# Supplementary material for: Serum Metabolic Profiling of Late-Pregnant Women With Antenatal Depressive Symptoms
Source: Front Psychiatry. 2021 Jul 8;12:679451. doi: 10.3389/fpsyt.2021.679451 (PMC8295540; doi:10.3389/fpsyt.2021.679451)
Supplement: Supplementary file 1 [file Table_1.xlsx]

## Sheet: subjects
样本编号	分组信息	LM/MS编号	新编号	分组	年龄	孕前体重	产前体重	身高	孕前BMI	孕期BMI	孕次	产次	分娩方式	性格	经期综合征	文化程度	月经规律	孕周	EPDS得分
⑫35	孕晚期抑郁组	D1235	AD1	AD	24	64	76	166	23.2254	27.5802	3	1	剖宫产	一般	无	9	不规律	35	13
⑮34	孕晚期抑郁组	D1534	AD2	AD	28	55	67.5	162	20.9572	25.7202	1	0	顺产	外向	有	12	不规律	34	11
⑱34	孕晚期抑郁组	D1834	AD3	AD	36	60	73	164	22.3081	27.1416	1	0	剖宫产	一般	有	12	规律	34	13
㉒34	孕晚期抑郁组	D2234	AD4	AD	38	48	62.5	160	18.75	24.4141	1	0	剖宫产	一般	有	12	规律	34	16
㉔36	孕晚期抑郁组	D2436	AD5	AD	30	52	65	160	20.3125	25.3906	4	1	顺产	一般	无	12	规律	36	13
㉗34	孕晚期抑郁组	D2734	AD6	AD	28	54	71	160	21.0937	27.7344	2	0	剖宫产	一般	无	12	规律	34	13
㉘34	孕晚期抑郁组	D2834	AD7	AD	33	47.5	62	160	18.5547	24.2187	1	0	剖宫产	外向	有	9	规律	34	10
㉛36	孕晚期抑郁组	D3136	AD8	AD	28	48	63	155	19.9792	26.2227	1	0	剖宫产	一般	有	12	规律	36	10
㊱36	孕晚期抑郁组	D3636	AD9	AD	28	64	75	164	23.7954	27.8852	1	0	顺产	外向	有	12	不规律	36	14
㊳34	孕晚期抑郁组	D3834	AD10	AD	31	60	74.5	160	23.4375	29.1016	4	1	顺产	一般	有	12	规律	34	13
㊶34	孕晚期抑郁组	D4134	AD11	AD	29	56	67	150	24.8889	29.7778	2	1	剖宫产	一般	无	12	不规律	34	13
㊸36	孕晚期抑郁组	D4336	AD12	AD	27	49	61.5	155	20.3954	25.5983	2	0	顺产	一般	有	12	不规律	36	14
㊺36	孕晚期抑郁组	D4536	AD13	AD	31	45	62	155	18.7305	25.8065	1	0	剖宫产	外向	有	9	规律	36	13
⑤34	孕晚期抑郁组	D534	AD14	AD	31	45	61	155	18.7305	25.3902	1	0	剖宫产	一般	有	12	规律	34	12
⑥34	孕晚期抑郁组	D634	AD15	AD	27	45	60	155	18.7305	24.974	1	0	剖宫产	一般	有	12	规律	34	10
⑧35	孕晚期抑郁组	D835	AD16	AD	27	63	73	163	23.7118	27.4756	2	0	顺产	一般	有	12	不规律	35	11
⑨A	孕晚期抑郁组	D9A	AD17	AD	24	63	73	163	23.7118	27.4756	3	1	剖宫产	一般	有	9	不规律	41	10
㉒A	孕晚期抑郁组	D22A	AD18	AD	38	48	62	160	18.75	24.2187	1	0	剖宫产	一般	有	12	规律	41	14
㉙36	孕晚期抑郁组	D2936	AD19	AD	27	48	60	155	19.9792	24.974	2	0	剖宫产	外向	有	12	规律	36	13
㊽36	孕晚期抑郁组	D4836	AD20	AD	36	50	65	163	18.8189	24.4646	1	0	剖宫产	一般	有	12	规律	36	12
AD Mean					30.05	53.225	66.7	159.25	20.9431	26.2782						0.2		35.5	12.4
AD SEM					4.2112	6.8872	5.65313	4.2162	2.16956	1.64563						0.8		2.09008	1.63514
MEAN± SEM
0033	孕晚期正常组	N0033	NAD1	NAD	34	50	65	163	18.8189	24.4646	2	0	顺产	一般	有	12	规律	37	4
0073	孕晚期正常组	N0073	NAD2	NAD	24	56	68	155	23.3091	28.3039	1	0	顺产	一般	有	12	规律	38	6
0113	孕晚期正常组	N0113	NAD3	NAD	29	52	68	168	18.424	24.093	3	0	顺产	内向	无	12	规律	37	7
0173	孕晚期正常组	N0173	NAD4	NAD	38	54	69	158	21.6311	27.6398	3	1	顺产	外向	无	12	规律	39	4
0233	孕晚期正常组	N0233	NAD5	NAD	31	58	80	170	20.0692	27.6817	1	0	剖宫产	一般	无	9	规律	38	1
0253	孕晚期正常组	N0253	NAD6	NAD	36	50	66.5	160	19.5312	25.9766	1	0	剖宫产	一般	有	12	规律	38	0
0263	孕晚期正常组	N0263	NAD7	NAD	28	52	67.5	162	19.8141	25.7202	4	0	顺产	外向	无	12	规律	38	8
0293	孕晚期正常组	N0293	NAD8	NAD	26	48	62	156	19.7239	25.4767	1	0	顺产	外向	无	12	规律	40	5
0353	孕晚期正常组	N0353	NAD9	NAD	27	48	61.5	156	19.7239	25.2712	2	0	顺产	一般	有	12	不规律	41	5
0383	孕晚期正常组	N0383	NAD10	NAD	25	65	76	160	25.3906	29.6875	1	0	顺产	一般	有	12	规律	38	2
0393	孕晚期正常组	N0393	NAD11	NAD	28	45	58	155	18.7305	24.1415	1	0	顺产	外向	有	12	不规律	37	4
0653	孕晚期正常组	N0653	NAD12	NAD	27	45	58.5	155	18.7305	24.3496	1	0	顺产	一般	无	12	规律	37	0
0793	孕晚期正常组	N0793	NAD13	NAD	28	50.5	65.5	165	18.5491	24.0588	1	0	剖宫产	一般	有	12	规律	37	2
0963	孕晚期正常组	N0963	NAD14	NAD	27	55	71.5	156	22.6003	29.3803	1	0	剖宫产	一般	有	12	规律	40	4
㉘A	孕晚期正常组	N28A	NAD15	NAD	33	47.5	64.5	160	18.5547	25.1953	1	1	剖宫产	外向	有	9	规律	41	8
②34	孕晚期正常组	N234	NAD16	NAD	27	56	68	155	23.3091	28.3039	1	0	顺产	一般	有	12	规律	34	7
③34	孕晚期正常组	N334	NAD17	NAD	34	45	58	155	18.7305	24.1415	2	0	剖宫产	外向	有	12	规律	34	5
④34	孕晚期正常组	N434	NAD18	NAD	31	50	69	165	18.3655	25.3444	1	0	剖宫产	外向	有	9	规律	34	8
⑦34	孕晚期正常组	N734	NAD19	NAD	27	65.6	78	163	24.6904	29.3575	1	0	顺产	一般	有	12	规律	34	5
⑩36	孕晚期正常组	N1036	NAD20	NAD	32	64	75	164	23.7954	27.8852	1	0	顺产	外向	无	12	规律	36	2
⑪36	孕晚期正常组	N1136	NAD21	NAD	27	46	63	158	18.4265	25.2363	2	0	剖宫产	外向	有	12	规律	36	4
⑬35	孕晚期正常组	N1335	NAD22	NAD	28	54	68	163	20.3244	25.5937	2	1	剖宫产	一般	有	12	规律	35	8
⑭35	孕晚期正常组	N1435	NAD23	NAD	28	48	65	158	19.2277	26.0375	4	0	顺产	外向	无	12	规律	35	8
⑯36	孕晚期正常组	N1636	NAD24	NAD	33	50	63	158	20.0288	25.2363	3	1	剖宫产	一般	无	12	规律	36	5
⑰34	孕晚期正常组	N1734	NAD25	NAD	34	55	66.5	161	21.2183	25.6549	1	0	剖宫产	一般	有	12	规律	34	8
⑲34	孕晚期正常组	N1934	NAD26	NAD	28	55.6	69	160	21.7187	26.9531	2	1	剖宫产	一般	有	12	规律	34	5
⑳35	孕晚期正常组	N2035	NAD27	NAD	32	53.5	68	168	18.9555	24.093	1	0	剖宫产	一般	有	12	规律	35	3
㉑35	孕晚期正常组	N2135	NAD28	NAD	28	56	68	155	23.3091	28.3039	1	0	顺产	外向	有	12	不规律	35	7
㉓36	孕晚期正常组	N2336	NAD29	NAD	33	58	80	170	20.0692	27.6817	4	1	剖宫产	外向	无	12	不规律	36	7
㉖35	孕晚期正常组	N2635	NAD30	NAD	29	65	75	160	25.3906	29.2969	1	0	剖宫产	外向	无	12	规律	35	7
㉚35	孕晚期正常组	N3035	NAD31	NAD	24	57	69	163	21.4536	25.9701	1	0	顺产	一般	有	12	规律	35	3
㉜35	孕晚期正常组	N3235	NAD32	NAD	25	50	65	158	20.0288	26.0375	1	0	剖宫产	一般	有	12	规律	35	7
㉝34	孕晚期正常组	N3334	NAD33	NAD	31	46	58.5	155	19.1467	24.3496	1	0	剖宫产	一般	有	12	规律	34	4
㉞36	孕晚期正常组	N3436	NAD34	NAD	30	48	58	155	19.9792	24.1415	1	0	顺产	一般	无	12	规律	36	3
㉟35	孕晚期正常组	N3535	NAD35	NAD	24	54	66	161	20.8325	25.462	1	0	顺产	一般	有	12	规律	35	4
㊲35	孕晚期正常组	N3735	NAD36	NAD	31	65.4	76	160	25.5469	29.6875	2	1	剖宫产	一般	有	12	规律	35	3
㊴34	孕晚期正常组	N3934	NAD37	NAD	27	54	68	163	20.3244	25.5937	1	0	顺产	一般	有	12	规律	34	8
㊵34	孕晚期正常组	N4034	NAD38	NAD	32	54	65	162	20.5761	24.7676	1	0	顺产	一般	无	12	规律	34	4
㊹35	孕晚期正常组	N4435	NAD39	NAD	25	54	71.5	159	21.3599	28.2821	1	0	顺产	一般	有	12	规律	35	5
㊼36	孕晚期正常组	N4736	NAD40	NAD	36	48	61.5	156	19.7239	25.2712	2	1	剖宫产	一般	无	12	不规律	36	7
AD Mean					29.425	53.2025	67.3375	160.1	20.7533	26.2531						0.075		36.2	4.925
AD SEM					3.60119	5.84498	5.85989	4.33708	2.1211	1.80647						0.925		2.02801	2.3137
MEAN± SEM
