# Supplementary material for: Serum Metabolic Profiling of Late-Pregnant Women With Antenatal Depressive Symptoms
Source: Front Psychiatry. 2021 Jul 8;12:679451. doi: 10.3389/fpsyt.2021.679451 (PMC8295540; doi:10.3389/fpsyt.2021.679451)
Supplement: Supplementary file 2 [file Table_2.XLSX]

## Sheet: Negtive raw
MS2.name	MS2.score	MS1.name	MS1.ppm	rt	mz	SuperClass	type	QC01	QC02	QC03	QC04	QC05	QC06	QC07	QC08	QC09	QC10	QC11	QC12	QC13	QC14	QC15	QC16	QC17	QC18	QC19	QC20	D1235	D1534	D1834	D2234	D2436	D2734	D2834	D3136	D3636	D3834	D4134	D4336	D4536	D534	D634	D835	D2936	D4836	D22A	D9A	N1036	N1136
Acrylic acid	1			72.0964	71.0129	Organic acids and derivatives	forward	3.68629e+07	3.6263e+07	5.10859e+07	3.48215e+07	3.22501e+07	3.45741e+07	3.38447e+07	3.29586e+07	3.27691e+07	3.35425e+07	3.51421e+07	3.45598e+07	3.27816e+07	3.1058e+07	3.11414e+07	3.27231e+07	3.38342e+07	3.35537e+07	3.2297e+07	3.28381e+07	5.78101e+06	2.89792e+07	1.47906e+07	2.84027e+07	1.36681e+07	3.001e+07	1.17844e+07	2.3655e+07	1.09557e+07	1.78247e+07	3.86472e+07	2.53636e+07	1.1343e+07	3.07877e+07	1.24808e+07	1.24208e+07	1.16599e+07	3.13501e+07	1.05254e+07	4.00544e+07	3.2074e+07	3.01301e+07
But-2-enoic acid	1			668.628	85.0286	Lipids and lipid-like molecules	forward	3.55804e+07	7.98466e+07	1.28094e+08	1.52926e+08	5.53996e+07	1.94877e+07	7.45022e+07	5.12406e+07	1.02953e+08	5.11848e+07	5.93258e+07	9.37247e+07	5.1957e+07	8.41785e+07	4.55176e+07	4.71556e+07	8.46701e+07	6.4396e+07	1.05682e+07	4.06856e+07	6.79282e+06	4.78524e+07	1.33369e+08	1.01626e+08	4.91626e+07	5.26245e+07	2.28809e+07	4.17996e+07	4.7628e+07	1.51807e+08	8.19878e+07	6.23748e+07	4.92959e+07	4.67546e+07	8.87257e+07	1.59921e+08	4.27385e+07	5.7747e+07	4.37263e+07	1.69154e+08	8.19245e+07	5.01664e+07
Pyruvic acid	1			43.73	87.0078	Organic acids and derivatives	forward	4.16269e+08	4.03367e+08	4.12082e+08	4.16998e+08	4.48959e+08	4.23265e+08	4.42328e+08	4.29025e+08	4.42308e+08	4.29209e+08	4.15473e+08	4.55985e+08	4.3433e+08	4.51234e+08	4.41018e+08	4.27624e+08	4.2823e+08	4.3666e+08	4.31951e+08	4.38107e+08	7.64207e+08	2.21861e+08	1.08706e+09	5.23485e+08	3.66063e+08	2.79362e+08	4.83672e+08	3.14309e+08	8.56064e+08	5.20042e+08	3.40264e+08	4.73021e+08	3.75527e+08	9.18662e+08	8.89928e+08	5.95116e+08	8.84699e+08	5.79857e+08	3.66541e+08	6.92072e+08	9.554e+08	9.25035e+08
o-Cresol	0.999995			25.1237	107.049	Benzenoids	forward	3.94778e+08	3.87246e+08	4.05944e+08	4.34996e+08	4.0242e+08	4.11578e+08	4.24182e+08	4.20838e+08	3.83079e+08	3.89297e+08	3.92908e+08	4.00512e+08	4.12665e+08	3.86547e+08	3.96762e+08	3.9133e+08	4.04333e+08	3.98284e+08	3.77364e+08	3.91863e+08	1.72597e+09	1.18749e+08	3.52957e+08	8.79698e+07	6.63082e+08	5.3679e+08	4.55619e+08	4.45624e+08	6.08501e+08	2.85454e+08	3.13349e+08	6.52348e+06	1.21147e+08	4.1844e+07	1.16977e+08	1.38739e+08	1.3805e+08	3.96276e+08	3.89639e+07	1.05673e+08	1.10805e+09	8.38568e+07
Oleic acid	0.999992			44.6642	281.248	Lipids and lipid-like molecules	forward	6.69663e+09	6.11615e+09	6.17595e+09	6.48894e+09	6.20388e+09	6.41149e+09	6.60424e+09	6.0849e+09	6.08737e+09	5.76268e+09	6.17695e+09	6.18082e+09	5.93016e+09	6.2375e+09	6.02679e+09	6.46213e+09	6.16233e+09	6.04326e+09	6.83137e+09	6.14939e+09	7.96781e+09	7.08246e+09	1.14294e+10	4.65401e+09	8.14894e+09	5.0264e+09	4.17588e+09	7.35357e+09	2.63519e+09	4.61777e+09	3.53795e+09	5.29583e+09	3.82721e+09	5.44283e+09	7.38053e+09	6.59292e+09	6.94504e+09	7.39856e+09	4.72212e+09	3.4567e+09	2.96609e+09	2.09409e+09
Dodecanoic acid	0.999984			49.9305	199.17	Lipids and lipid-like molecules	forward	1.12385e+08	1.0492e+08	1.09668e+08	1.13416e+08	1.06226e+08	1.04834e+08	1.16299e+08	1.04734e+08	9.16551e+07	9.80444e+07	1.04136e+08	1.02144e+08	9.38369e+07	1.09884e+08	1.01593e+08	9.48222e+07	9.92025e+07	1.0012e+08	1.06098e+08	1.02685e+08	2.5518e+08	9.21281e+07	1.17704e+08	3.50671e+07	9.36359e+07	1.06454e+08	6.27949e+07	1.34727e+08	3.53187e+07	1.18977e+08	4.55709e+07	4.25469e+07	5.87989e+07	1.40632e+08	1.30402e+08	8.37609e+07	9.26036e+07	9.03857e+07	8.22439e+07	1.33857e+08	5.14914e+07	2.40343e+07
D-Alanine	0.999975			363.402	88.0395	Organic acids and derivatives	forward	3.71761e+08	3.93678e+08	3.56899e+08	3.76669e+08	3.39414e+08	3.28132e+08	3.36867e+08	3.39381e+08	3.38367e+08	3.45541e+08	3.39381e+08	3.50901e+08	3.34253e+08	3.22096e+08	3.26858e+08	3.22741e+08	3.53569e+08	3.42506e+08	3.28644e+08	3.48814e+08	3.00623e+08	2.66809e+08	3.24709e+08	2.89683e+08	2.3113e+08	2.16704e+08	2.54122e+08	2.02923e+08	3.04738e+08	2.8402e+08	3.55136e+08	2.85252e+08	2.74864e+08	2.25826e+08	4.33659e+08	2.38836e+08	3.2661e+08	3.11263e+08	3.26997e+08	6.1622e+08	2.22844e+08	3.86829e+08
Hypogeic acid	0.999959			36.5638	253.217	Lipids and lipid-like molecules	forward	4.01239e+08	4.13394e+08	4.12675e+08	4.12227e+08	4.26752e+08	4.16071e+08	4.09637e+08	3.90537e+08	3.99656e+08	3.90517e+08	4.22789e+08	3.93167e+08	4.05063e+08	4.05554e+08	4.08861e+08	3.93613e+08	4.04478e+08	4.21412e+08	3.95504e+08	3.94887e+08	3.13388e+08	3.61164e+08	9.34522e+08	2.31707e+08	5.58511e+08	5.95299e+08	2.66196e+08	6.14338e+08	1.55688e+08	2.66179e+08	2.48175e+08	4.45556e+08	4.06043e+08	2.30356e+08	6.95985e+08	4.4419e+08	3.38753e+08	4.08027e+08	1.50792e+08	2.0736e+08	2.54543e+08	1.27297e+08
Linoelaidic acid	0.999952			36.5475	279.232	Lipids and lipid-like molecules	forward	3.14597e+09	3.32443e+09	3.28667e+09	3.41382e+09	3.35822e+09	3.20802e+09	3.20727e+09	3.11874e+09	3.10863e+09	3.06757e+09	3.19111e+09	3.06235e+09	3.22098e+09	3.12926e+09	3.20034e+09	2.94979e+09	3.0962e+09	3.17473e+09	3.0059e+09	3.04691e+09	2.48405e+09	3.56164e+09	5.22025e+09	2.94518e+09	3.50453e+09	3.60843e+09	3.37025e+09	4.3952e+09	1.43336e+09	2.87309e+09	2.23289e+09	2.99548e+09	3.22953e+09	1.74937e+09	4.23971e+09	2.89518e+09	2.81655e+09	4.68805e+09	1.98492e+09	1.88371e+09	2.08693e+09	7.6163e+08
Glycolic acid	0.999952			115.733	75.0079	Organic acids and derivatives	forward	7.20489e+07	8.14732e+07	6.65987e+07	6.96282e+07	7.29274e+07	7.43915e+07	7.85677e+07	7.26456e+07	7.88027e+07	8.17657e+07	7.9174e+07	8.14627e+07	7.76832e+07	7.98158e+07	7.64748e+07	7.8014e+07	8.45246e+07	8.22725e+07	7.17418e+07	8.10659e+07	2.32732e+08	1.00913e+08	1.51169e+08	1.12645e+08	1.77424e+08	8.71516e+07	9.38935e+07	1.11223e+08	1.65121e+08	1.67909e+08	1.95416e+08	1.42078e+08	1.11957e+08	2.19674e+08	2.69371e+08	1.54694e+08	2.3546e+08	1.64676e+08	8.85748e+07	1.33989e+08	2.56856e+08	1.26435e+08
Linoleic acid	0.999945			47.155	279.232	Lipids and lipid-like molecules	forward	4.23474e+09	4.04815e+09	3.94745e+09	4.31858e+09	3.92704e+09	4.19296e+09	4.21725e+09	3.88846e+09	3.88255e+09	3.62811e+09	3.94236e+09	3.87138e+09	3.80072e+09	4.03854e+09	3.88369e+09	3.89535e+09	3.92171e+09	3.79131e+09	3.97079e+09	3.9884e+09	3.98882e+09	4.19871e+09	5.14651e+09	3.25772e+09	4.18353e+09	3.45674e+09	3.19137e+09	4.41847e+09	1.47284e+09	3.42617e+09	2.31533e+09	3.29585e+09	2.91888e+09	2.28361e+09	5262962341	3.33382e+09	3.59948e+09	5.06317e+09	2.03112e+09	2.28791e+09	2.00139e+09	8.46055e+08
alpha-Ketoisovaleric acid	0.999929			172.015	115.039	Organic acids and derivatives	forward	8.02623e+07	9.4636e+07	7.56234e+07	7.19811e+07	7.64584e+07	8.97672e+07	1.38211e+08	6.30394e+07	8.32544e+07	6.64449e+07	6.93787e+07	5.49836e+07	6.32035e+07	1.03957e+08	5.21097e+07	9.37542e+07	5.51218e+07	5.49088e+07	4.82124e+07	8.39842e+07	4.60798e+07	5.22477e+07	8.54954e+07	1.17848e+08	4.4513e+07	4.17794e+07	5.99866e+07	4.82528e+07	4.2821e+07	5.23816e+07	7.71933e+07	3.9604e+07	4.51019e+07	3.54323e+07	5.42322e+07	7.56526e+07	7.86302e+07	4.95428e+07	3.89878e+07	8.38259e+07	5.70218e+07	4.47968e+07
Alpha-Linolenic acid	0.999928			36.5519	277.217	Lipids and lipid-like molecules	forward	3.12011e+08	3.36944e+08	3.3388e+08	3.42341e+08	3.47761e+08	3.30549e+08	3.48348e+08	3.3783e+08	3.37816e+08	3.36509e+08	3.56585e+08	3.37324e+08	3.45754e+08	3.37695e+08	3.47137e+08	3.1933e+08	3.33176e+08	3.21841e+08	3.04802e+08	3.15535e+08	2.45241e+08	3.55571e+08	5.44319e+08	5.97058e+08	3.45655e+08	3.26633e+08	3.5672e+08	5.92763e+08	2.10704e+08	2.66334e+08	3.49296e+08	3.20545e+08	3.00158e+08	1.7983e+08	9.13812e+08	3.89401e+08	3.46351e+08	5.34622e+08	1.12428e+08	1.59751e+08	2.50127e+08	8.56476e+07
Glyceraldehyde	0.999903			323.103	89.0235	Organic oxygen compounds	forward	3.89421e+08	3.93378e+08	4.37602e+08	8.51789e+08	8.37528e+08	4.2391e+08	8.84282e+08	4.1742e+08	5.72621e+08	8.9354e+08	9.03996e+08	9.07195e+08	4.23934e+08	3.92591e+08	5.21972e+08	9.03083e+08	5.03113e+08	4.1345e+08	9.0511e+08	3.60151e+08	4.85821e+08	7.44939e+08	9.20671e+08	3.78341e+08	7.93759e+08	7.06612e+08	3.15523e+08	6.51793e+08	8.49074e+08	3.32588e+08	6.94822e+08	4.70207e+08	7.43388e+08	7.77584e+08	5.3148e+08	6.26565e+08	4.85984e+08	7.84244e+08	9.59749e+08	1.02903e+09	3.8606e+08	3.91592e+08
L-Norleucine	0.999767			283.888	130.086	Organic acids and derivatives	forward	8.57239e+08	8.63327e+08	8.2774e+08	8.50746e+08	7.95828e+08	8.45944e+08	8.10088e+08	7.90799e+08	8.18675e+08	7.9642e+08	7.82732e+08	7.90086e+08	8.18252e+08	8.16457e+08	7.87964e+08	8.31014e+08	8.36786e+08	7.92954e+08	8.23854e+08	8.24733e+08	7.38926e+08	5.21516e+08	7.01098e+08	5.62539e+08	5.88864e+08	4.94911e+08	4.79636e+08	4.46544e+08	6.78949e+08	4.35562e+08	7.26175e+08	5.14952e+08	5.5455e+08	3.86023e+08	7.09525e+08	4.89639e+08	6.39673e+08	5.70192e+08	4.9425e+08	9.72197e+08	4.87665e+08	5.75539e+08
Ethyl oleate	0.999751			37.7709	309.28	Lipids and lipid-like molecules	forward	1.04635e+08	1.1314e+08	1.18188e+08	1.15673e+08	1.16615e+08	1.1417e+08	1.1274e+08	1.02098e+08	1.04353e+08	1.0836e+08	1.09719e+08	1.02214e+08	1.11014e+08	9.96205e+07	1.19179e+08	8.52094e+07	1.07155e+08	9.37241e+07	7.97499e+07	8.67332e+07	5.77606e+07	1.14012e+08	1.93831e+08	9.1969e+07	1.29005e+08	5.80848e+07	8.13246e+07	2.61058e+08	6.96848e+07	8.17175e+07	2.1252e+08	1.54973e+08	5.80099e+07	1.45236e+08	2.59214e+08	1.83885e+08	1.13126e+08	1.38178e+08	6.17602e+07	4.47161e+07	5.50944e+07	5.11637e+07
Pyrocatechol	0.999654			24.2625	109.029	Benzenoids	forward	6.80993e+07	6.48232e+07	7.16294e+07	6.51378e+07	6.51325e+07	6.7102e+07	6.67098e+07	7.02632e+07	6.64065e+07	5.82694e+07	6.21931e+07	6.6372e+07	7.20147e+07	6.67684e+07	6.7758e+07	6.65248e+07	6.52524e+07	6.53636e+07	6.24586e+07	6.82328e+07	8.8472e+08	2.15114e+07	2.95289e+07	3.56797e+07	9.1014e+07	5.75862e+06	3.37559e+07	2.42521e+07	2.84695e+07	1.84938e+07	6.35674e+07	7.1594e+07	4.27753e+07	7.82673e+07	1.14145e+08	2.95587e+07	1.66796e+07	4.27727e+07	5.86683e+07	2.00881e+08	2.98293e+07	4.34012e+07
Tauroursodeoxycholic acid	0.999609			164.094	498.289	Lipids and lipid-like molecules	forward	4.35326e+07	3.35161e+07	3.27805e+07	3.69937e+07	3.79261e+07	3.6477e+07	2.83771e+07	3.80165e+07	3.46616e+07	2.77599e+07	3.76983e+07	3.39191e+07	4.05194e+07	3.77448e+07	3.47252e+07	3.20802e+07	2.72578e+07	3.59526e+07	2.95909e+07	3.21936e+07	1.70205e+07	1.46611e+07	3.54766e+07	6.11737e+06	4.30183e+06	4.99323e+07	3.06379e+07	3.74513e+06	5.34569e+07	1.13945e+07	4.27613e+07	4.28409e+07	2.93429e+07	2.04917e+08	4.05396e+06	2.04028e+07	6.39589e+06	1.27758e+07	2.09724e+07	8.36885e+07	1.29673e+07	2.70274e+07
3-Methyl-2-oxovaleric acid	0.999552			41.3037	129.055	Organic acids and derivatives	forward	1.75141e+09	1.86769e+09	1.65092e+09	1.61376e+09	1.78061e+09	1.77533e+09	1.83005e+09	1.9077e+09	2.23088e+09	2.39924e+09	2.35485e+09	1.8364e+09	2.14083e+09	2.20833e+09	2.02001e+09	2.22943e+09	2.19889e+09	2.19536e+09	2.12791e+09	2.06925e+09	2.23097e+09	1.6522e+09	2.76651e+09	2.12459e+09	2.30407e+09	1.77593e+09	1.96631e+09	1.20852e+09	2.27611e+09	1.3977e+09	1.49891e+09	1.90454e+09	1.95397e+09	1.58338e+09	2.81534e+09	1.00055e+09	2.26341e+09	2.3835e+09	1.82384e+09	1.60708e+09	2.40234e+09	2.30046e+09
1H-Indole-3-carboxaldehyde	0.999516			35.9611	144.045	Organoheterocyclic compounds	forward	4.07835e+07	5.18159e+07	3.95116e+07	5.1629e+07	4.39054e+07	5.22216e+07	4.26474e+07	4.68358e+07	4.34363e+07	4.40851e+07	4.03544e+07	4.40127e+07	5.69696e+07	5.69207e+07	3.24904e+07	4.28313e+07	3.04389e+07	3.08354e+07	4.11281e+07	4.01951e+07	2.32902e+07	4.16213e+07	3.62249e+07	5.31157e+07	3.41212e+07	3.68945e+07	5.84023e+07	2.37508e+07	2.18946e+07	2.98851e+07	3.0783e+07	3.62082e+07	5.36337e+07	3.85691e+07	3.89925e+07	3.73299e+07	4.6266e+07	3.42984e+07	3.52548e+07	6.20297e+06	4.41331e+07	3.06865e+07
Arachidonic acid	0.999484			37.5061	303.232	Lipids and lipid-like molecules	forward	2.70044e+08	3.03025e+08	3.02246e+08	2.88268e+08	2.90721e+08	2.93792e+08	2.94956e+08	2.94512e+08	2.87523e+08	2.8039e+08	3.03279e+08	2.76043e+08	2.88629e+08	2.82404e+08	2.98885e+08	2.58872e+08	2.86355e+08	2.78192e+08	2.52845e+08	2.62002e+08	2.16065e+08	2.00354e+08	2.88361e+08	1.53767e+08	2.74272e+08	1.87918e+08	1.59011e+08	1.33975e+08	1.06122e+08	1.73543e+08	1.61817e+08	1.53076e+08	1.76048e+08	9.93114e+07	4.21265e+08	1.36689e+08	1.82937e+08	1.25648e+08	8.84024e+07	1.91183e+08	1.58125e+08	6.94163e+07
Tiglic acid	0.999406			266.103	99.0442	Lipids and lipid-like molecules	forward	5.47824e+06	5.11078e+06	5.66161e+06	5.35856e+06	5.19973e+06	5.5563e+06	5.40323e+06	5.01351e+06	5.01191e+06	5.2378e+06	5.78027e+06	5.29955e+06	5.2257e+06	5.48533e+06	4.99043e+06	5.19135e+06	5.67985e+06	4.60934e+06	5.25409e+06	4.90214e+06	6.67497e+06	8.55894e+06	1.04657e+07	5.27914e+06	5.77631e+06	2.26667e+06	5.54602e+06	4.99367e+06	1.5807e+06	9.64763e+06	1.07015e+07	2.01266e+06	1.1805e+07	8.26197e+06	3.63016e+07	3.61577e+06	4.57696e+06	2.61552e+06	3.15844e+06	8.82689e+06	1.69219e+07	1.55865e+07
Erucic acid	0.999193			42.8734	337.311	Lipids and lipid-like molecules	forward	4.62432e+07	4.57531e+07	4.0469e+07	4.46862e+07	4.16708e+07	3.92686e+07	4.58045e+07	4.13287e+07	4.46969e+07	4.46334e+07	4.78881e+07	4.5088e+07	4.91463e+07	4.69904e+07	4.82018e+07	4.36409e+07	4.43383e+07	4.51773e+07	4.68829e+07	4.04808e+07	8.47787e+06	3.33261e+07	1.17679e+07	3.36902e+07	4.61622e+07	2.01438e+06	2.71998e+07	4.3748e+07	6.27498e+07	1.96649e+07	3.99016e+08	5.52389e+07	8.67219e+06	1.17561e+08	5.03202e+08	2.59145e+08	4.35671e+07	4.04698e+07	7.08873e+06	0	1.85105e+07	2.75426e+07
Dehydroepiandrosterone sulfate	0.998828			28.6246	367.158	Lipids and lipid-like molecules	forward	3.31353e+09	3.08962e+09	3.01796e+09	3.02845e+09	3.04138e+09	3.12395e+09	3.07445e+09	2.83852e+09	2.82263e+09	2.85916e+09	2.75653e+09	2.8693e+09	2.85994e+09	2.70734e+09	2.82189e+09	2.83122e+09	2.98717e+09	2.95054e+09	2.75567e+09	2.99519e+09	3.19127e+09	1.61012e+09	6.04519e+09	3.20078e+09	5.83941e+09	1.05922e+09	2.35557e+09	1.24841e+09	4.06663e+09	1.45691e+09	3.18568e+09	1.51383e+09	1.90594e+09	1.70207e+09	3.25914e+09	1.00356e+09	3.41359e+09	4.16386e+09	2.69454e+09	2.02428e+09	2.18397e+09	1.83157e+09
Esculentic acid (Diplazium)	0.998547			98.2135	487.342	Lipids and lipid-like molecules	forward	3.79384e+06	3.8919e+06	2.69274e+06	5.24195e+06	2.71134e+06	2.38459e+06	1.18124e+06	2.82043e+06	1.97153e+06	3.5316e+06	3.39707e+06	3.17715e+06	2.18798e+06	6.55068e+06	3.46171e+06	3.93939e+06	6.41081e+06	2.80501e+06	3.4324e+06	7.27942e+06	4.94728e+06	4.55032e+06	4.98549e+06	1.75924e+06	2.76656e+06	4.64487e+06	2.99935e+06	2.299e+06	981076	1.24993e+06	2.63702e+06	5.52658e+06	4.03786e+06	6.2111e+06	3.35237e+06	829215	2.96941e+06	1.87569e+06	3.27441e+06	6.69666e+06	4.55636e+06	2.43083e+06
L-Proline	0.99853			330.428	114.055	Organic acids and derivatives	forward	2.43509e+08	2.5131e+08	2.40899e+08	2.44177e+08	2.43817e+08	2.42267e+08	2.40526e+08	2.4003e+08	2.42575e+08	2.47995e+08	2.43809e+08	2.4597e+08	2.44459e+08	2.35862e+08	2.45497e+08	2.51239e+08	2.35704e+08	2.28541e+08	2.43805e+08	2.40131e+08	1.85678e+08	1.63021e+08	2.3654e+08	2.01513e+08	1.5966e+08	1.79651e+08	1.26334e+08	1.92001e+08	2.06237e+08	1.77944e+08	2.25837e+08	1.50626e+08	1.86136e+08	1.63142e+08	3.44501e+08	1.52509e+08	1.93122e+08	2.48169e+08	2.28347e+08	3.84195e+08	1.54305e+08	2.1384e+08
4-Hydroxyproline	0.998482			362.519	130.05	Organic acids and derivatives	forward	4.97771e+06	1.61842e+07	1.23564e+07	1.34346e+07	1.18061e+07	1.14891e+07	1.18809e+07	1.35189e+07	1.20223e+07	1.41723e+07	1.3143e+07	1.5625e+07	1.34329e+07	1.59209e+07	1.975e+07	1.4429e+07	1.48674e+07	1.30533e+07	1.21782e+07	1.39964e+07	9.16141e+06	1.85621e+07	1.20112e+07	2.32905e+07	1.28192e+07	1.9844e+07	7.62664e+06	9.40884e+06	8.618e+06	1.52636e+07	1.24501e+07	1.58224e+07	1.41502e+07	9.00587e+06	8.08529e+06	9.77566e+06	1.20575e+07	1.03755e+07	1.19983e+07	2.57392e+07	8.65579e+06	1.29924e+07
15-Methylpalmitate	0.998021			47.5365	269.248	Organic compounds	forward	4.92167e+07	4.53302e+07	5.29277e+07	4.8999e+07	4.94606e+07	4.854e+07	5.84649e+07	4.70754e+07	5.13583e+07	4.83866e+07	5.25098e+07	5.18085e+07	4.62805e+07	5.54339e+07	5.20156e+07	4.67536e+07	4.53957e+07	4.60094e+07	4.64969e+07	4.94424e+07	6.50077e+07	8.35847e+07	7.12095e+07	3.35895e+07	6.77469e+07	3.9815e+07	5.19679e+07	5.73848e+07	2.23914e+07	5.25675e+07	2.74602e+07	3.08216e+07	2.65808e+07	7.6833e+07	5.32429e+07	4.79956e+07	5.36637e+07	4.47431e+07	5.31058e+07	3.49207e+07	3.5382e+07	2.55755e+07
L-Gulonolactone	0.997985			48.2114	177.04	Organoheterocyclic compounds	forward	9.60198e+06	1.01827e+07	1.09204e+07	1.00306e+07	1.01983e+07	1.12152e+07	1.09845e+07	1.23221e+07	1.00867e+07	1.1975e+07	1.11764e+07	5.30194e+06	9.58064e+06	1.18549e+07	1.12844e+07	1.14755e+07	1.30702e+07	1.21783e+07	1.29657e+07	1.16496e+07	3.92769e+07	1.57951e+07	4.54082e+07	2.04043e+07	3.8053e+07	1.6026e+07	2.19605e+07	1.07635e+07	4.97589e+07	3.297e+07	1.36054e+07	4.33483e+07	1.04798e+07	1.78365e+07	4.81599e+07	3.43159e+07	3.85162e+07	4.21795e+07	2.02432e+07	3.74234e+06	4.77642e+07	3.37641e+07
Cyclamic acid	0.99798			65.3722	178.054	Organic acids and derivatives	forward	5.32987e+07	5.03119e+07	2.53538e+07	4.80384e+07	4.89191e+07	2.66004e+07	3.19859e+07	3.19817e+07	4.59832e+07	2.7247e+07	3.24012e+07	3.19135e+07	5.06413e+07	3.02886e+07	5.15383e+07	5.11455e+07	5.399e+07	3.06426e+07	5.68048e+07	5.60507e+07	6.1888e+07	6.93111e+06	101333	573401	1.17928e+06	2.34291e+06	8.97975e+07	9.3458e+06	1.45997e+07	9.91059e+07	0	262508	622919	510874	2.22057e+06	87136.5	2.27782e+06	9.88089e+07	3.78954e+07	0	99746.3	1.59746e+06
2-Hydroxybutyric acid	0.997737			217.464	103.039	Organic acids and derivatives	forward	3.26043e+08	2.67951e+08	2.60754e+08	2.72352e+08	2.66516e+08	2.73523e+08	2.80658e+08	2.69141e+08	2.99615e+08	2.78321e+08	2.86359e+08	2.83161e+08	2.76839e+08	2.6426e+08	2.59714e+08	3.05307e+08	2.90113e+08	3.15486e+08	2.85201e+08	2.81733e+08	3.48214e+08	2.30172e+08	2.98099e+08	2.33991e+08	3.22389e+08	2.31681e+08	2.41961e+08	1.8986e+08	1.71661e+08	2.35617e+08	1.34406e+08	2.27805e+08	1.30305e+08	2.60692e+08	1.99172e+08	2.21641e+08	3.22128e+08	1.75219e+08	2.12351e+08	2.11326e+08	2.53221e+08	1.75385e+08
gamma-Aminobutyric acid	0.997561			342.914	102.055	Organic acids and derivatives	forward	1.93142e+07	2.00643e+07	2.16022e+07	2.14085e+07	2.0973e+07	2.13474e+07	2.22304e+07	2.15717e+07	2.06092e+07	2.15295e+07	2.27153e+07	2.18285e+07	2.15435e+07	2.09128e+07	2.16285e+07	2.19619e+07	2.20604e+07	2.31714e+07	2.26183e+07	2.23748e+07	2.92779e+07	1.85078e+07	1.6764e+07	1.93547e+07	1.72288e+07	2.22946e+07	1.67615e+07	1.37159e+07	9.19547e+06	1.49504e+07	1.2017e+07	1.47012e+07	1.13414e+07	2.18663e+07	1.13776e+07	1.14769e+07	2.74834e+07	1.77967e+07	1.52786e+07	3.23152e+07	1.03233e+07	1.00543e+07
Glycyrrhetinic acid	0.997265			95.4835	469.331	Lipids and lipid-like molecules	forward	2.39172e+06	3.64771e+06	1.52803e+06	2.16817e+06	2.20751e+06	1.82865e+06	2.57106e+06	3.17354e+06	2.02848e+06	4.05564e+06	2.20453e+06	1.64593e+06	1.81872e+06	1.68332e+06	1.61763e+06	3.41663e+06	3.71686e+06	3.18416e+06	2.69438e+06	4.74806e+06	2.11111e+06	3.20021e+06	1.93709e+06	944769	2.66502e+06	871140	547800	4.05698e+06	1.1006e+06	1.06144e+06	5.31183e+06	1.01913e+06	1.12558e+06	3.64645e+06	1.5679e+06	808367	8.45352e+06	3.05332e+06	2.40522e+06	1.7981e+06	690451	3.26795e+06
Mesaconic acid	0.996269			468.126	129.018	Lipids and lipid-like molecules	forward	4.47118e+06	4.36201e+06	4.42058e+06	4.13725e+06	4.62834e+06	5.38033e+06	4.60462e+06	4.2196e+06	3.89627e+06	4.49334e+06	4.43518e+06	4.2025e+06	4.26984e+06	4.95953e+06	4.92999e+06	5.23528e+06	4.63476e+06	4.78406e+06	4.92812e+06	4.79627e+06	6.60189e+06	5.71537e+06	7.23022e+06	4.38569e+06	8.72821e+06	1.15843e+07	5.01865e+06	1.56505e+07	8.3685e+06	4.85022e+06	7.35953e+06	1.39612e+07	5.72382e+06	8.87534e+06	4.2405e+06	9.65792e+06	6.40726e+06	5.57738e+06	5.95094e+06	5.91568e+06	6.06667e+06	9.44397e+06
Saccharin	0.996136			32.2187	181.991	Organoheterocyclic compounds	forward	4.59327e+07	4.33301e+07	4.21912e+07	4.92339e+07	4.36013e+07	4.76488e+07	4.71327e+07	4.31626e+07	4.46931e+07	4.24732e+07	4.22453e+07	3.9989e+07	4.3949e+07	4.31202e+07	4.27057e+07	4.20058e+07	4.41014e+07	4.13513e+07	3.76072e+07	4.07561e+07	4.93951e+06	2.78528e+06	5.47632e+08	3.60182e+06	2.80577e+06	6.25566e+06	8.22269e+07	1.22203e+06	4.50375e+06	1.10263e+07	0	2.11362e+06	1.10145e+06	858117	1.92297e+06	3.43562e+06	3.1002e+06	4.9859e+07	1.42327e+07	2.92267e+06	7.03929e+06	1.31747e+06
Allocholic acid	0.995451			251.964	407.28	Lipids and lipid-like molecules	forward	3.7862e+06	2.89905e+06	2.63996e+06	3.44159e+06	3.26936e+06	3.38553e+06	2.8818e+06	2.7194e+06	3.10264e+06	3.41393e+06	3.25756e+06	3.14909e+06	2.90418e+06	2.58891e+06	2.58844e+06	3.18181e+06	3.01217e+06	2.64202e+06	3.34343e+06	2.8416e+06	1.21015e+07	250166	217013	3.51983e+06	1.43533e+06	5.42201e+06	401930	3.96229e+06	346418	298926	1.00736e+06	1.76296e+07	348507	2.54761e+06	0	698579	412666	3.55923e+06	9.56101e+06	4.74755e+06	190063	1.81229e+06
Capric acid	0.995437			52.7255	171.138	Lipids and lipid-like molecules	forward	6.18133e+07	5.99423e+07	6.21515e+07	6.06044e+07	6.16047e+07	6.21033e+07	5.95055e+07	5.97869e+07	5.98981e+07	5.96834e+07	5.89654e+07	6.33227e+07	5.98701e+07	6.64396e+07	5.94301e+07	6.48786e+07	6.53332e+07	5.85119e+07	6.5379e+07	6.20957e+07	1.36411e+08	5.55286e+07	6.03416e+07	2.23862e+07	4.30702e+07	3.768e+07	4.23202e+07	1.05721e+08	2.38374e+07	5.44484e+07	5.70475e+07	3.38069e+07	3.18616e+07	1.60656e+08	1.5128e+08	6.59505e+07	1.04169e+08	1.14167e+08	7.12321e+07	7.883e+07	2.67268e+07	2.67982e+07
2-Hydroxystearic acid	0.995232			49.8357	299.259	Lipids and lipid-like molecules	forward	2.07521e+07	2.24198e+07	2.03143e+07	2.10276e+07	2.09847e+07	2.33048e+07	2.31128e+07	2.43323e+07	2.0814e+07	2.51821e+07	2.08293e+07	2.92187e+07	2.84725e+07	2.40963e+07	2.36816e+07	2.33575e+07	2.73735e+07	2.68591e+07	2.50785e+07	2.8228e+07	2.37121e+07	3.11064e+07	3.32746e+07	1.93853e+07	2.52983e+07	1.26372e+07	1.17859e+07	1.62013e+07	2.32847e+07	1.65465e+07	2.10864e+07	1.34201e+07	1.98919e+07	2.85082e+07	2.27164e+07	2.33101e+07	1.26987e+07	1.5962e+07	1.07883e+07	2.01908e+07	1.33839e+07	1.1575e+07
Rhamnose	0.995224			219.661	163.06	Organic oxygen compounds	forward	9.17978e+06	1.0343e+07	1.02815e+07	1.14163e+07	1.21278e+07	1.26386e+07	1.30388e+07	1.30374e+07	1.51353e+07	1.5916e+07	1.51622e+07	1.59679e+07	1.65684e+07	1.59506e+07	1.49619e+07	1.6855e+07	1.6569e+07	1.68427e+07	1.65852e+07	1.74948e+07	6.70826e+06	3.84005e+06	8.17862e+06	1.4097e+07	8.28884e+06	2.08495e+07	1.17431e+07	2.03951e+07	2.2139e+07	4.09948e+06	1.7137e+07	4.21994e+07	1.0134e+07	2.48249e+07	1.3083e+07	1.58415e+07	1.10028e+07	7.18353e+06	1.41732e+07	3.46234e+06	1.01233e+07	1.05541e+07
Docosahexaenoic acid	0.994842			37.6323	327.232	Lipids and lipid-like molecules	forward	1.59825e+08	1.80757e+08	3.19949e+08	1.67838e+08	3.25384e+08	1.61371e+08	1.62223e+08	1.49542e+08	1.43607e+08	1.36208e+08	1.45563e+08	1.37295e+08	1.46044e+08	1.40183e+08	1.47665e+08	1.29111e+08	1.43237e+08	1.43689e+08	1.29526e+08	1.39374e+08	3.94678e+08	1.33451e+08	4.26301e+08	8.51634e+07	1.98918e+08	1.99751e+08	1.82673e+08	8.75124e+07	9.0364e+07	9.44417e+07	6.99614e+07	8.36078e+07	1.38545e+08	6.01351e+07	2.88045e+08	1.13848e+08	1.66718e+08	2.05453e+08	6.41863e+07	8.90791e+07	3.55289e+08	5.60178e+07
Eicosadienoic acid	0.994698			44.761	307.264	Lipids and lipid-like molecules	forward	6.9746e+07	6.68975e+07	6.71554e+07	7.02048e+07	6.69243e+07	6.85563e+07	7.22068e+07	7.23577e+07	7.04954e+07	6.78208e+07	7.52598e+07	7.414e+07	6.61356e+07	7.44168e+07	6.96084e+07	6.65592e+07	7.00675e+07	6.56546e+07	6.84368e+07	6.37298e+07	9.9033e+07	1.08394e+08	9.43418e+07	1.14072e+08	9.18057e+07	5.10962e+07	5.1082e+07	6.54669e+07	3.338e+07	6.03059e+07	4.46533e+07	6.21193e+07	4.96564e+07	6.32691e+07	1.4044e+08	5.82265e+07	7.28692e+07	8.54126e+07	4.1755e+07	3.85377e+07	3.23616e+07	3.10914e+07
L-Valine	0.994542			320.047	116.071	Organic acids and derivatives	forward	6.37506e+08	6.43371e+08	7.15327e+08	6.57818e+08	6.77888e+08	6.36791e+08	6.0927e+08	6.09285e+08	6.25915e+08	6.02721e+08	6.15742e+08	6.00243e+08	5.99892e+08	5.87347e+08	5.92711e+08	5.82851e+08	5.90097e+08	5.78416e+08	6.42934e+08	5.94616e+08	6.16116e+08	4.17178e+08	6.47178e+08	5.67712e+08	4.47489e+08	4.59746e+08	5.1065e+08	4.06367e+08	4.83832e+08	3.72285e+08	7.1866e+08	4.02682e+08	4.7426e+08	4.6872e+08	6.14215e+08	4.51785e+08	5.54814e+08	4.78729e+08	5.09581e+08	8.44509e+08	4.34558e+08	4.42146e+08
5Z-Dodecenoic acid	0.994361			50.5117	197.154	Lipids and lipid-like molecules	forward	2.5537e+07	2.34625e+07	2.40189e+07	2.98386e+07	2.24441e+07	2.39991e+07	2.37572e+07	2.43065e+07	3.00456e+07	2.94728e+07	3.18606e+07	2.89014e+07	2.41379e+07	2.35878e+07	2.41732e+07	3.00141e+07	2.10393e+07	2.91969e+07	3.19966e+07	2.89248e+07	5.1859e+07	3.94852e+07	4.1317e+07	1.5766e+07	4.3349e+07	2.62418e+07	1.39067e+07	6.25808e+07	1.13499e+07	4.07452e+07	1.85862e+07	2.13359e+07	6.62938e+06	2.52858e+07	9.64286e+07	2.57474e+07	5.99449e+07	6.70982e+07	1.08346e+07	1.85193e+07	1.20743e+07	2.48971e+06
Estriol-16-Glucuronide	0.993585			234.046	463.197	Lipids and lipid-like molecules	forward	797002	1.01623e+06	980098	915009	933484	784660	759824	267030	774936	760525	727115	824992	1.00433e+06	811542	806632	784301	990758	913303	913888	694825	2.4565e+06	1.05071e+06	1.41575e+06	1.61772e+06	1.36653e+06	1.04558e+06	710297	4.49233e+06	1.04052e+06	1.27388e+06	2.62901e+06	1.79011e+06	771088	1.33429e+06	1.33388e+06	495350	1.99086e+06	770676	4.13966e+06	4.05725e+06	2.27969e+06	1.33624e+06
Isobutyric acid	0.993495			300.113	87.0442	Organic acids and derivatives	forward	4.04246e+06	3.89636e+06	6.08523e+06	4.43727e+06	4.09796e+06	5.63407e+06	4.53744e+06	4.88277e+06	4.06758e+06	4.24128e+06	4.39595e+06	3.99727e+06	5.55104e+06	4.16669e+06	6.07926e+06	5.0402e+06	5.41227e+06	4.27897e+06	4.37015e+06	4.06249e+06	4.97011e+06	5.76339e+06	7.95159e+06	5.06217e+06	5.88421e+06	4.79911e+06	4.18025e+06	5.32807e+06	7.67583e+06	5.09418e+06	6.44125e+06	5.71521e+06	5.34174e+06	1.21402e+07	2.11258e+07	9.03987e+06	6.40211e+06	1.42007e+07	5.7759e+06	7.89719e+06	7.17793e+06	5.58206e+06
Indoxyl sulfate	0.99347			28.6248	212.002	Organic acids and derivatives	forward	4.94756e+09	4.97302e+09	4.76713e+09	4.90983e+09	4.94184e+09	4.93861e+09	5.13264e+09	4.75805e+09	4.60275e+09	4.82215e+09	4.69785e+09	4.76777e+09	4.71756e+09	4.46161e+09	4.38545e+09	4.41327e+09	4.57635e+09	4.63272e+09	4.34099e+09	4.51191e+09	4.60799e+09	2.17668e+09	6.1343e+09	3.86315e+09	6.76765e+09	3.43374e+09	4.38955e+09	6.42134e+09	3.20725e+09	2.76638e+09	9.47195e+09	6.4974e+08	3.90786e+09	1.06728e+09	6.26452e+09	3.1188e+09	3.89022e+09	3.36061e+09	2.26563e+09	5.17246e+09	6.8837e+09	3.84006e+09
Arachidic acid	0.993194			37.2986	311.295	Lipids and lipid-like molecules	forward	1.35852e+07	1.49022e+07	1.62882e+07	1.53045e+07	1.68601e+07	1.61128e+07	1.62343e+07	1.48818e+07	1.36297e+07	1.4796e+07	1.47168e+07	1.51485e+07	1.50346e+07	1.45255e+07	1.38894e+07	1.26631e+07	1.1853e+07	6.62794e+06	1.13487e+07	1.32137e+07	4.54585e+06	1.90877e+07	1.16132e+07	1.83919e+07	5.36643e+06	1.39526e+07	2.1269e+07	1.66915e+07	1.28809e+07	1.23253e+07	3.45074e+07	8.72117e+06	1.5176e+07	3.05807e+07	1.35837e+07	2.43054e+07	6.36549e+06	2.1032e+07	3.06778e+07	1.76716e+07	1.66806e+07	8.29992e+06
Eicosapentaenoic acid	0.993079			37.4785	301.217	Lipids and lipid-like molecules	forward	3.8315e+07	4.59458e+07	4.13287e+07	4.18246e+07	4.44101e+07	4.14231e+07	3.91241e+07	3.81948e+07	3.6212e+07	4.23033e+07	4.2635e+07	4.27211e+07	3.9319e+07	3.54711e+07	5.23292e+07	3.18367e+07	3.84098e+07	5.83766e+07	5.21768e+07	4.10051e+07	3.03502e+07	934900	1.29473e+06	2.62582e+06	8.30273e+06	5.79766e+06	5.09814e+06	7.54587e+06	2.00185e+06	2.67682e+06	2.97707e+06	2.06236e+06	4.18804e+06	0	2.66156e+07	1.50144e+06	6.1927e+06	2.35901e+06	1.29216e+08	2.87688e+06	1.07339e+07	3.07604e+06
D-Glucose	0.992766			251.045	179.055	Organic oxygen compounds	forward	2.43877e+07	2.17412e+07	2.72781e+07	2.56105e+07	2.78681e+07	2.54543e+07	2.67387e+07	2.31405e+07	2.75613e+07	2.43284e+07	2.35064e+07	2.5343e+07	2.53661e+07	2.37808e+07	1.95115e+07	2.55945e+07	2.39057e+07	2.5434e+07	2.42786e+07	2.40211e+07	2.39037e+07	1.63185e+07	2.91052e+07	1.38777e+07	1.66744e+07	1.22828e+07	1.48026e+07	1.07056e+07	1.96644e+07	1.70061e+07	1.74367e+07	2.03994e+07	1.73454e+07	1.37053e+07	2.60512e+07	1.31232e+07	1.92607e+07	1.48377e+07	2.95124e+07	2.80496e+07	2.48179e+07	2.07352e+07
Taurocholic acid	0.992754			225.963	514.285	Lipids and lipid-like molecules	forward	8.76502e+06	9.02523e+06	9.37187e+06	8.24661e+06	8.66928e+06	8.93831e+06	8.4359e+06	8.37361e+06	7.86944e+06	8.46124e+06	8.2762e+06	8.71934e+06	7.49402e+06	7.43219e+06	8.43729e+06	7.85189e+06	7.70916e+06	8.29154e+06	9.57003e+06	8.6559e+06	3.86997e+06	4.94504e+06	6.65212e+06	2.02525e+06	1.32389e+06	1.99194e+07	4.18639e+06	2.17177e+06	1.25729e+07	7.4339e+06	2.04787e+07	3.56222e+07	5.56256e+06	3.02193e+07	1.50846e+06	4.99562e+06	1.50141e+06	3.06343e+06	5.87074e+06	2.7817e+07	3.33526e+06	5.92395e+06
9-OxoODE	0.992295			50.8466	293.212	Lipids and lipid-like molecules	forward	9.60516e+06	5.18977e+06	6.80366e+06	5.51645e+06	1.0108e+07	8.64871e+06	6.70117e+06	5.99604e+06	6.39115e+06	7.39453e+06	7.06327e+06	1.12239e+07	8.78524e+06	8.59883e+06	5.90637e+06	8.39523e+06	9.44785e+06	8.60122e+06	1.01374e+07	1.1314e+07	0	1.70535e+06	702330	1.4628e+06	849239	0	333400	535239	4.55954e+06	1.08705e+06	5.31339e+06	1.19276e+06	850891	2.56756e+06	4.26577e+06	1.04223e+06	0	972780	507635	470918	1.09008e+06	0
Succinic anhydride	0.992096			81.8792	99.0079	Organoheterocyclic compounds	forward	7.77876e+07	7.84814e+07	7.53363e+07	4.97005e+07	5.04116e+07	5.12119e+07	5.52145e+07	5.12488e+07	3.26154e+07	4.62546e+07	4.62899e+07	5.11028e+07	4.99378e+07	4.83482e+07	4.54451e+07	4.10479e+07	4.05068e+07	4.1429e+07	3.92529e+07	3.84125e+07	8.48132e+07	3.23334e+07	1.45302e+08	9.48721e+07	6.92707e+07	2.12011e+08	2.49012e+07	3.2282e+07	5.73026e+07	1.55743e+07	1.88748e+08	7.72746e+07	7.87629e+07	7.54503e+07	2.58024e+07	7.59048e+07	9.54036e+06	2.60168e+07	3.72127e+07	3.98136e+07	3.63806e+07	7.65479e+07
Benzoic acid	0.991641			132.201	121.029	Benzenoids	forward	6.32209e+07	2.33437e+07	2.37707e+07	3.75135e+07	4.50867e+07	2.45325e+07	3.71988e+07	2.82356e+07	2.491e+07	2.95973e+07	9.37636e+07	9.82383e+07	3.24298e+07	2.94874e+07	3.41339e+07	3.7019e+07	3.60884e+07	1.13579e+08	3.7973e+07	3.93213e+07	2.03054e+07	7.18539e+07	1.95921e+07	3.51163e+07	5.50077e+07	7.03639e+07	6.9765e+07	7.47645e+07	3.95081e+07	3.69361e+07	5.30387e+07	2.17355e+07	3.44629e+07	7.23072e+07	5.3769e+07	7.2867e+07	2.41832e+07	4.95044e+07	2.82303e+07	2.58132e+07	2.38212e+07	3.85097e+07
Maslinic acid	0.991583			95.3041	471.348	Lipids and lipid-like molecules	forward	2.02075e+07	1.16759e+07	9.09931e+06	9.82959e+06	8.42807e+06	8.6087e+06	8.1883e+06	1.13614e+07	1.01796e+07	9.62742e+06	9.26398e+06	1.04002e+07	9.27313e+06	1.01381e+07	9.6656e+06	1.01766e+07	1.07635e+07	1.06299e+07	8.94137e+06	1.02077e+07	1.48798e+07	1.9859e+07	2.12474e+07	1.1303e+07	1.60831e+07	8.04587e+06	5.82475e+06	1.51441e+07	6.23308e+06	7.06535e+06	3.20677e+07	5.07793e+06	4.70045e+06	1.02305e+07	7.75984e+06	6.8511e+06	1.97249e+07	1.77514e+07	9.4601e+06	1.07574e+07	9.60894e+06	8.99347e+06
9,10-DHOME	0.989731			94.1645	313.238	Lipids and lipid-like molecules	forward	1.67755e+07	1.60453e+07	1.87849e+07	1.44481e+07	1.55542e+07	1.35162e+07	1.26119e+07	1.26085e+07	1.25717e+07	1.44811e+07	1.25347e+07	1.20387e+07	1.7785e+07	1.29393e+07	1.16357e+07	1.25922e+07	1.25418e+07	1.2944e+07	1.20831e+07	1.24687e+07	1.61946e+07	2.01501e+07	1.35805e+07	1.08247e+07	1.30226e+07	9.36162e+06	7.46703e+06	7.13928e+06	3.83418e+07	3.09551e+07	4.47068e+07	2.84005e+07	4.35451e+07	1.78226e+07	1.42411e+07	7.86521e+06	1.2284e+07	4.34484e+07	1.2148e+07	2.44804e+07	1.65618e+07	1.81391e+07
Hydroxyisocaproic acid	0.989704			136.09	131.071	Lipids and lipid-like molecules	forward	1.21177e+08	1.22115e+08	1.2505e+08	1.33583e+08	1.09274e+08	1.17239e+08	1.25086e+08	1.29662e+08	1.25228e+08	1.285e+08	1.10297e+08	1.34527e+08	1.14324e+08	1.24478e+08	1.2886e+08	1.25892e+08	1.25487e+08	1.1898e+08	1.16652e+08	1.10529e+08	1.23736e+08	7.04255e+07	2.05001e+08	9.85403e+07	7.72754e+07	5.4032e+07	8.94223e+07	7.11914e+07	1.03488e+08	6.96128e+07	1.40568e+08	8.42038e+07	1.17127e+08	6.4341e+07	1.64021e+08	1.30968e+08	8.15669e+07	1.13214e+08	8.38409e+07	1.96578e+08	8.50868e+07	8.37397e+07
2(3H)-Benzothiazolethione	0.989316			32.9124	165.978	Organoheterocyclic compounds	forward	2.8571e+07	3.13556e+07	2.78328e+07	2.99885e+07	2.745e+07	3.09273e+07	2.69672e+07	3.3382e+07	3.64434e+07	3.34791e+07	3.8226e+07	3.49536e+07	3.79838e+07	3.95304e+07	4.49639e+07	3.75394e+07	4.31859e+07	4.25828e+07	3.95736e+07	4.36625e+07	1.28373e+08	4.286e+06	0	5.14554e+06	1.05006e+08	469432	3.66213e+06	7.4919e+07	2.91326e+07	4.92451e+06	5.54668e+06	4.66458e+07	9.67429e+06	1.12702e+08	8.38219e+07	2.58757e+06	6.88034e+07	4.63904e+07	3.52572e+07	7.59679e+06	4.03248e+06	0
Tricosanoic acid	0.988963			36.6309	353.342	Lipids and lipid-like molecules	forward	6.0829e+06	8.02724e+06	5.96924e+06	3.71433e+06	6.95488e+06	4.56622e+06	6.30088e+06	5.04517e+06	6.6235e+06	5.34757e+06	4.57463e+06	3.55013e+06	3.6493e+06	3.59158e+06	4.77901e+06	4.26205e+06	4.10311e+06	3.16773e+06	4.06197e+06	3.16604e+06	2.23114e+06	5.93889e+06	5.13895e+06	8.51839e+06	2.60985e+06	7.07224e+06	9.53108e+06	2.37963e+06	8.77844e+06	6.61879e+06	1.07063e+07	1.32639e+06	8.14356e+06	2.81574e+06	5.30843e+06	3.4426e+06	1.37949e+06	5.54297e+06	9.97013e+06	1.8054e+06	5.8303e+06	7.23803e+06
4-Dodecylbenzenesulfonic Acid	0.988765			27.8103	325.184	Benzenoids	forward	1.06155e+09	7.82586e+08	7.80743e+08	7.81739e+08	7.89445e+08	8.17466e+08	7.97293e+08	7.27512e+08	6.97255e+08	7.4392e+08	6.87038e+08	7.3192e+08	7.32674e+08	6.7533e+08	7.15466e+08	6.99383e+08	7.55237e+08	7.54527e+08	6.83002e+08	7.26865e+08	1.60201e+08	1.34265e+08	5.23108e+08	3.95123e+08	6.23149e+08	5.11625e+08	3.00552e+08	4.33332e+08	3.81139e+08	5.99711e+08	2.65639e+08	3.44813e+08	5.69639e+08	3.43883e+08	4.10188e+08	5.78448e+08	4.61397e+08	1.12486e+08	6.09153e+08	2.0292e+08	3.57125e+08	2.87745e+08
5,6-DHET	0.98861			108.834	337.238	Lipids and lipid-like molecules	forward	4.08973e+06	3.83015e+06	3.55217e+06	2.86486e+06	3.09714e+06	2.98609e+06	2.53434e+06	2.47062e+06	3.97763e+06	3.93627e+06	3.29694e+06	2.94157e+06	3.51162e+06	3.11472e+06	2.90358e+06	3.83001e+06	3.51334e+06	3.5962e+06	3.6703e+06	2.96711e+06	1.43429e+06	1.16287e+06	2.81537e+06	2.10007e+06	1.44755e+07	495858	8.9972e+06	9.14389e+06	2.83791e+06	375955	6.49384e+06	108155	718728	1.1317e+06	3.71172e+06	1.31504e+06	1.12259e+06	661883	677440	4.43996e+06	3.17284e+06	4.04542e+06
Glutaric acid	0.988409			217.758	131.034	Organic acids and derivatives	forward	7.49224e+06	7.77773e+06	1.21631e+07	8.78321e+06	8.21322e+06	9.16302e+06	9.89466e+06	1.02105e+07	1.89137e+07	1.13305e+07	1.07847e+07	1.02011e+07	1.0854e+07	1.18772e+07	1.06214e+07	1.03316e+07	9.00912e+06	1.00063e+07	9.56782e+06	1.12721e+07	2.15148e+07	1.11939e+07	1.06578e+07	1.00671e+07	2.06721e+07	9.74757e+06	8.8157e+06	8.58085e+06	1.01658e+07	1.32156e+07	7.12293e+06	8.3604e+06	9.04735e+06	1.01457e+07	1.43743e+07	7.39572e+06	1.10826e+07	1.29345e+07	2.28707e+07	1.07054e+07	9.60085e+06	9.88288e+06
D-2,3-Dihydroxypropanoic acid	0.988325			328.607	105.018	Organic oxygen compounds	forward	1.45072e+08	1.58962e+08	1.63787e+08	1.72066e+08	1.74931e+08	1.76846e+08	1.90546e+08	1.80551e+08	1.8403e+08	1.72033e+08	1.88548e+08	1.88916e+08	1.90501e+08	1.85804e+08	1.80632e+08	1.88626e+08	1.95264e+08	1.98777e+08	1.93594e+08	1.91678e+08	8.73669e+07	6.68261e+07	6.83664e+07	4.91186e+07	7.2409e+07	5.32872e+07	4.02051e+07	5.34865e+07	6.62383e+07	6.16198e+07	5.87849e+07	8.14951e+07	5.9517e+07	5.68198e+07	7.61237e+07	3.92424e+07	8.41761e+07	5.55783e+07	5.92257e+07	1.11153e+08	8.88049e+07	5.73701e+07
Cohumulone	0.987841			93.1497	347.186	Organic oxygen compounds	forward	3.15239e+06	2.4316e+06	2.51146e+06	2.48426e+06	2.30227e+06	2.02539e+06	2.24901e+06	2.05743e+06	1.57138e+06	1.91389e+06	2.2039e+06	1.99553e+06	1.81041e+06	1.91104e+06	2.23265e+06	2.60814e+06	2.68035e+06	2.33468e+06	2.34063e+06	1.859e+06	1.87587e+08	1.48743e+06	658867	239676	2.29768e+06	2.00011e+06	908605	2.55726e+06	1.44642e+06	1.32981e+06	2.00737e+06	2.98635e+06	1.89137e+06	1.02442e+06	1.35354e+06	2.91811e+07	1.05243e+06	8.01665e+06	1.04609e+06	4.03183e+06	1.52191e+06	3.06015e+06
16-Hydroxy hexadecanoic acid	0.987271			36.6349	271.227	Lipids and lipid-like molecules	forward	4.64872e+07	4.79685e+07	4.46032e+07	4.33696e+07	4.92578e+07	4.53889e+07	4.38969e+07	4.42072e+07	4.48783e+07	4.38688e+07	4.25026e+07	4.29089e+07	4.4633e+07	4.3597e+07	4.55199e+07	4.29048e+07	4.41988e+07	3.91936e+07	4.19146e+07	4.1416e+07	3.89069e+07	6.32157e+07	5.06952e+07	4.29414e+07	4.69618e+07	5.19763e+07	4.5884e+07	3.85708e+07	3.29611e+07	3.96844e+07	5.20303e+07	4.57974e+07	4.74629e+07	2.90673e+07	5.68214e+07	4.64844e+07	3.26597e+07	4.92573e+07	4.30596e+07	2.43049e+07	4.09817e+07	2.43533e+07
(Â±)-Tryptophan	0.986988			278.779	203.082	Organoheterocyclic compounds	forward	1.99391e+08	1.9698e+08	1.98631e+08	1.98619e+08	1.92483e+08	1.86639e+08	1.97177e+08	2.00626e+08	1.99116e+08	1.98425e+08	1.87352e+08	2.05093e+08	2.10799e+08	1.9484e+08	1.92108e+08	2.08187e+08	2.02423e+08	1.8981e+08	1.93518e+08	1.93576e+08	2.87801e+08	1.86739e+08	2.04779e+08	1.72909e+08	1.76575e+08	1.87398e+08	1.64646e+08	9.40133e+07	2.08303e+08	1.52942e+08	1.88859e+08	1.74882e+08	1.52175e+08	1.3513e+08	1.93812e+08	1.26173e+08	2.02408e+08	1.76095e+08	1.96058e+08	3.38571e+08	1.75142e+08	1.44847e+08
Beta-D-Glucose	0.986622			320.327	179.055	Organic oxygen compounds	forward	3.6089e+08	3.56638e+08	3.42796e+08	3.30939e+08	3.39498e+08	3.62343e+08	3.27455e+08	5.24946e+08	3.3051e+08	3.37021e+08	5.14796e+08	3.30725e+08	5.0631e+08	4.97368e+08	7.76558e+08	4.57259e+08	4.51493e+08	4.83984e+08	4.57655e+08	4.35966e+08	4.87467e+08	4.70395e+08	4.12642e+08	8.32047e+08	4.42687e+08	4.93816e+08	4.71868e+08	3.68282e+08	5.88389e+08	2.70246e+08	3.42346e+08	6.42861e+08	3.72885e+08	5.67669e+08	3.3074e+08	2.66345e+08	5.31147e+08	5.13822e+08	5.309e+08	4.95268e+08	6.4485e+08	5.80654e+08
Xanthine	0.985827			236.781	151.025	Organoheterocyclic compounds	forward	6.31975e+07	6.82793e+07	6.71535e+07	6.57719e+07	6.4209e+07	6.51467e+07	6.57642e+07	6.49377e+07	6.28153e+07	6.53667e+07	6.36677e+07	6.54684e+07	6.33356e+07	6.14738e+07	6.25578e+07	6.26813e+07	6.51789e+07	6.50913e+07	6.62575e+07	6.57434e+07	6.09586e+07	1.83018e+07	3.46079e+07	2.38328e+07	4.77826e+07	4.19576e+07	2.93363e+07	2.40477e+07	3.19193e+07	3.31767e+07	3.17769e+07	5.00921e+07	3.60081e+07	2.62186e+07	7.87246e+07	2.64316e+07	3.11605e+07	1.67415e+07	3.0445e+07	5.60264e+07	3.80168e+07	2.32274e+07
Valproic acid	0.984511			59.2657	143.107	Lipids and lipid-like molecules	forward	3.86961e+07	3.45466e+07	5.17095e+07	3.55122e+07	5.19857e+07	4.1387e+07	4.11673e+07	4.86141e+07	4.02796e+07	4.03536e+07	4.56115e+07	4.67972e+07	4.25672e+07	6.79415e+07	4.66569e+07	4.52843e+07	4.78725e+07	7.52111e+07	5.42661e+07	7.76308e+07	7.85569e+07	3.08547e+07	3.36584e+07	2.54505e+07	2.73741e+07	3.54698e+07	4.0305e+07	4.43988e+07	2.87274e+07	3.07821e+07	3.83673e+07	5.78296e+07	3.46941e+07	8.58436e+07	1.16994e+08	4.42014e+07	6.96582e+07	6.50173e+07	3.25757e+07	4.96054e+07	3.01749e+07	2.41464e+07
5a-Tetrahydrocorticosterone	0.984409			217.809	349.238	Lipids and lipid-like molecules	forward	2.26002e+06	2.2276e+06	1.69245e+06	1.78162e+06	2.17776e+06	1.74029e+06	1.85609e+06	2.29572e+06	2.24852e+06	1.6857e+06	2.15502e+06	2.17245e+06	2.01602e+06	1.85388e+06	1.82651e+06	1.87017e+06	1.81184e+06	1.06857e+06	1.96848e+06	1.79083e+06	962219	2.87615e+06	1.90608e+06	2.04083e+06	1.0725e+06	861965	1.59984e+06	1.94915e+06	1.52979e+06	1.51135e+06	1.99956e+06	436530	567256	1.55275e+06	873667	361961	2.28752e+06	451984	1.08051e+06	449651	2.26981e+06	1.67365e+06
L-Gulose	0.983453			298.617	179.055	Organic oxygen compounds	forward	1.05559e+07	1.05485e+07	1.08001e+07	1.17161e+07	1.05627e+07	1.18519e+07	1.26292e+07	1.24204e+07	1.23588e+07	1.23565e+07	1.16996e+07	1.20679e+07	1.33842e+07	1.26638e+07	1.1768e+07	1.27865e+07	1.19536e+07	1.24773e+07	1.18683e+07	1.15616e+07	1.75755e+07	1.21597e+07	1.14878e+07	1.49715e+07	1.36622e+07	1.39716e+07	1.31782e+07	1.09689e+07	9.93616e+06	1.22529e+07	1.24091e+07	1.21517e+07	8.55719e+06	1.0054e+07	1.20453e+07	4.86575e+06	1.49225e+07	1.25747e+07	1.26263e+07	3.36381e+07	9.74539e+06	1.08288e+07
Kynurenic acid	0.982899			180.982	188.019	Organoheterocyclic compounds	forward	871027	1.15899e+06	933393	997231	1.19237e+06	1.05373e+06	656654	487682	1.25523e+06	1.25699e+06	1.66028e+06	2.21215e+06	1.6612e+06	2.5039e+06	1.53728e+06	2.24504e+06	2.80337e+06	2.79233e+06	2.95736e+06	4.62118e+06	1.88865e+06	1.36326e+06	4.5542e+06	1.16415e+06	3.37584e+06	313628	1.47426e+06	2.06104e+06	6.50635e+06	2.3151e+06	1.72285e+06	2.80905e+06	3.27049e+06	7.17274e+06	4.11045e+06	1.73448e+06	959420	3.73216e+06	2.28694e+06	1.54691e+06	1.45068e+06	1.11252e+06
Ethyl dodecanoate	0.982334			36.6013	227.201	Lipids and lipid-like molecules	forward	1.40572e+08	1.44787e+08	1.40112e+08	1.44371e+08	1.48573e+08	1.46604e+08	1.4057e+08	1.43974e+08	1.41592e+08	1.43387e+08	1.44608e+08	1.38738e+08	1.45881e+08	1.43296e+08	1.42314e+08	1.35022e+08	1.45332e+08	1.47421e+08	1.48512e+08	1.41234e+08	1.17129e+08	9.9932e+07	2.3182e+08	7.97248e+07	1.53121e+08	1.3667e+08	1.41375e+08	1.99051e+08	9.8257e+07	1.11387e+08	9.86148e+07	1.28454e+08	1.56446e+08	1.74015e+08	2.8783e+08	1.46915e+08	1.42208e+08	1.41999e+08	1.10138e+08	9.05962e+07	1.09542e+08	6.4127e+07
Androsterone sulfate	0.98157			29.5185	369.174	Lipids and lipid-like molecules	forward	1.23867e+09	1.20409e+09	1.13583e+09	1.16868e+09	1.18471e+09	1.21599e+09	1.19923e+09	1.11639e+09	1.07555e+09	1.1289e+09	1.10269e+09	1.13694e+09	1.0434e+09	9.63721e+08	1.06517e+09	1.07918e+09	1.10354e+09	1.07183e+09	1.03727e+09	1.07926e+09	9.56123e+09	6.42942e+08	1.80432e+09	1.1219e+09	1.46768e+09	8.701e+08	9.23719e+08	9.6832e+08	1.32356e+09	6.86571e+08	1.02029e+09	7.33507e+08	6.62711e+08	3.37294e+08	1.71339e+09	7.87639e+08	1.00791e+09	1.6496e+09	1.05514e+09	1.16725e+09	6.83798e+08	3.80021e+09
Ricinoleic acid	0.981193			36.6034	297.243	Lipids and lipid-like molecules	forward	2.74218e+07	2.96573e+07	2.74762e+07	3.12123e+07	2.97886e+07	2.67697e+07	2.85906e+07	2.87047e+07	2.51354e+07	3.29689e+07	2.72317e+07	2.43973e+07	2.65885e+07	2.57303e+07	2.40101e+07	2.54845e+07	2.75918e+07	2.3376e+07	2.46128e+07	2.46136e+07	2.63862e+07	4.89958e+07	7.08367e+07	2.83359e+07	3.93538e+07	3.24853e+07	3.91879e+07	3.26634e+07	1.71512e+07	2.04564e+07	2.62157e+07	1.82246e+07	2.14942e+07	3.41513e+07	4.75042e+07	3.10438e+07	3.45832e+07	2.5715e+07	3.25557e+07	2.19031e+07	3.37231e+07	2.28573e+07
Estrone sulfate	0.979976			25.0366	349.111	Lipids and lipid-like molecules	forward	2.86284e+08	3.02179e+08	3.05131e+08	2.98457e+08	2.99158e+08	3.12306e+08	2.99326e+08	3.00383e+08	2.74034e+08	2.75475e+08	2.85345e+08	2.71257e+08	2.68941e+08	2.6373e+08	2.68039e+08	2.61976e+08	2.8453e+08	2.8691e+08	2.8011e+08	2.87305e+08	2.12745e+09	2.1405e+08	1.95891e+09	4.12463e+08	1.26343e+09	2.56758e+08	5.67173e+08	1.17088e+09	3.65193e+08	1.68925e+08	7.63648e+08	1.67237e+08	4.88294e+08	3.75863e+08	1.00266e+09	3.18124e+08	6.57619e+08	9.83628e+08	6.95626e+08	9.30872e+08	1.17632e+08	9.68961e+08
Glycocholic acid	0.979949			277.906	464.302	Lipids and lipid-like molecules	forward	1.22522e+07	1.15596e+07	1.25829e+07	1.21087e+07	1.14917e+07	1.17131e+07	1.27214e+07	1.24806e+07	1.18635e+07	1.138e+07	1.16674e+07	1.17391e+07	1.17193e+07	1.1639e+07	1.09635e+07	1.18211e+07	1.34019e+07	1.04418e+07	1.20044e+07	1.25662e+07	9.12809e+06	6.19085e+06	8.74698e+06	6.02352e+06	3.51463e+06	8.83652e+06	6.10482e+06	4.66627e+06	1.6519e+07	9.67532e+06	2.31042e+07	2.79179e+07	1.03155e+07	3.25927e+07	5.77641e+06	7.21436e+06	7.25315e+06	3.48854e+06	1.90824e+07	1.9434e+07	9.54366e+06	1.86048e+07
Sedoheptulose	0.979381			63.0131	209.066	Organic oxygen compounds	forward	5.87329e+06	5.9059e+06	7.38481e+06	7.00168e+06	6.64418e+06	7.33287e+06	7.79048e+06	6.36852e+06	6.96017e+06	6.40573e+06	7.50029e+06	7.21611e+06	7.52369e+06	7.17751e+06	7.61103e+06	8.28856e+06	7.9216e+06	7.99689e+06	8.55301e+06	8.08814e+06	2.51084e+07	8.17652e+06	1.70677e+07	9.96661e+06	1.93728e+07	7.31359e+06	9.94973e+06	1.59413e+07	2.86513e+07	1.82053e+07	2.00659e+07	1.48271e+07	1.79933e+07	2.92196e+07	2.6994e+07	1.82179e+07	2.37039e+07	2.15947e+07	8.46585e+06	1.0536e+07	2.68027e+07	1.49978e+07
Alpha-dimorphecolic acid	0.97923			200.402	295.228	Lipids and lipid-like molecules	forward	401427	589704	500941	584827	455048	307050	463723	375524	495366	476963	463703	462890	338924	395342	423654	458684	376672	434244	387346	375512	423193	499804	576156	621890	396123	495754	684830	184016	274303	912740	654165	240323	401006	360771	467981	206302	215228	399093	515963	454172	366988	202653
Succinic acid semialdehyde	0.97861			416.372	101.024	Lipids and lipid-like molecules	forward	4.44596e+07	4.99464e+07	5.4398e+07	9.25789e+07	5.30071e+07	5.05567e+07	5.52076e+07	5.75469e+07	6.02519e+07	5.80338e+07	5.44452e+07	5.95877e+07	3.80251e+07	3.18683e+07	8.87277e+07	3.47391e+07	8.94591e+07	5.79739e+07	5.96919e+07	6.04663e+07	6.9744e+07	7.19935e+07	5.83531e+07	3.96984e+07	8.49481e+07	1.04619e+08	5.37289e+07	1.42211e+08	9.68898e+07	4.79479e+07	1.11253e+08	9.81309e+07	7.40041e+07	6.37631e+07	5.12999e+07	8.6688e+07	6.88805e+07	5.13256e+07	8.07282e+07	6.41532e+07	5.48937e+07	8.68654e+07
Formylanthranilic acid	0.978517			92.6308	164.035	Benzenoids	forward	8.97407e+07	9.03338e+07	8.44323e+07	9.06399e+07	8.16147e+07	8.06396e+07	7.89585e+07	8.39691e+07	8.64738e+07	7.73089e+07	8.29937e+07	7.10303e+07	6.86315e+07	8.35462e+07	8.43807e+07	8.868e+07	8.52776e+07	8.41194e+07	8.43468e+07	8.8102e+07	2.92342e+07	8.92385e+06	1.12108e+07	2.49135e+06	3.82878e+06	6.32538e+06	5.03966e+06	3.81181e+06	4.25425e+06	2.0701e+06	9.33329e+06	959343	5.05213e+06	6.23097e+06	6.49219e+06	1.0607e+07	1.04517e+07	7.66487e+06	6.29391e+06	2.25043e+07	5.92458e+06	7.58267e+06
Valeric acid	0.978304			101.128	101.06	Lipids and lipid-like molecules	forward	4.07409e+07	5.45128e+07	5.49395e+07	5.33258e+07	5.4668e+07	5.38113e+07	5.47275e+07	5.32659e+07	4.16991e+07	5.27183e+07	5.74431e+07	5.82101e+07	5.75187e+07	5.53644e+07	5.62319e+07	5.85656e+07	6.98144e+07	7.44587e+07	7.44509e+07	7.53347e+07	0	0	0	0	0	0	0	0	0	0	0	0	0	0	1.14697e+07	0	0	0	0	0	1.28395e+07	0
Pyroglutamic acid	0.977201			389.634	128.034	Organic acids and derivatives	forward	1.73268e+07	1.66448e+07	1.64719e+07	1.8838e+07	1.70837e+07	1.65754e+07	2.00505e+07	1.74078e+07	1.92962e+07	1.93152e+07	1.9378e+07	1.98446e+07	1.69058e+07	1.70886e+07	1.70927e+07	1.73035e+07	1.77926e+07	1.79467e+07	1.80394e+07	1.88842e+07	1.72493e+07	1.88421e+07	1.90031e+07	1.91308e+07	1.79767e+07	1.84144e+07	1.67354e+07	1.55643e+07	1.58714e+07	1.68984e+07	1.88154e+07	1.76683e+07	1.70583e+07	1.71293e+07	2.11415e+07	1.59565e+07	1.91672e+07	1.97552e+07	1.87247e+07	3.35533e+07	1.35665e+07	1.7808e+07
Chenodeoxycholic acid	0.977063			175.09	391.285	Lipids and lipid-like molecules	forward	2.21488e+07	1.1386e+07	1.43469e+07	1.27644e+07	1.46825e+07	1.29539e+07	1.07409e+07	9.84602e+06	1.26432e+07	1.10947e+07	1.36231e+07	1.27905e+07	1.32656e+07	1.10828e+07	1.04027e+07	1.4263e+07	1.11965e+07	1.65041e+07	1.02223e+07	1.06438e+07	1.03534e+07	7.89694e+06	9.1837e+06	1.00408e+07	1.74873e+07	7.54565e+06	7.57173e+06	8.94827e+06	6.25808e+06	4.65701e+06	1.05635e+07	7.72772e+06	9.45561e+06	1.24246e+07	6.65379e+06	5.67734e+06	6.08328e+06	8.93023e+06	2.81131e+07	8.84999e+06	1.77511e+07	8.93451e+06
2-Ketobutyric acid	0.976054			245.69	101.023	Organic acids and derivatives	forward	3.31963e+07	3.6847e+07	5.792e+07	5.76978e+07	3.4258e+07	3.83785e+07	5.89173e+07	4.05458e+07	6.30769e+07	6.65424e+07	6.47457e+07	4.2798e+07	4.28217e+07	3.85841e+07	5.96034e+07	6.72939e+07	5.80497e+07	6.61649e+07	3.7246e+07	6.26118e+07	2.22897e+07	1.69687e+07	2.01795e+07	1.93972e+07	2.87907e+07	3.81209e+07	1.8771e+07	2.08139e+07	1.46697e+07	1.91353e+07	1.79027e+07	2.43577e+07	2.00686e+07	2.01832e+07	1.68492e+07	1.46774e+07	1.52787e+07	1.96507e+07	5.23111e+07	2.72692e+07	1.85189e+07	4.59987e+07
Uridine	0.976006			172.832	243.062	Nucleosides, nucleotides, and analogues	forward	4.25787e+08	4.06142e+08	3.63514e+08	3.75851e+08	3.82627e+08	3.69087e+08	3.75903e+08	3.73067e+08	4.00861e+08	3.87039e+08	4.03679e+08	4.05806e+08	4.09675e+08	3.94919e+08	3.76281e+08	3.73315e+08	3.82421e+08	3.85807e+08	3.79188e+08	3.72702e+08	3.45e+08	3.58368e+08	2.80431e+08	2.60078e+08	3.11893e+08	3.07814e+08	2.23963e+08	2.36667e+08	2.52608e+08	3.32344e+08	2.78837e+08	3.69514e+08	3.1128e+08	2.23177e+08	3.20496e+08	3.28125e+08	3.1096e+08	3.07156e+08	2.09816e+08	2.41503e+08	2.8089e+08	2.14934e+08
L-Tyrosine	0.975586			320.339	180.059	Organic acids and derivatives	forward	1.31114e+07	6.73534e+07	6.45089e+07	6.64115e+07	6.0364e+07	6.06432e+07	5.47921e+07	5.40077e+07	5.04784e+07	4.92374e+07	4.75271e+07	4.75056e+07	4.70476e+07	4.13804e+07	3.83303e+07	4.00677e+07	4.0082e+07	3.82393e+07	3.81628e+07	3.74426e+07	4.29557e+07	2.52539e+07	6.05629e+07	2.86136e+07	2.62295e+07	3.7663e+07	3.36634e+07	2.72863e+07	3.61512e+07	3.15445e+07	1.49897e+07	4.70565e+07	2.35437e+07	2.33622e+07	3.87405e+07	3.03089e+07	2.28583e+07	2.80304e+07	2.72887e+07	1.59983e+08	3.61994e+07	3.20721e+07
Myristic acid	0.974889			145.729	227.201	Lipids and lipid-like molecules	forward	4.66781e+06	6.17183e+06	2.01732e+06	7.32452e+06	4.53792e+06	5.91571e+06	4.56541e+06	4.82435e+06	7.53098e+06	2.64374e+06	3.60541e+06	4.34732e+06	6.59903e+06	4.54729e+06	5.97489e+06	3.02354e+06	6.18975e+06	4.28914e+06	4.42237e+06	5.04756e+06	3.69155e+06	4.48785e+06	3.46012e+06	5.33126e+06	4.63076e+06	3.8867e+06	2.29917e+06	4.82483e+06	4.3647e+06	4.73381e+06	4.42882e+06	4.25727e+06	3.95144e+06	4.11999e+06	4.5518e+06	6.21687e+06	5.0255e+06	2.31301e+06	3.65709e+06	3.26679e+06	3.97547e+06	3.66658e+06
Hydrogen phosphate	0.973279			179.162	96.9689	Homogeneous non-metal compounds	forward	1.82204e+07	2.3458e+07	2.14755e+07	2.24817e+07	2.66051e+07	2.28766e+07	2.11302e+07	2.48132e+07	2.80454e+07	3.03762e+07	2.91698e+07	2.55915e+07	3.06091e+07	3.17866e+07	2.68848e+07	3.19406e+07	3.25933e+07	3.33502e+07	3.53205e+07	2.93703e+07	3.36815e+07	2.90032e+07	1.94565e+07	2.96843e+07	3.1617e+07	2.46812e+07	2.55834e+07	1.94666e+07	2.86053e+07	1.84052e+07	1.88473e+07	2.74335e+07	2.71799e+07	2.89182e+07	2.93192e+07	1.75052e+07	3.37961e+07	2.67181e+07	2.8412e+07	2.19258e+07	2.23953e+07	2.13904e+07
Leukotriene B4	0.970833			130.453	335.222	Lipids and lipid-like molecules	forward	2.6595e+07	3.65209e+07	3.15945e+07	4.56746e+07	3.05521e+07	3.00679e+07	3.16429e+07	3.27358e+07	3.16558e+07	3.547e+07	3.59571e+07	3.11661e+07	3.57289e+07	3.35669e+07	3.45292e+07	3.6352e+07	3.92179e+07	3.30773e+07	3.3973e+07	3.56585e+07	3.58504e+06	959124	433463	607188	1.33578e+06	782138	922330	1.83256e+06	1.1884e+06	585921	1.2073e+06	252967	1.35387e+06	680561	1.1338e+06	920323	992987	1.14947e+06	777034	811593	1.76802e+06	1.01841e+06
3-Carboxy-4-methyl-5-propyl-2-furanpropionic acid	0.970645			237.556	239.092	Lipids and lipid-like molecules	forward	3.07223e+07	3.19548e+07	3.21191e+07	3.14106e+07	3.14611e+07	3.24161e+07	3.02744e+07	3.23356e+07	3.09798e+07	3.30417e+07	3.19447e+07	3.38929e+07	3.35246e+07	3.29613e+07	3.40755e+07	3.34582e+07	3.42124e+07	3.49698e+07	3.38064e+07	3.4108e+07	1.84132e+08	2.41678e+07	1.82368e+07	1.44249e+07	2.20749e+07	5.70859e+07	9.85239e+06	5.39407e+06	1.92496e+07	3.72028e+07	2.68609e+06	1.20283e+07	2.8044e+07	8.67583e+06	7.36149e+06	1.78862e+07	2.73353e+07	8.34337e+06	7.69482e+06	2.56943e+07	1.28988e+08	5.33665e+06
L-Lysine	0.969891			526.662	145.097	Organic acids and derivatives	forward	7.23013e+06	5.74623e+06	6.72471e+06	6.80481e+06	6.81242e+06	7.29285e+06	7.65691e+06	8.13973e+06	8.63901e+06	8.7304e+06	8.55688e+06	9.57186e+06	9.01831e+06	9.74688e+06	1.0007e+07	1.04703e+07	1.05715e+07	1.24496e+07	1.14633e+07	1.16687e+07	9.00294e+06	6.18197e+06	6.50176e+06	6.81803e+06	7.874e+06	6.30017e+06	4.66678e+06	5.82545e+06	7.88162e+06	4.41481e+06	6.12918e+06	8.68738e+06	4.73105e+06	6.20139e+06	7.03303e+06	3.33551e+06	8.77325e+06	6.15983e+06	6.75937e+06	8.18287e+06	5.38853e+06	6.25124e+06
2-Hydroxyethanesulfonate	0.968936			179.082	124.991	Organic acids and derivatives	forward	1.14494e+08	1.20696e+08	1.22007e+08	1.34884e+08	1.22645e+08	1.32821e+08	1.63088e+08	1.22862e+08	1.04088e+08	1.45854e+08	1.03588e+08	6.78651e+07	1.02505e+08	1.21342e+08	1.13388e+08	4.06168e+07	1.14671e+08	7.12919e+07	1.29672e+08	1.26538e+08	8.01035e+07	1.18809e+08	1.31567e+08	8.83903e+07	8.92172e+07	1.29095e+08	1.1574e+08	1.9866e+08	2.79376e+08	1.4311e+08	1.21206e+08	1.49629e+08	1.50463e+08	1.28e+08	8.96522e+07	1.19019e+08	6.54788e+07	9.71391e+07	8.39813e+07	1.34949e+08	5.33911e+07	1.01897e+08
Deoxycholic acid	0.968007			93.5751	391.285	Lipids and lipid-like molecules	forward	2.03855e+07	1.29565e+07	1.145e+07	1.20926e+07	1.17108e+07	1.46094e+07	1.405e+07	1.02226e+07	9.74845e+06	1.0238e+07	9.91857e+06	9.67054e+06	9.00872e+06	8.98141e+06	9.06799e+06	1.00425e+07	9.27046e+06	1.02311e+07	9.88631e+06	1.02943e+07	1.22282e+07	1.51549e+07	4.03143e+07	7.515e+06	7.06992e+06	9.15322e+06	1.00763e+07	6.81414e+06	5.6416e+06	1.0813e+07	2.34486e+07	3.81754e+06	7.99216e+06	1.01408e+07	7.86077e+06	6.07183e+06	8.32695e+06	1.07084e+07	7.3208e+06	1.34691e+07	1.10657e+07	8.6975e+06
Pantothenol	0.96663			66.9624	204.123	Lipids and lipid-like molecules	forward	646834	1.3734e+06	1.18219e+06	1.47703e+06	973390	726081	994318	1.47539e+06	872450	1.21589e+06	1.08409e+06	494516	1.118e+06	968788	1.37246e+06	1.55077e+06	651858	790065	1.06314e+06	853874	0	207097	0	484234	4.83156e+06	0	140434	323001	265771	1.13319e+06	0	559718	0	0	635369	80721.3	66426.3	0	6.66871e+06	982921	0	0
Hippuric acid	0.96515			217.401	178.05	Benzenoids	forward	2.57744e+08	2.44448e+08	2.39637e+08	2.399e+08	2.31021e+08	2.40246e+08	2.44842e+08	2.37139e+08	2.306e+08	2.28596e+08	2.40376e+08	2.35044e+08	2.39944e+08	2.33118e+08	2.30182e+08	2.19702e+08	2.27365e+08	2.28417e+08	2.34693e+08	2.21339e+08	2.04675e+09	8.48944e+07	1.27693e+08	5.29787e+07	5.35943e+08	5.547e+07	1.49841e+08	7.70105e+07	9.12683e+07	8.50398e+07	1.15265e+08	2.21534e+07	1.53851e+08	7.52811e+07	2.14963e+08	1.78253e+08	6.2724e+07	2.42441e+08	6.67732e+07	1.56863e+08	3.55971e+08	3.42576e+08
24-Epibrassinolide	0.964686			180.721	479.338	Lipids and lipid-like molecules	forward	3.00134e+06	3.76329e+06	3.2292e+06	3.55747e+06	3.40323e+06	3.46581e+06	4.44982e+06	3.49289e+06	3.26673e+06	3.62343e+06	3.51262e+06	3.05644e+06	3.16863e+06	3.29115e+06	4.79852e+06	2.91553e+06	3.20028e+06	4.0865e+06	2.99258e+06	3.06858e+06	4.63342e+06	4.4252e+06	4.57668e+06	4.37427e+06	3.64321e+06	4.33464e+06	3.87782e+06	2.38517e+06	2.45361e+06	3.42029e+06	2.96486e+06	1.27924e+06	2.59624e+06	3.19649e+06	2.36408e+06	1.17788e+06	2.76345e+06	2.53734e+06	3.85789e+06	2.99336e+06	3.6527e+06	836448
(10E,12Z)-(9S)-9-Hydroperoxyoctadeca-10,12-dienoic acid	0.963999			215.413	311.222	Lipids and lipid-like molecules	forward	1.4534e+07	1.31365e+07	1.17836e+07	1.26344e+07	1.15339e+07	1.11704e+07	1.25529e+07	1.26542e+07	1.27518e+07	1.32313e+07	1.19968e+07	1.10991e+07	1.12709e+07	1.0839e+07	1.10562e+07	9.88669e+06	1.08025e+07	1.04617e+07	9.72214e+06	9.65938e+06	2.4441e+07	1.31607e+07	7.4265e+06	1.20125e+07	1.34395e+07	1.50935e+07	1.43339e+07	1.09536e+07	2.18569e+07	9.87191e+06	2.10115e+07	8.25196e+06	8.17278e+06	4.08096e+07	5.27549e+06	7.41148e+06	1.65545e+07	1.23867e+07	9.30621e+06	8.42652e+06	1.34688e+07	1.70251e+07
Phenylacetylglutamine	0.963756			246.589	263.103	Organic acids and derivatives	forward	9.55546e+06	1.03436e+07	8.49743e+06	9.47049e+06	8.86037e+06	9.7855e+06	9.81972e+06	8.36531e+06	8.91712e+06	9.20717e+06	8.85403e+06	9.24505e+06	9.71804e+06	9.024e+06	9.16573e+06	9.38753e+06	9.34817e+06	1.07947e+07	1.03593e+07	8.13864e+06	5.67104e+07	4.29513e+06	1.01718e+07	4.21568e+06	1.47764e+07	8.98955e+06	5.32065e+06	1.25353e+07	6.50867e+06	2.3507e+06	9.11224e+06	977518	4.23567e+06	1.43426e+06	8.2083e+06	3.00382e+06	6.30262e+06	6.85372e+06	3.2789e+06	6.64473e+06	1.98887e+07	4.36871e+06
5-Methylcytidine	0.962503			406.973	256.091	Nucleosides, nucleotides, and analogues	forward	467274	559575	499327	515508	594264	522155	698799	675616	683070	777449	739802	703945	776677	710750	751345	747549	779800	770809	703961	851696	537029	884072	674434	519127	587502	671320	359742	526822	672806	342420	560913	539232	568530	463432	757722	267496	810544	758026	479142	1.13218e+06	278225	483288
Taurine	0.96243			314.781	124.006	Organic acids and derivatives	forward	3.10095e+08	2.55286e+08	2.42962e+08	2.61392e+08	2.91967e+08	3.47619e+08	4.10205e+08	4.95212e+08	4.93494e+08	5.05983e+08	5.12592e+08	5.26572e+08	5.79466e+08	5.74107e+08	6.08334e+08	6.64503e+08	6.72319e+08	6.72028e+08	7.27713e+08	7.23261e+08	4.74591e+08	3.90475e+08	2.59254e+08	3.24378e+08	6.04183e+08	4.98441e+08	3.75183e+08	2.88665e+08	5.04563e+08	1.59983e+08	2.70865e+08	5.96411e+08	4.69224e+08	5.1379e+08	4.8363e+08	2.696e+08	4.6571e+08	2.7756e+08	5.44467e+08	4.53471e+08	3.14898e+08	4.85935e+08
Terephthalic acid	0.959767			381.918	165.019	Benzenoids	forward	2.91293e+07	2.7752e+07	2.93716e+07	2.92976e+07	3.29934e+07	2.85506e+07	2.54914e+07	3.49464e+07	2.89267e+07	2.82441e+07	3.11341e+07	3.51442e+07	3.76868e+07	2.9022e+07	2.6835e+07	3.14792e+07	2.84361e+07	2.49901e+07	2.76575e+07	3.14196e+07	4.11292e+07	3.22931e+07	2.46573e+07	2.77098e+07	3.56436e+07	3.38887e+07	2.66701e+07	3.53308e+07	2.52285e+07	2.90752e+07	2.73081e+07	3.98199e+07	3.15618e+07	3.20126e+07	2.55455e+07	3.16127e+07	3.23301e+07	3.13368e+07	2.86584e+07	1.8853e+07	2.72534e+07	3.32716e+07
Succinic acid	0.958198			411.687	117.018	Organic acids and derivatives	forward	1.6267e+08	1.67565e+08	1.61719e+08	1.60603e+08	1.65967e+08	1.59408e+08	1.66527e+08	1.60801e+08	1.62711e+08	1.62083e+08	1.57485e+08	1.7e+08	1.66418e+08	1.59012e+08	1.59595e+08	1.66301e+08	1.68089e+08	1.61269e+08	1.63977e+08	1.62809e+08	1.46265e+08	1.11682e+08	1.43541e+08	1.06869e+08	1.32173e+08	1.1473e+08	9.9612e+07	9.11408e+07	1.221e+08	1.24282e+08	1.17865e+08	1.33723e+08	1.21201e+08	9.94652e+07	1.51025e+08	9.88739e+07	1.19274e+08	1.22314e+08	1.27777e+08	1.53556e+08	1.32504e+08	1.31677e+08
5-KETE	0.955669			54.8441	317.212	Lipids and lipid-like molecules	forward	3.01447e+06	4.76552e+06	4.15512e+06	4.22269e+06	3.35553e+06	4.75646e+06	2.95848e+06	3.86315e+06	3.41807e+06	4.6197e+06	2.90542e+06	3.23639e+06	4.13832e+06	6.89876e+06	5.89842e+06	5.24811e+06	2.91915e+06	3.30939e+06	4.05865e+06	4.28913e+06	6.31163e+06	671484	565416	499440	405356	753839	135707	1.20314e+06	1.14448e+06	1.00515e+06	182820	2.27697e+06	0	570976	0	1.43839e+06	0	248629	983766	1.40776e+06	1.20859e+06	2.37046e+06
gamma-CEHC	0.95524			95.0025	263.128	Organoheterocyclic compounds	forward	2.06038e+07	1.97168e+07	1.64608e+07	1.62627e+07	1.64206e+07	1.59883e+07	1.59037e+07	1.54555e+07	1.67927e+07	1.68999e+07	1.86194e+07	1.60706e+07	1.75459e+07	1.87393e+07	1.82184e+07	1.99338e+07	2.15769e+07	2.06864e+07	1.98861e+07	2.07929e+07	4.66162e+07	2.04989e+07	9.30997e+06	1.85645e+07	2.06112e+07	3.17403e+07	8.89244e+06	1.3901e+07	2.02766e+07	7.47957e+06	2.61217e+07	2.75002e+07	1.22608e+07	1.24909e+07	1.67449e+07	1.60062e+07	1.64743e+07	2.50704e+07	2.25313e+07	5.10791e+07	2.46197e+07	8.11239e+06
Acesulfame	0.954565			28.575	161.986	Organic acids and derivatives	forward	3.70114e+07	3.5713e+07	3.34259e+07	3.6584e+07	3.42816e+07	3.14599e+07	3.63978e+07	3.45569e+07	3.38078e+07	2.98236e+07	3.05442e+07	3.16739e+07	3.66402e+07	3.37105e+07	2.93793e+07	3.23193e+07	3.53321e+07	3.38097e+07	2.91166e+07	3.22451e+07	1.99495e+06	0	0	0	0	1.46536e+07	1.56178e+08	0	1.70832e+07	0	1.5374e+09	2.72261e+06	0	1.25597e+08	1.31267e+07	0	0	1.70204e+08	8.68108e+06	0	0	1.12279e+07
D-Glutamine	0.95426			389.642	145.061	Organic acids and derivatives	forward	6.56567e+08	6.4629e+08	6.29629e+08	6.43183e+08	6.48304e+08	6.4159e+08	6.88379e+08	6.58097e+08	7.06218e+08	7.02665e+08	7.04027e+08	7.34735e+08	6.85833e+08	6.6723e+08	6.70773e+08	6.84648e+08	6.84983e+08	6.7124e+08	6.77046e+08	6.97067e+08	6.68735e+08	7.29502e+08	6.69044e+08	7.20478e+08	6.92266e+08	6.93251e+08	5.69916e+08	6.04573e+08	5.9527e+08	6.09041e+08	7.1213e+08	6.71759e+08	6.71005e+08	6.70251e+08	8.64564e+08	5.93711e+08	6.85122e+08	7.57695e+08	7.25559e+08	1.29763e+09	4.72419e+08	7.24646e+08
Gamma-Linolenic acid	0.953671			94.8109	277.217	Lipids and lipid-like molecules	forward	1.86226e+07	7.70626e+06	6.74433e+06	7.90455e+06	7.47604e+06	7.27922e+06	6.81864e+06	7.08266e+06	7.79695e+06	5.96759e+06	7.34668e+06	6.53009e+06	6.19476e+06	6.23417e+06	6.21323e+06	5.7433e+06	5.98613e+06	6.03603e+06	5.20302e+06	5.38836e+06	5.55258e+06	6.80218e+06	8.09158e+06	8.69589e+06	5.17109e+06	5.13941e+06	2.80139e+06	7.54799e+06	5.90629e+06	3.64299e+06	9.51964e+06	2.98908e+06	2.21498e+06	3.22732e+06	6.40329e+06	3.05621e+06	5.10581e+06	6.35942e+06	5.45057e+06	1.15706e+07	3.96323e+06	1.62425e+06
L-Serine	0.951916			423.391	104.034	Organic acids and derivatives	forward	1.22257e+07	1.25095e+07	1.27468e+07	1.35336e+07	1.2807e+07	1.27698e+07	1.38955e+07	1.2081e+07	1.34503e+07	2.53103e+07	2.56676e+07	1.40884e+07	2.60854e+07	2.49905e+07	1.31862e+07	1.37648e+07	1.35646e+07	1.36999e+07	2.72878e+07	1.52376e+07	7.92749e+06	1.21794e+07	6.90824e+06	1.90026e+06	7.67042e+06	7.39085e+06	1.29655e+06	7.37935e+06	6.87383e+06	1.93619e+06	7.1664e+06	1.60421e+07	7.29472e+06	6.63868e+06	8.06373e+06	1.07784e+06	1.17112e+07	6.56425e+06	8.09728e+06	1.6336e+07	5.33894e+06	8.21053e+06
Pentostatin	0.951879			157.011	267.108	Organoheterocyclic compounds	forward	1.4363e+07	1.41962e+07	1.32103e+07	1.35746e+07	1.30166e+07	1.32191e+07	1.42088e+07	1.54651e+07	1.43021e+07	1.49103e+07	1.39411e+07	1.43134e+07	1.47903e+07	1.40931e+07	1.36043e+07	1.35135e+07	1.41878e+07	1.41217e+07	1.40675e+07	1.44781e+07	5.5788e+07	2.75438e+06	838879	1.25451e+06	2.79233e+07	6.20293e+06	2.85271e+06	2.10713e+06	3.73538e+07	1.69896e+07	5.59379e+06	1.816e+07	1.59711e+06	7.28589e+06	1.72935e+07	8.73792e+06	7.51749e+06	1.0229e+07	3.09521e+07	8.13003e+06	3.65364e+07	7.45692e+06
2-Hydroxymyristic acid	0.951144			96.1171	243.196	Lipids and lipid-like molecules	forward	5.69026e+06	5.28734e+06	5.59557e+06	5.21136e+06	5.43539e+06	5.72255e+06	5.50225e+06	5.53098e+06	5.53459e+06	4.82573e+06	5.26167e+06	4.82403e+06	5.35324e+06	5.53846e+06	5.21634e+06	4.76989e+06	4.82018e+06	4.72595e+06	5.24553e+06	5.2158e+06	3.14717e+06	1.85978e+06	5.30981e+06	2.58227e+06	1.99296e+06	1.28596e+06	2.2637e+06	3.69787e+06	1.32607e+06	2.5881e+06	1.74477e+06	1.54979e+06	2.43822e+06	3.89815e+06	5.63112e+06	2.5565e+06	2.37719e+06	2.16221e+06	2.35464e+06	1.70317e+06	1.42617e+06	1.05163e+06
D-Ornithine	0.950691			406.896	131.082	Organic acids and derivatives	forward	9.98282e+06	9.54515e+06	9.28707e+06	9.31837e+06	9.44269e+06	9.81031e+06	1.08462e+07	1.0251e+07	1.0752e+07	1.10326e+07	1.1201e+07	1.10587e+07	1.16347e+07	9.56195e+06	1.05175e+07	9.99312e+06	1.09168e+07	1.04359e+07	9.54697e+06	1.0913e+07	8.04765e+06	1.10862e+07	9.31948e+06	6.82699e+06	7.97155e+06	1.05655e+07	5.91557e+06	8.11412e+06	8.35868e+06	5.76445e+06	1.18054e+07	9.06726e+06	8.67856e+06	6.60899e+06	1.05369e+07	6.30999e+06	1.08287e+07	1.11082e+07	6.18374e+06	1.97046e+07	4.23805e+06	6.08625e+06
N-Acetyl-L-alanine	0.949432			276.673	130.05	Organic acids and derivatives	forward	1.55325e+07	1.62357e+07	1.56417e+07	1.65547e+07	1.48043e+07	1.69837e+07	5.42653e+06	2.22979e+07	1.79477e+07	1.52313e+07	1.74337e+07	1.83645e+07	2.15589e+07	1.85319e+07	1.86115e+07	1.7057e+07	1.94896e+07	4.10368e+06	1.38045e+07	1.6813e+07	2.33749e+07	1.6956e+07	1.62678e+07	1.43146e+07	1.85515e+07	1.44124e+07	1.1464e+07	1.98142e+07	1.67093e+07	1.38228e+07	1.46702e+07	1.80507e+07	1.32991e+07	1.14567e+07	1.87141e+07	1.1072e+07	1.62053e+07	1.51807e+07	1.53294e+07	3.17827e+07	1.88866e+07	1.51502e+07
Probucol	0.949142			51.6677	515.304	Benzenoids	forward	649946	142680	344439	621391	502049	354850	427639	145948	859629	330008	512787	700487	1.13817e+06	812174	492244	687861	362915	997208	1.2306e+06	1.41855e+06	0	0	0	132896	0	964542	399547	0	2.14514e+06	132665	1.07543e+06	2.87898e+06	448135	5.56376e+06	0	409482	459871	0	2.28503e+06	3.22993e+06	354586	2.41696e+06
Phthalic acid	0.947993			429.59	165.019	Benzenoids	forward	4.84744e+06	5.06507e+06	3.38473e+06	5.44669e+06	4.92628e+06	3.9198e+06	4.83973e+06	2.93401e+06	4.9718e+06	5.41797e+06	2.75776e+06	5.6842e+06	4.45727e+06	9.04337e+06	4.93294e+06	5.79307e+06	4.4432e+06	6.0361e+06	5.27838e+06	9.28516e+06	6.32766e+06	3.67317e+06	3.31762e+06	4.87802e+06	4.21084e+06	5.38239e+06	4.67882e+06	5.63631e+06	3.60737e+06	5.06713e+06	3.52406e+06	3.83097e+06	9.53898e+06	4.47039e+06	2.974e+06	4.98639e+06	5.52605e+06	5.51399e+06	3.55983e+06	1.27282e+07	4.81928e+06	5.25498e+06
3-Hydroxyisovaleric acid	0.94646			248.282	117.055	Lipids and lipid-like molecules	forward	7.25348e+06	7.77212e+06	7.59132e+06	7.89223e+06	7.18324e+06	8.26198e+06	8.12801e+06	7.75647e+06	8.03165e+06	7.69687e+06	8.4301e+06	9.01783e+06	8.44495e+06	8.44531e+06	8.03592e+06	7.94123e+06	7.84229e+06	7.08919e+06	9.7963e+06	7.90819e+06	1.79371e+07	9.46279e+06	1.02974e+07	6.33442e+06	7.40314e+06	8.86742e+06	7.78987e+06	1.25516e+07	7.43826e+06	1.05082e+07	7.77631e+06	6.9598e+06	5.28875e+06	6.21851e+06	8.55771e+06	6.95824e+06	8.34421e+06	8.3943e+06	9.07212e+06	1.53998e+07	1.08889e+07	8.37229e+06
Thymine	0.945486			70.2944	125.035	Organoheterocyclic compounds	forward	9.41617e+06	8.9937e+06	1.14227e+07	8.1297e+06	8.94766e+06	9.4599e+06	1.19244e+07	1.12985e+07	1.13228e+07	1.10424e+07	8.77121e+06	8.71403e+06	8.58854e+06	1.08893e+07	1.05837e+07	8.46984e+06	5.40813e+06	8.71019e+06	9.16463e+06	1.14874e+07	8.8182e+06	8.39289e+06	8.57805e+06	6.13984e+06	8.53001e+06	6.10974e+06	5.86143e+06	7.49034e+06	6.91932e+06	6.98273e+06	5.75676e+06	1.00442e+07	6.74561e+06	9.03796e+06	7.39586e+06	6.16426e+06	8.4834e+06	6.1616e+06	9.65266e+06	1.24988e+07	7.21532e+06	7.05699e+06
L-Phenylalanine	0.944578			277.321	164.071	Organic acids and derivatives	forward	6.68545e+08	6.39401e+08	6.41402e+08	6.50422e+08	6.19322e+08	6.3932e+08	6.72531e+08	6.9759e+08	6.67854e+08	6.62907e+08	7.09499e+08	6.70938e+08	6.97148e+08	7.26579e+08	6.60583e+08	6.89749e+08	6.63005e+08	6.52096e+08	6.49503e+08	6.39432e+08	3.97521e+08	3.2147e+08	3.88715e+08	3.38312e+08	4.26965e+08	3.55812e+08	3.06358e+08	2.75382e+08	3.803e+08	3.58684e+08	5.01145e+08	4.3624e+08	4.06027e+08	2.87584e+08	4.20376e+08	2.55283e+08	3.74094e+08	3.34599e+08	3.38479e+08	8.12289e+08	3.24007e+08	4.12453e+08
Hydroxyphenyllactic acid	0.943245			216.059	181.05	Phenylpropanoids and polyketides	forward	1.50015e+07	1.45977e+07	1.41577e+07	1.41517e+07	1.45875e+07	1.48841e+07	1.4689e+07	1.17117e+07	1.45217e+07	1.18796e+07	1.29611e+07	1.25384e+07	1.48122e+07	1.30176e+07	1.22617e+07	1.20829e+07	1.44759e+07	1.35622e+07	1.41503e+07	1.35086e+07	1.03373e+07	9.66631e+06	2.13519e+07	1.12389e+07	9.71893e+06	1.53676e+07	1.35446e+07	1.5022e+07	1.52978e+07	1.08253e+07	1.66393e+07	1.68001e+07	1.24663e+07	1.08851e+07	1.29544e+07	5.65447e+06	1.04775e+07	1.15084e+07	1.27693e+07	2.01924e+07	1.6413e+07	1.21259e+07
8,9-DiHETrE	0.942574			181.671	337.238	Lipids and lipid-like molecules	forward	3.16647e+06	2.27981e+06	2.19589e+06	2.38489e+06	2.54433e+06	2.90595e+06	2.83894e+06	2.41759e+06	2.31621e+06	3.74223e+06	2.59487e+06	2.27881e+06	3.17189e+06	2.37131e+06	2.5949e+06	2.59487e+06	2.44632e+06	2.7189e+06	2.5546e+06	2.31416e+06	3.69555e+06	3.73819e+06	2.37542e+06	3.47089e+06	2.95195e+06	2.29902e+06	1.37076e+06	3.95462e+06	3.24185e+06	2.51853e+06	3.4372e+06	1.41696e+06	1.61005e+06	2.57118e+06	2.17209e+06	1.09356e+06	4.41414e+06	2.89156e+06	3.6249e+06	3.5959e+06	2.99875e+06	2.39474e+06
Uracil	0.9411			79.4595	111.019	Organoheterocyclic compounds	forward	3.94355e+07	3.4872e+07	3.42231e+07	3.14931e+07	3.15799e+07	3.17373e+07	2.98909e+07	3.0325e+07	3.03886e+07	2.88634e+07	3.17215e+07	2.91673e+07	3.08878e+07	3.05813e+07	3.1426e+07	3.34097e+07	3.10072e+07	3.07887e+07	3.0438e+07	3.19534e+07	2.51745e+07	2.02345e+07	1.4719e+07	1.70538e+07	1.86646e+07	1.78736e+07	1.39017e+07	1.46614e+07	1.23456e+07	2.05766e+07	2.12608e+07	3.72131e+07	1.60124e+07	5.7788e+07	1.98872e+07	1.87823e+07	2.50243e+07	1.9725e+07	1.4345e+07	2.11307e+07	1.4966e+07	1.59298e+07
20-Hydroxyeicosatetraenoic acid	0.940763			52.507	319.227	Lipids and lipid-like molecules	forward	3.7419e+07	4.06463e+07	3.87531e+07	3.95225e+07	3.73258e+07	3.65765e+07	3.65047e+07	3.53228e+07	3.43025e+07	3.31042e+07	3.35403e+07	3.97296e+07	3.41313e+07	3.58447e+07	3.22704e+07	3.47117e+07	3.6728e+07	3.63277e+07	3.90996e+07	3.85408e+07	6.42952e+06	2.59287e+06	1.64032e+06	640478	4.23496e+06	1.6906e+06	717840	6.63092e+06	758169	666179	4.47186e+06	4.46244e+06	7.26659e+06	2.00624e+06	8.04664e+06	3.43896e+06	217818	212583	342927	1.35239e+07	3.01157e+06	984339
Prostaglandin A2	0.940642			95.3174	333.207	Lipids and lipid-like molecules	forward	7.62903e+06	6.98999e+06	8.99164e+06	6.33693e+06	6.27772e+06	6.5052e+06	6.25595e+06	5.95813e+06	6.9279e+06	6.12802e+06	6.94022e+06	5.84211e+06	6.10748e+06	6.2606e+06	5.92296e+06	6.05607e+06	4.59271e+06	6.50528e+06	5.95399e+06	6.13692e+06	2.03469e+06	405299	674503	420269	849114	543267	544826	1.02473e+06	787804	238937	669549	602499	665743	501184	595114	527047	358241	966967	1.49961e+06	913333	665803	216964
Bovinic acid	0.937968			168.486	279.232	Lipids and lipid-like molecules	forward	1.51541e+07	7.63683e+06	7.29335e+06	7.61563e+06	6.93823e+06	8.27693e+06	5.93102e+06	4.48562e+06	5.08849e+06	5.69251e+06	6.51842e+06	5.13841e+06	4.70278e+06	6.68635e+06	1.19194e+07	8.5273e+06	5.51577e+06	4.59527e+06	5.45225e+06	6.03146e+06	4.74284e+06	1.97398e+07	6.23773e+06	7.02265e+06	6.95625e+06	5.10452e+06	4.34761e+06	8.34965e+06	4.37722e+06	4.39632e+06	1.41272e+06	4.70064e+06	6.4534e+06	5.16615e+06	5.55798e+06	3.98393e+06	5.9318e+06	5.649e+07	5.73842e+06	5.4159e+06	3.78073e+06	5.4412e+06
Phenyllactic acid	0.933769			119.234	165.055	Phenylpropanoids and polyketides	forward	1.61225e+07	2.10623e+07	7.71245e+07	7.31832e+07	8.39293e+07	2.02001e+07	1.85321e+07	7.1815e+07	6.63039e+07	1.99887e+07	7.00557e+07	2.06059e+07	8.84065e+07	6.49271e+07	6.96843e+07	7.6841e+07	1.92002e+07	7.95194e+07	6.94753e+07	1.45602e+07	3.44999e+07	8.17583e+06	4.45871e+07	6.40313e+06	4.01586e+07	9.21531e+07	2.28313e+07	1.54252e+07	2.59398e+07	3.49702e+07	2.34644e+07	1.30487e+08	7.94498e+07	1.25705e+07	6.34281e+07	4.60556e+07	1.13435e+08	5.56197e+07	5.32239e+07	2.08848e+08	1.59087e+07	1.64052e+07
19-Hydroxy-PGE2	0.933518			181.722	367.212	Lipids and lipid-like molecules	forward	2.46354e+06	3.44308e+06	2.35396e+06	3.59252e+06	2.66997e+06	2.4534e+06	2.5681e+06	3.11775e+06	2.19723e+06	2.59261e+06	1.92774e+06	1.78224e+06	2.21355e+06	2.09381e+06	2.21671e+06	3.11352e+06	1.99923e+06	3.30839e+06	2.80713e+06	1.80991e+06	0	0	0	0	205357	0	0	0	0	0	0	0	0	0	0	0	0	5.4e+06	0	0	0	0
myo-Inositol	0.93337			55.7907	179.057	Organic oxygen compounds	forward	3.50488e+07	3.39446e+07	3.38158e+07	3.36238e+07	3.46323e+07	3.01338e+07	2.99248e+07	3.15172e+07	3.26832e+07	3.2648e+07	3.24803e+07	2.85116e+07	2.87339e+07	3.14754e+07	2.86471e+07	2.59002e+07	2.76221e+07	2.75068e+07	2.71278e+07	2.52657e+07	3.21802e+07	0	0	1.3969e+07	6.19448e+07	1.09818e+06	4.14611e+06	446114	0	5.71325e+06	185833	349557	0	7.58215e+06	0	0	0	1.0605e+07	7.97498e+07	1.68998e+08	8.82529e+07	0
Lipoxin A4	0.928324			180.035	351.217	Lipids and lipid-like molecules	forward	446766	618904	880487	443737	266446	749626	916312	764941	1.17029e+06	646711	530431	394553	695800	144025	300105	481242	183050	345053	341678	1.04004e+06	0	0	0	0	0	0	0	0	0	0	0	0	0	0	0	0	0	118036	0	0	0	0
Creatinine	0.926699			180.048	112.051	Organic acids and derivatives	forward	2.08512e+08	1.00977e+08	8.22049e+07	6.43293e+07	6.60302e+07	5.1508e+07	4.95912e+07	4.87216e+07	4.33589e+07	4.73035e+07	4.90656e+07	4.17684e+07	3.94882e+07	3.91965e+07	3.56136e+07	3.41832e+07	3.26104e+07	3.43154e+07	3.22071e+07	3.08861e+07	4.15051e+07	3.70038e+07	5.63364e+07	4.05778e+07	3.72121e+07	3.82389e+07	3.84662e+07	3.95227e+07	2.94473e+07	6.41189e+07	1.75522e+08	2.67646e+07	3.90286e+07	3.37556e+07	4.07688e+07	6.83191e+07	3.64999e+07	3.64708e+07	2.8173e+07	1.54553e+08	6.23075e+07	2.82431e+07
Diethyl phthalic acid	0.925622			69.2197	221.081	Benzenoids	forward	3.13434e+07	3.26208e+07	2.9971e+07	2.88408e+07	2.93699e+07	2.1127e+07	3.14068e+07	2.99564e+07	2.76495e+07	1.83591e+07	2.83939e+07	2.78534e+07	3.04625e+07	2.92257e+07	2.98705e+07	2.99481e+07	3.01135e+07	2.87002e+07	1.99326e+07	3.22706e+07	1.37552e+06	1.57116e+06	2.32692e+06	672473	1.05627e+06	1.30836e+06	1.50392e+06	788575	2.34709e+06	307165	644176	1.915e+06	1.22456e+06	4.76712e+06	2.10476e+06	1.01815e+06	1.24907e+06	1.05826e+06	1.01095e+06	954237	770407	1.79434e+06
(10E,12Z)-9-HODE	0.924354			36.5283	295.227	Lipids and lipid-like molecules	forward	2.31662e+07	2.39272e+07	2.76075e+07	2.06351e+07	2.29144e+07	2.61413e+07	2.58908e+07	2.36467e+07	2.69132e+07	2.26005e+07	1.98446e+07	1.78598e+07	2.12309e+07	1.77312e+07	2.33265e+07	2.01752e+07	2.30852e+07	1.80506e+07	1.74182e+07	1.98161e+07	7.32715e+06	6.60534e+06	1.4088e+07	9.09849e+06	2.31021e+06	1.38471e+07	1.68054e+07	613848	8.87031e+06	5.03251e+06	1.27851e+07	6.88465e+06	1.09478e+07	1.23876e+07	1.05657e+07	4.80179e+06	0	1.43206e+07	9.15596e+06	5.84965e+06	9.42365e+06	8.13689e+06
Hexadecanedioic acid	0.923191			234.188	285.207	Lipids and lipid-like molecules	forward	2.80578e+06	2.85457e+06	2.91129e+06	2.9955e+06	2.78994e+06	3.17363e+06	2.73007e+06	2.91088e+06	2.79469e+06	2.83292e+06	2.92378e+06	2.86099e+06	2.75351e+06	2.88701e+06	2.79833e+06	2.81982e+06	3.00199e+06	2.90562e+06	3.04586e+06	2.8747e+06	8.27658e+06	3.24376e+06	3.52951e+06	1.93499e+06	6.202e+06	2.69351e+06	1.66988e+06	3.08007e+06	5.02741e+06	1.92336e+06	5.31582e+06	2.27268e+06	1.77312e+06	9.32029e+06	2.5301e+06	1.52648e+06	3.65454e+06	1.85255e+06	3.19087e+06	2.0059e+06	3.34898e+06	2.58529e+06
Lipoxin B4	0.92284			76.4873	351.217	Lipids and lipid-like molecules	forward	1.11625e+07	1.18194e+07	1.10152e+07	1.1365e+07	1.28255e+07	1.25793e+07	1.07766e+07	1.09043e+07	1.03914e+07	9.84585e+06	1.23515e+07	1.07432e+07	1.28598e+07	1.04823e+07	1.08157e+07	1.16879e+07	1.20406e+07	1.12268e+07	1.12799e+07	1.27581e+07	730969	161102	0	208638	469461	112425	0	92225.2	54586.1	46348.3	116000	165562	168476	246431	216089	30434.5	412849	216520	344780	398105	80781.9	390000
2-Oxovaleric acid	0.920683			70.1963	115.039	Organic acids and derivatives	forward	4.88939e+08	4.7604e+09	4.72043e+09	4.67138e+09	4.6512e+09	2.60047e+09	4.5007e+09	4.51838e+09	4.43179e+09	4.21763e+09	4.5307e+09	4.49598e+09	4.63192e+09	4.57789e+09	4.51228e+09	4.47762e+09	4.49446e+09	4.35136e+09	4.51852e+09	4.50695e+09	7.65884e+09	4.6741e+09	1.16623e+09	4.92596e+09	5.48837e+09	4.83485e+08	5.54907e+09	3.5316e+09	4.22228e+09	3.90794e+09	4.69123e+08	2.11893e+09	4.2982e+09	4.79606e+09	7.30296e+09	4.46452e+09	2.90804e+09	5.8946e+08	6.96042e+09	3.59612e+09	4.91297e+09	4.42225e+09
Inosine	0.918683			235.971	267.073	Nucleosides, nucleotides, and analogues	forward	3.10967e+07	3.12732e+07	3.09009e+07	3.03716e+07	2.8119e+07	3.01393e+07	3.01994e+07	3.18573e+07	2.95995e+07	3.12145e+07	2.96892e+07	3.06892e+07	3.12348e+07	2.97818e+07	3.19458e+07	2.99232e+07	3.033e+07	2.9083e+07	2.89321e+07	2.90853e+07	4.90221e+07	1.16805e+07	6.60397e+07	2.78315e+07	4.54342e+06	1.08501e+08	9.93168e+07	9.74649e+06	3.09885e+07	2.15213e+08	4.15323e+07	4.14165e+07	3.23903e+07	1.21446e+07	7.4574e+07	7.94914e+07	7.91458e+07	7.6392e+07	2.87048e+06	1.70505e+07	3.72592e+07	3.30748e+07
1-Deoxy-D-xylulose 5-phosphate	0.916645			223.38	213.016	Organic oxygen compounds	forward	1.01346e+08	1.29672e+08	1.49366e+08	1.33125e+08	1.27932e+08	8.39697e+07	1.47436e+08	1.24624e+08	1.1452e+08	1.30275e+08	1.22614e+08	1.21954e+08	1.15785e+08	1.09562e+08	1.0486e+08	9.91422e+07	1.13763e+08	1.07949e+08	1.11295e+08	1.05996e+08	7.85269e+07	1.28111e+08	1.40229e+08	1.32624e+08	1.18966e+08	1.15365e+08	1.32077e+08	1.03097e+08	1.42436e+08	9.56562e+07	1.25527e+08	9.38235e+07	8.48207e+07	1.36115e+08	8.65723e+07	1.2861e+08	1.19886e+08	1.10863e+08	7.33521e+07	6.92796e+07	1.54268e+08	1.1706e+08
9,10-epoxyoctadecanoic acid	0.91658			95.2193	297.243	Lipids and lipid-like molecules	forward	1.4188e+07	1.19991e+07	1.11928e+07	1.17045e+07	1.26064e+07	1.25207e+07	1.09421e+07	1.2216e+07	1.17088e+07	1.15644e+07	1.31897e+07	1.30496e+07	1.25151e+07	1.26731e+07	1.22176e+07	1.31508e+07	1.16327e+07	1.40491e+07	1.22331e+07	1.22261e+07	1.64631e+07	1.33151e+07	1.53097e+07	1.55796e+07	9.92995e+06	8.12762e+06	1.08471e+07	7.78472e+06	7.89853e+06	6.31046e+06	1.39221e+07	6.61384e+06	8.48227e+06	6.94078e+06	1.03375e+07	6.63514e+06	1.31582e+07	7.84581e+06	1.55161e+07	1.73759e+07	1.3918e+07	6.6918e+06
17-HDoHE	0.914504			52.1644	343.227	Lipids and lipid-like molecules	forward	9.22995e+06	8.71846e+06	8.63117e+06	8.71765e+06	2.14812e+07	8.77978e+06	7.87599e+06	8.28783e+06	8.47316e+06	7.75403e+06	8.35724e+06	8.38251e+06	7.87785e+06	7.6488e+06	8.05796e+06	8.12361e+06	7.98169e+06	2.22532e+07	8.13399e+06	8.39979e+06	3.7876e+06	165334	0	0	442997	0	0	0	0	0	0	0	666145	0	299844	0	0	0	0	163358	434147	0
Beta-Leucine	0.913067			295.028	130.086	Organic acids and derivatives	forward	4.41671e+08	4.45827e+08	4.61912e+08	4.34261e+08	4.49415e+08	4.39014e+08	4.28944e+08	4.24614e+08	4.22747e+08	4.00329e+08	4.13096e+08	4.2268e+08	4.33974e+08	4.40867e+08	4.39158e+08	4.23752e+08	4.30898e+08	4.1676e+08	4.2575e+08	4.24135e+08	4.33635e+08	3.44582e+08	4.30578e+08	3.57004e+08	3.1527e+08	2.98939e+08	2.99353e+08	2.69447e+08	4.53939e+08	2.93854e+08	4.52696e+08	2.65316e+08	3.13922e+08	2.58205e+08	3.98503e+08	3.0351e+08	3.85862e+08	3.43556e+08	2.82652e+08	5.7175e+08	3.02772e+08	3.8146e+08
L-Threonine	0.91154			369.605	118.05	Organic acids and derivatives	forward	2.26321e+08	2.36055e+08	2.49032e+08	2.47812e+08	2.41412e+08	2.47503e+08	2.34697e+08	2.69061e+08	2.35185e+08	2.31974e+08	2.34229e+08	2.37384e+08	2.351e+08	2.32432e+08	2.30702e+08	2.27404e+08	2.20912e+08	2.20449e+08	2.18828e+08	2.20319e+08	1.89006e+08	1.78639e+08	2.53021e+08	2.21583e+08	1.8342e+08	2.73172e+08	2.09251e+08	1.90241e+08	1.75169e+08	1.92303e+08	2.44564e+08	2.62152e+08	2.56863e+08	2.14552e+08	1.91994e+08	2.13093e+08	2.72744e+08	2.3924e+08	2.32199e+08	8.06636e+08	1.2503e+08	2.558e+08
Undecylenic acid	0.907596			54.034	183.138	Lipids and lipid-like molecules	forward	3.24485e+07	3.18228e+07	3.32904e+07	3.4673e+07	3.48234e+07	3.35834e+07	3.55458e+07	3.24644e+07	3.34871e+07	3.18606e+07	3.18264e+07	3.6662e+07	3.27027e+07	3.37293e+07	3.15175e+07	3.4476e+07	3.554e+07	3.51473e+07	3.59868e+07	3.27924e+07	3.15936e+07	4.8776e+07	2.73096e+07	2.3636e+07	3.17212e+07	3.23638e+07	2.90842e+07	8.92622e+07	1.88348e+07	5.44913e+07	2.78629e+07	3.40122e+07	1.54006e+07	6.23044e+07	3.56272e+07	3.87718e+07	1.02769e+08	4.22751e+07	1.22445e+07	2.2533e+07	3.25946e+07	1.49463e+07
3-Hydroxybutyric acid	0.904978			431.173	103.039	Organic acids and derivatives	forward	1.43469e+07	6.23649e+06	1.42885e+07	2.78623e+07	2.20697e+07	2.15379e+07	1.09685e+07	1.37039e+07	2.28514e+07	3.04986e+07	2.0025e+07	1.85675e+07	1.45628e+07	1.88911e+07	1.59878e+07	1.87732e+07	1.97339e+07	2.19148e+07	2.06285e+07	1.94081e+07	2.12576e+07	2.25136e+07	1.98877e+07	1.63172e+07	2.68534e+07	1.90229e+07	1.5793e+07	2.81252e+07	2.19059e+07	7.32703e+06	1.26806e+07	2.45389e+07	2.57058e+07	2.16839e+07	2.15392e+07	1.4144e+07	2.18749e+07	1.69382e+07	1.83385e+07	1.47803e+07	1.90267e+07	2.13496e+07
Isovaleric acid	0.904183			41.4612	101.06	Lipids and lipid-like molecules	forward	1.70406e+07	1.72191e+07	1.5924e+07	1.6426e+07	1.69893e+07	1.56101e+07	1.62817e+07	1.82817e+07	1.80449e+07	2.01037e+07	2.61906e+07	1.72256e+07	1.86456e+07	1.84975e+07	1.79289e+07	1.81675e+07	1.83906e+07	2.09938e+07	1.90421e+07	1.71014e+07	1.35249e+07	1.77593e+07	1.71731e+07	1.74599e+07	1.89539e+07	1.6957e+07	1.92551e+07	1.39936e+07	2.04043e+07	1.20289e+07	1.87435e+07	1.87943e+07	1.84595e+07	1.29655e+07	2.4872e+07	1.18911e+07	1.76385e+07	1.73491e+07	1.55828e+07	1.1186e+07	2.25915e+07	1.81184e+07
1H-Indole-2,3-dione	0.902474			47.3597	146.024	Organoheterocyclic compounds	forward	2.36578e+06	8.65504e+06	4.41246e+06	4.56836e+06	4.26797e+06	5.2673e+06	3.98528e+06	5.52198e+06	5.81419e+06	7.60888e+06	4.22246e+06	3.09833e+06	4.29324e+06	4.58836e+06	4.61898e+06	5.33957e+06	4.62077e+06	3.97542e+06	4.86056e+06	5.06601e+06	1.07199e+07	2.9259e+06	1.17059e+06	3.86123e+06	1.27528e+06	3.6728e+06	5.17239e+06	4.41123e+06	2.72192e+06	2.86116e+06	6.58393e+06	2.73164e+06	3.92576e+06	3.67397e+06	3.91025e+06	4.14096e+06	2.79016e+06	3.25268e+06	3.47761e+06	0	7.4368e+06	3.94756e+06
Indolelactic acid	0.899368			166.737	204.066	Organoheterocyclic compounds	forward	1.59852e+07	1.41628e+07	1.60765e+07	1.18695e+07	1.2314e+07	1.41369e+07	1.41801e+07	1.16909e+07	1.3415e+07	1.47424e+07	1.78413e+07	1.30925e+07	1.47604e+07	1.23696e+07	1.19728e+07	1.46328e+07	1.47737e+07	1.64806e+07	1.32799e+07	1.16039e+07	1.7005e+07	1.18651e+07	2.91852e+07	1.28567e+07	1.17988e+07	1.71211e+07	1.45675e+07	1.37589e+07	1.68888e+07	1.04619e+07	1.47813e+07	1.75975e+07	1.89301e+07	1.24191e+07	1.35098e+07	9.60047e+06	1.1538e+07	1.05473e+07	1.38849e+07	2.67976e+07	1.70964e+07	1.27835e+07
Benzyl acetate	0.899335			98.8246	149.06	Benzenoids	forward	1.25736e+08	1.4021e+08	1.40566e+08	1.42913e+08	1.45794e+08	1.48428e+08	1.48309e+08	1.4457e+08	1.4444e+08	1.53119e+08	1.56089e+08	1.60798e+08	1.56926e+08	1.57845e+08	1.57334e+08	1.62578e+08	1.66982e+08	1.74649e+08	1.69373e+08	1.70117e+08	2.90787e+08	1.08062e+08	1.4507e+08	2.46357e+07	3.16249e+08	6.40743e+07	0	6.40926e+07	1.58991e+07	3.11823e+07	1.36748e+08	1.72671e+08	1.30177e+08	0	1.24546e+08	2.09484e+08	6.37363e+07	1.90654e+09	0	1.12275e+07	2.62112e+08	7.31299e+07
(R)-3-Hydroxy-tetradecanoic acid	0.896292			70.1827	243.196	Lipids and lipid-like molecules	forward	4.39228e+06	3.94494e+06	3.34207e+06	2.67705e+06	4.83525e+06	3.16692e+06	4.21218e+06	4.25922e+06	2.50975e+06	4.08623e+06	3.61626e+06	3.06013e+06	2.17864e+06	3.50694e+06	3.26282e+06	3.23481e+06	3.15748e+06	3.6337e+06	2.14219e+06	5.47974e+06	1.64497e+07	4.33573e+06	1.20492e+07	1.01128e+06	6.08847e+06	1.52586e+06	2.92452e+06	5.31586e+06	1.92257e+06	3.28898e+06	2.42225e+06	2.99168e+06	1.82322e+06	2.51979e+06	1.8998e+07	4.0937e+06	1.03207e+07	4.76823e+06	1.87398e+06	4.53449e+06	2.02413e+06	694051
9-Decenoic acid	0.89459			55.5736	169.123	Lipids and lipid-like molecules	forward	6.55393e+07	6.68058e+07	6.80048e+07	6.7367e+07	6.80291e+07	6.60803e+07	6.82362e+07	6.89442e+07	6.86359e+07	6.92358e+07	6.87573e+07	7.20338e+07	6.87846e+07	6.82862e+07	6.73187e+07	7.12859e+07	7.35387e+07	7.04129e+07	7.47565e+07	6.86237e+07	1.17546e+08	7.92765e+07	6.28724e+07	5.70539e+07	5.72198e+07	1.08305e+08	7.0566e+07	8.7584e+07	4.2124e+07	6.15119e+07	5.67465e+07	7.42726e+07	5.42652e+07	7.20504e+07	2.38256e+08	6.24363e+07	1.31038e+08	2.20366e+08	3.00349e+07	7.61521e+07	3.67891e+07	2.57688e+07
Mupirocin	0.890547			230.521	499.291	Lipids and lipid-like molecules	forward	1.63935e+06	1.73019e+06	1.6384e+06	1.70719e+06	1.65553e+06	1.46199e+06	1.44351e+06	1.53889e+06	1.48188e+06	1.59615e+06	1.71324e+06	1.57572e+06	1.75451e+06	1.53816e+06	1.59451e+06	1.60513e+06	1.50768e+06	1.97282e+06	1.79771e+06	1.59798e+06	205375	818743	1.60782e+06	1.27737e+06	4.25068e+06	561217	1.439e+06	1.08501e+06	2.32164e+06	1.70509e+06	1.05242e+06	441796	1.11598e+06	5.58392e+06	4.33264e+06	82126.7	700453	2.00503e+06	924307	5.3817e+06	1.38465e+06	742295
4-Pyridoxic acid	0.888682			44.4432	182.045	Organoheterocyclic compounds	forward	1.64189e+07	1.76301e+07	1.71082e+07	1.89352e+07	1.53623e+07	2.1496e+07	1.80385e+07	1.55696e+07	1.48879e+07	2.0644e+07	1.5483e+07	1.56761e+07	2.3784e+07	1.64779e+07	1.44633e+07	1.71897e+07	1.41757e+07	1.64695e+07	1.80754e+07	1.53517e+07	2.76459e+07	2.27533e+07	6.94055e+06	5.5742e+06	1.8865e+07	7.71677e+06	8.1948e+06	8.43479e+06	6.32408e+06	1.93199e+07	1.03129e+07	1.34718e+07	7.51308e+06	4.26731e+06	7.87817e+06	5.95289e+06	1.33646e+07	4.75363e+06	2.47183e+06	2.42044e+07	2.7612e+07	4.4918e+06
Cholesterol sulfate	0.887134			25.9493	465.304	Lipids and lipid-like molecules	forward	5.91951e+08	6.06977e+08	6.43042e+08	5.8185e+08	5.8504e+08	6.23404e+08	6.09063e+08	6.27018e+08	5.60407e+08	5.74652e+08	5.88002e+08	5.431e+08	5.23712e+08	5.28396e+08	5.20922e+08	5.39054e+08	5.43399e+08	6.05785e+08	5.7891e+08	5.60301e+08	7.24732e+08	1.85799e+08	5.72662e+08	7.39547e+08	4.80818e+08	8.31704e+08	5.68349e+08	7.08766e+08	7.76512e+08	7.74835e+08	8.49286e+08	6.99068e+08	8.01309e+08	9.59217e+08	5.52879e+08	8.5388e+08	7.82856e+08	8.50899e+08	6.30964e+08	8.78231e+08	3.16102e+08	8.10927e+08
Hydroxypyruvic acid	0.885829			417.13	103.003	Organic acids and derivatives	forward	1.7259e+07	1.58155e+07	1.68099e+07	1.43172e+07	1.34792e+07	1.49966e+07	1.49559e+07	1.47541e+07	1.52797e+07	1.48786e+07	1.53067e+07	1.45982e+07	1.56972e+07	1.51287e+07	1.39778e+07	1.50947e+07	1.18124e+07	1.19387e+07	1.13302e+07	1.18871e+07	8.89098e+06	7.49194e+06	1.01686e+07	9.7095e+06	7.49613e+06	1.44962e+07	1.20285e+07	1.96682e+07	1.14253e+07	1.18596e+07	1.38546e+07	1.06134e+07	1.21692e+07	1.2825e+07	1.1511e+07	1.13524e+07	7.08856e+06	8.68889e+06	8.99265e+06	1.20514e+07	1.19825e+07	1.43692e+07
2,3-Dinor-6-keto-prostaglandin F1 a	0.884571			93.0783	325.202	Lipids and lipid-like molecules	forward	1.63729e+06	1.79352e+06	1.32646e+06	1.21334e+06	1.65608e+06	2.60274e+06	1.32077e+06	1.37266e+06	2.1296e+06	1.31544e+06	1.42603e+06	1.31588e+06	1.34048e+06	1.27899e+06	1.22926e+06	1.11711e+06	1.78379e+06	1.28707e+06	1.74815e+06	1.4704e+06	629655	199819	157100	211717	284462	198785	271028	420577	179565	195631	190038	420494	408236	402432	314653	76384.6	275678	72433.1	477526	442050	244657	329516
Glycerol	0.883559			100.982	91.0392	Organic oxygen compounds	forward	2.12271e+06	2.08612e+06	1.52992e+06	1.33122e+06	1.54119e+06	1.48669e+06	1.21755e+06	1.62029e+06	1.93254e+06	1.7997e+06	2.17517e+06	1.82793e+06	2.12218e+06	2.27112e+06	1.5012e+06	2.41664e+06	2.10706e+06	2.25365e+06	2.54892e+06	2.26449e+06	2.25947e+06	1.83697e+06	1.40024e+06	598429	1.68297e+06	2.74728e+06	1.3923e+06	2.22944e+06	1.45208e+06	714277	880697	1.96908e+06	1.59755e+06	997770	3.08095e+06	1.117e+06	3.09285e+06	2.08624e+06	1.73262e+06	608061	1.32816e+06	1.53441e+06
12-Leukotriene B4	0.881169			60.2425	335.222	Lipids and lipid-like molecules	forward	2.48178e+06	2.36923e+06	2.12288e+06	2.11492e+06	1.77538e+06	1.88451e+06	2.76795e+06	2.56222e+06	2.82446e+06	2.97728e+06	3.11983e+06	3.25903e+06	2.77639e+06	2.71316e+06	2.51482e+06	3.60903e+06	1.31851e+06	3.92801e+06	3.70859e+06	2.85502e+06	0	222638	0	0	0	0	0	1.1421e+06	165693	110333	123572	0	0	0	151907	153127	85513.7	126521	0	119142	0	843453
3-Hydroxymethylglutaric acid	0.873762			397.266	161.045	Lipids and lipid-like molecules	forward	1.73635e+07	1.89081e+07	1.85211e+07	2.14845e+07	2.00271e+07	2.14262e+07	2.53723e+07	2.41092e+07	2.31707e+07	3.34681e+07	3.2305e+07	4.29539e+07	2.40848e+07	2.37242e+07	3.8491e+07	4.01082e+07	2.52096e+07	3.16832e+07	4.69161e+07	3.2369e+07	2.6226e+07	3.20793e+07	2.39855e+07	2.15938e+07	2.52608e+07	3.26206e+07	1.93762e+07	2.60254e+07	3.72761e+07	1.9973e+07	1.72515e+07	2.51823e+07	2.82294e+07	2.24733e+07	3.58731e+07	2.68754e+07	4.01563e+07	2.31723e+07	3.19136e+07	2.43394e+07	3.39881e+07	3.15767e+07
Perfluorooctanesulfonic acid	0.873531			22.3811	498.931	Organohalogen compounds	forward	1.34301e+07	1.33206e+07	1.40588e+07	1.40018e+07	1.28418e+07	1.52644e+07	1.39202e+07	1.4492e+07	1.25306e+07	1.31788e+07	1.34799e+07	1.11008e+07	1.23869e+07	1.13852e+07	1.32057e+07	1.24836e+07	1.34876e+07	1.05618e+07	1.24596e+07	1.08043e+07	6.21033e+07	2.86049e+07	1.22928e+07	1.17059e+07	5.0593e+07	2.63297e+07	8.70096e+06	3.07433e+06	9.01241e+06	3.17824e+07	4.54863e+06	1.34326e+07	5.52115e+06	1.24603e+07	4.11652e+06	1.59663e+07	1.06104e+07	7.90818e+06	1.05422e+07	1.11099e+07	1.70409e+07	9.70349e+06
Vanillin	0.871728			95.1265	151.039	Benzenoids	forward	8.44683e+06	8.78078e+06	8.09584e+06	8.98973e+06	9.1225e+06	9.76379e+06	1.00526e+07	1.05658e+07	1.05031e+07	1.11883e+07	1.14011e+07	1.23801e+07	1.12006e+07	1.07273e+07	1.01151e+07	1.14171e+07	1.13294e+07	1.2879e+07	1.13683e+07	1.10755e+07	1.21717e+07	1.02657e+07	9.21506e+06	9.0744e+06	1.31997e+07	1.15971e+07	1.17101e+07	1.06974e+07	1.25515e+07	7.48844e+06	9.44527e+06	1.276e+07	1.03211e+07	1.19407e+07	1.14989e+07	6.32323e+06	1.04921e+07	1.1403e+07	7.93327e+06	1.09225e+07	9.55087e+06	1.25027e+07
Resolvin D2	0.871705			46.4947	375.22	Lipids and lipid-like molecules	forward	3.27867e+07	2.70765e+07	2.71268e+07	3.71249e+07	2.98849e+07	3.31368e+07	3.43558e+07	3.32253e+07	3.10154e+07	3.35419e+07	3.43114e+07	3.83883e+07	3.41022e+07	3.45936e+07	3.21014e+07	3.49308e+07	3.44347e+07	3.09295e+07	3.22137e+07	3.5486e+07	1.74938e+07	2.93409e+07	2.97598e+07	2.37315e+07	2.7777e+07	3.12087e+07	2.91403e+07	3.36459e+07	1.56989e+07	2.11968e+07	1.58205e+07	3.12374e+07	3.26582e+07	2.07365e+07	2.74104e+07	3.65616e+07	2.73695e+07	3.92987e+07	1.61016e+07	8.7197e+06	1.92269e+07	1.17326e+07
15S-hydroxy-5Z,8Z,11Z,13E,17Z-eicosapentaenoic acid	0.87153			108.298	317.212	Lipids and lipid-like molecules	forward	849875	657051	368725	490271	412990	426953	403366	368106	570599	809183	617446	467401	391678	460010	444513	649100	997390	807712	662874	459968	53801.1	0	0	0	0	0	0	0	0	0	0	0	0	0	65757.7	0	0	0	0	0	0	0
Perillic acid	0.86734			51.5886	165.091	Lipids and lipid-like molecules	forward	5.17177e+07	4.91028e+07	5.25449e+07	5.67287e+07	5.59895e+07	5.72357e+07	5.7371e+07	5.87815e+07	5.31085e+07	4.90389e+07	6.54173e+07	7.42343e+07	5.57454e+07	5.42184e+07	5.43674e+07	4.3334e+07	3.70494e+07	4.33364e+07	4.44083e+07	4.41076e+07	3.99775e+07	4.09222e+07	3.42642e+07	3.96155e+07	1.56975e+07	6.78814e+07	4.26197e+07	1.4914e+08	3.47137e+07	5.01831e+07	2.45247e+07	3.73114e+07	1.93081e+07	3.72558e+07	1.20177e+07	1.85905e+07	2.07793e+07	5.26546e+07	2.49441e+07	3.8454e+07	5.27922e+07	1.2657e+07
5-HETE	0.866997			66.1814	319.227	Lipids and lipid-like molecules	forward	3.36109e+07	3.30394e+07	3.17175e+07	3.09613e+07	3.2295e+07	3.29547e+07	3.16951e+07	3.09114e+07	2.73364e+07	2.70896e+07	3.08593e+07	2.87376e+07	3.07308e+07	2.93934e+07	2.92011e+07	3.10587e+07	3.20765e+07	3.20219e+07	3.61674e+07	3.57808e+07	2.19818e+06	397449	0	170579	0	1.75884e+06	0	4.81832e+06	0	254393	484146	0	943661	0	432449	886009	157578	110094	0	0	2.19036e+06	0
Phenylacetylglycine	0.864613			207.965	192.066	Organic acids and derivatives	forward	1.95556e+07	1.88073e+07	1.81954e+07	1.70954e+07	1.74696e+07	1.70418e+07	1.85412e+07	1.74532e+07	1.81257e+07	1.81174e+07	2.01495e+07	1.94966e+07	1.99009e+07	1.75266e+07	1.81554e+07	1.88586e+07	2.0178e+07	1.87447e+07	1.79778e+07	1.87914e+07	1.23702e+07	3.65886e+06	6.57551e+06	7.10331e+06	9.81809e+06	5.85151e+06	6.89496e+06	9.59097e+06	1.31509e+07	1.19982e+07	1.25329e+07	1.28043e+07	1.02086e+07	1.31844e+07	1.40786e+07	9.58305e+06	2.76122e+07	1.10881e+07	3.28974e+06	5.64226e+06	1.96457e+07	9.89161e+06
(2E)-Decenoyl-ACP	0.863745			291.683	128.071	Organic acids and derivatives	forward	1.54442e+07	1.63393e+07	1.70147e+07	1.60143e+07	1.59247e+07	1.59782e+07	1.55157e+07	1.71326e+07	1.58998e+07	1.4807e+07	1.6463e+07	1.49874e+07	1.62387e+07	1.59082e+07	1.62883e+07	1.56485e+07	1.56363e+07	1.6288e+07	1.5791e+07	1.49622e+07	2.11919e+07	1.20867e+07	2.14027e+07	9.86341e+06	2.73194e+07	1.3951e+07	1.40105e+07	2.36562e+07	1.1845e+07	9.32627e+06	1.23641e+07	8.51918e+06	2.29666e+07	9.94794e+06	1.72307e+07	1.26076e+07	5.45631e+06	1.4101e+07	1.35535e+07	2.35432e+07	1.8588e+07	1.06028e+07
D-Ribose	0.862228			116.683	149.045	Organic oxygen compounds	forward	9.61266e+07	8.99333e+07	8.61356e+07	8.65049e+07	2.42963e+07	8.56516e+07	8.08929e+07	2.3075e+07	7.29136e+07	8.19438e+07	6.17475e+07	7.1923e+07	8.0228e+07	3.60097e+07	6.97412e+07	7.46965e+07	7.23901e+07	6.42882e+07	6.55956e+07	7.36722e+07	5.44542e+07	5.88268e+07	3.33065e+07	6.98067e+07	1.76235e+07	7.72182e+07	7.24967e+07	6.27177e+07	1.84998e+07	3.55701e+07	8.76396e+07	5.11492e+07	7.80739e+07	6.12486e+07	6.51681e+06	6.47429e+07	7.25889e+07	4.76261e+07	5.97278e+07	7.32456e+07	1.22503e+08	3.03926e+07
N-Acetyl-L-phenylalanine	0.86206			209.523	206.082	Organic acids and derivatives	forward	1.49979e+06	1.50029e+06	1.32521e+06	1.28049e+06	1.24204e+06	1.39569e+06	1.19218e+06	1.16838e+06	1.2851e+06	1.44723e+06	1.47052e+06	1.36227e+06	1.26656e+06	1.39786e+06	1.25127e+06	1.35479e+06	1.48453e+06	1.37339e+06	1.23942e+06	1.33605e+06	990455	525446	648108	515031	789211	683699	501452	577942	1.01511e+06	591448	741681	692209	759409	668437	933980	638158	1.38076e+06	739863	389164	1.17507e+06	1.09541e+06	709987
Hexylresorcinol	0.860236			54.2716	193.123	Benzenoids	forward	1.91912e+07	1.93804e+07	2.05793e+07	2.01429e+07	1.98937e+07	2.03591e+07	1.95364e+07	1.88019e+07	1.87261e+07	1.88408e+07	1.86141e+07	1.8891e+07	1.96767e+07	2.03185e+07	2.00095e+07	2.11203e+07	2.10005e+07	2.03167e+07	2.18119e+07	2.08498e+07	8.32091e+06	1.65666e+07	1.35158e+07	1.93746e+07	8.55012e+06	2.29213e+07	1.67823e+07	4.73738e+07	1.97486e+07	1.54124e+07	1.2247e+07	1.71573e+07	6.39241e+06	3.31564e+07	1.34233e+07	7.7246e+06	1.70304e+07	4.24627e+07	1.09644e+07	1.53973e+07	1.10054e+07	6.19062e+06
Indoleacetaldehyde	0.853909			33.9158	158.06	Organoheterocyclic compounds	forward	1.14989e+08	1.27291e+08	1.22418e+08	1.26079e+08	1.26646e+08	1.26439e+08	1.2847e+08	1.1732e+08	9.69312e+07	9.62252e+07	1.15887e+08	1.06995e+08	1.06804e+08	1.14041e+08	1.13366e+08	9.24572e+07	1.04505e+08	1.14962e+08	9.03997e+07	1.16854e+08	1.76764e+07	9.20181e+07	1.20227e+08	1.72134e+08	9.55859e+07	1.13096e+08	2.07189e+08	6.88453e+07	1.07153e+08	1.01564e+08	1.06513e+08	6.64279e+07	1.60674e+08	1.24317e+08	1.30307e+08	1.40697e+08	1.26595e+08	1.2943e+08	1.03194e+08	4.9352e+07	1.00355e+08	1.35997e+08
3-Hydroxycapric acid	0.852867			102.938	187.133	Organic acids and derivatives	forward	3.94034e+07	3.52909e+07	3.35806e+07	3.19712e+07	3.36614e+07	3.27651e+07	2.92975e+07	2.80562e+07	4.87043e+07	3.06279e+07	3.09111e+07	3.33276e+07	3.25984e+07	3.19262e+07	3.3652e+07	3.15685e+07	2.77539e+07	5.97819e+07	3.01353e+07	4.86454e+07	6.58917e+07	7.45568e+07	5.41955e+07	1.46642e+07	2.60508e+07	2.7414e+07	2.59334e+07	6.65791e+07	1.29933e+07	2.73653e+07	2.81275e+07	1.92784e+07	1.62525e+07	2.10849e+07	1.24732e+08	4.06168e+07	5.7489e+07	3.81689e+07	1.3574e+07	4.43804e+07	2.12113e+07	1.24338e+07
Tetradecanedioic acid	0.852071			275.891	257.175	Lipids and lipid-like molecules	forward	3.63696e+06	2.4421e+06	3.45159e+06	4.04062e+06	3.93805e+06	2.89693e+06	3.86846e+06	2.56854e+06	2.46596e+06	2.35637e+06	2.32852e+06	2.22051e+06	3.4795e+06	3.34709e+06	2.68134e+06	2.53321e+06	3.64575e+06	1.8054e+06	1.96946e+06	2.02815e+06	4.60705e+06	2.0326e+06	6.22604e+06	1.82645e+06	5.56067e+06	1.12405e+06	2.79871e+06	3.28481e+06	8.23149e+06	2.49808e+06	3.2114e+06	1.66382e+06	5.15605e+06	1.38933e+06	1.3173e+06	5.36206e+06	1.44405e+06	2.50329e+06	3.08018e+06	1.67173e+06	1.31473e+07	2.75649e+06
3-Sulfinato-L-alaninate	0.85191			216.761	152.002	Organic acids and derivatives	forward	2.187e+07	2.0678e+07	1.93416e+07	2.05236e+07	1.9717e+07	1.95714e+07	2.00614e+07	1.98947e+07	1.97691e+07	1.83587e+07	1.97031e+07	1.98052e+07	2.05111e+07	1.92592e+07	1.96826e+07	1.82986e+07	1.94595e+07	1.87171e+07	2.05375e+07	1.96348e+07	1.58398e+07	3.83577e+06	9.27852e+06	8.39829e+06	1.88786e+07	1.0547e+07	1.01679e+07	7.55353e+06	9.74523e+06	1.62339e+07	1.53078e+07	2.20434e+07	1.29797e+07	1.44423e+07	1.80501e+07	1.62062e+07	1.92295e+07	6.96594e+06	6.10396e+06	2.67182e+06	1.90825e+07	8.43229e+06
Iloprost	0.849638			116.775	359.222	Lipids and lipid-like molecules	forward	1.28853e+07	1.00059e+07	8.30533e+06	7.18673e+06	7.37059e+06	6.37236e+06	6.37525e+06	9.85111e+06	9.00754e+06	9.22813e+06	1.06862e+07	7.06206e+06	8.66767e+06	6.82639e+06	7.44226e+06	9.18251e+06	1.05842e+07	9.23317e+06	8.05649e+06	1.03549e+07	0	0	0	0	313332	0	188914	321273	0	39673	0	0	0	0	41067.9	34331.8	0	0	0	0	0	95185
Indole-3-propionic acid	0.849628			106.762	188.071	Organoheterocyclic compounds	forward	1.76789e+08	1.71255e+08	1.35225e+08	1.11541e+08	1.22275e+08	1.08703e+08	1.07701e+08	1.06767e+08	1.53473e+08	1.62371e+08	1.75778e+08	1.28003e+08	1.64478e+08	1.60427e+08	1.62691e+08	1.90726e+08	2.00143e+08	1.80462e+08	1.90532e+08	1.79879e+08	2.65954e+08	6.13637e+07	1.21896e+08	2.68681e+07	1.91204e+08	2.21551e+07	8.19569e+07	1.12255e+08	2.21696e+08	4.49098e+07	1.7053e+08	3.5333e+09	3.76863e+08	6.42532e+07	4.67199e+08	2.05867e+08	3.80998e+07	2.75318e+09	4.24928e+07	9.88088e+07	2.04078e+08	5.14869e+07
L-Glutamic acid	0.844087			418.146	146.045	Organic acids and derivatives	forward	7.19318e+07	8.84491e+07	8.93247e+07	9.30148e+07	9.17178e+07	9.29396e+07	9.8727e+07	1.00495e+08	9.95689e+07	1.02476e+08	1.13419e+08	1.11004e+08	1.11706e+08	1.10274e+08	1.09497e+08	1.1218e+08	1.27487e+08	1.23445e+08	1.20807e+08	1.19921e+08	3.98599e+07	1.64871e+07	2.90804e+07	2.26945e+07	3.46075e+07	2.45142e+07	2.30828e+07	1.62763e+07	2.02282e+07	2.11327e+07	2.10456e+07	6.44265e+07	3.04169e+07	2.75738e+07	2.32412e+07	9.24702e+06	1.87795e+07	2.64896e+07	6.2781e+07	5.2384e+07	2.68859e+07	6.12727e+07
Azelaic acid	0.843533			368.76	187.097	Lipids and lipid-like molecules	forward	3.73647e+06	3.56108e+06	3.69515e+06	3.91795e+06	3.31045e+06	3.38664e+06	3.07989e+06	3.13686e+06	3.255e+06	3.13438e+06	3.30548e+06	3.12605e+06	3.39651e+06	3.60168e+06	3.0839e+06	2.827e+06	2.45178e+06	2.79236e+06	2.38602e+06	3.25086e+06	2.76299e+06	3.04818e+06	3.19108e+06	2.1529e+06	2.81668e+06	2.56239e+06	2.64669e+06	2.32567e+06	3.71776e+06	1.65386e+06	1.63824e+06	1.70546e+06	1.68822e+06	2.85147e+06	3.19213e+06	2.65388e+06	1.94653e+06	1.26702e+06	2.56587e+06	3.78856e+06	5.12772e+06	3.99529e+06
Phenylpyruvic acid	0.84346			151.059	163.039	Benzenoids	forward	1.21815e+07	2.16589e+07	1.17877e+07	2.93593e+07	2.47387e+07	2.31204e+07	1.18979e+07	2.24985e+07	2.32784e+07	9.21377e+06	2.27562e+07	1.17456e+07	9.98541e+06	1.24967e+07	1.36366e+07	1.03724e+07	1.59016e+07	1.10527e+07	1.0366e+07	9.83734e+06	3.88007e+06	3.84552e+06	4.95851e+06	9.10163e+06	8.98177e+06	8.12302e+06	8.55486e+06	4.21141e+06	6.17576e+06	7.42553e+06	7.81546e+06	9.51294e+06	9.9926e+06	6.32375e+06	7.58167e+06	5.51741e+06	6.75863e+06	1.37247e+07	6.19666e+06	1.23136e+07	6.27687e+06	6.17879e+06
Sunitinib	0.84097			28.6454	397.205	Organoheterocyclic compounds	forward	3.53453e+09	3.35992e+09	3.42679e+09	3.4151e+09	3.39596e+09	3.48025e+09	3.47389e+09	3.31381e+09	3.18465e+09	3.36298e+09	3.18616e+09	3.33614e+09	3.18735e+09	2.93757e+09	3.14085e+09	3.22257e+09	3.29037e+09	3.17247e+09	2.88978e+09	3.13921e+09	5.71757e+09	1.92545e+09	6.86894e+09	4.43536e+09	4.12905e+09	3.59507e+09	2.98404e+09	1.09323e+10	5.09277e+09	3.67596e+09	4.94016e+09	1.75468e+09	5.71069e+09	3.65843e+09	6.67496e+09	5.17855e+09	3.44438e+09	4.27673e+09	6.64243e+09	1.31914e+10	3.67413e+09	7.82849e+09
Homocysteine	0.837194			315.848	134.027	Organic acids and derivatives	forward	3.4885e+06	2.95127e+06	2.83552e+06	2.33042e+06	2.98477e+06	2.41066e+06	3.92482e+06	3.693e+06	3.75726e+06	3.88795e+06	4.06503e+06	3.27411e+06	3.5318e+06	3.35111e+06	3.39349e+06	2.81455e+06	3.20496e+06	2.89417e+06	3.18025e+06	2.94385e+06	5.21257e+06	2.50552e+06	2.34896e+06	2.38633e+06	3.87678e+06	4.38265e+06	1.15595e+06	3.56951e+06	7.16262e+06	2.20232e+06	8.9874e+06	4.31565e+06	7.41628e+06	1.94087e+06	2.04191e+07	1.61298e+06	3.92908e+06	4.85083e+06	2.10128e+06	4.44747e+06	631790	1.92941e+06
Beta-Guanidinopropionic acid	0.832571			365.362	130.061	Organic nitrogen compounds	forward	1.40692e+07	1.92612e+07	1.36641e+07	1.53769e+07	1.30904e+07	1.32158e+07	1.1455e+07	1.12941e+07	1.10671e+07	1.21827e+07	1.02594e+07	1.12146e+07	1.05643e+07	1.01217e+07	9.26701e+06	9.40469e+06	9.0176e+06	8.79225e+06	9.82292e+06	1.04445e+07	7.93652e+06	1.10303e+07	1.44308e+07	1.04666e+07	8.16193e+06	1.03218e+07	1.39856e+07	7.30648e+06	9.15861e+06	1.57902e+07	1.49642e+07	1.22482e+07	5.63816e+06	8.3886e+06	1.05414e+07	9.4502e+06	5.13297e+06	5.67953e+06	8.18127e+06	2.71796e+07	1.03511e+07	8.8161e+06
D-Xylitol	0.831515			258.954	151.06	Organic oxygen compounds	forward	8.28615e+06	7.92004e+06	7.29813e+06	7.12212e+06	7.57263e+06	7.27335e+06	7.45165e+06	7.55418e+06	7.26683e+06	7.61031e+06	7.71504e+06	7.48536e+06	7.19982e+06	6.93728e+06	7.3226e+06	7.77159e+06	7.29351e+06	7.21131e+06	7.59505e+06	6.91205e+06	7.02399e+06	5.1919e+06	3.55345e+07	4.6535e+06	6.82499e+06	5.07073e+06	4.90248e+06	5.64648e+06	1.04256e+07	5.30688e+06	1.07665e+07	7.88975e+06	4.85562e+06	5.56476e+06	1.12193e+07	5.26114e+06	5.42201e+06	5.6411e+06	5.23876e+06	1.28834e+07	5.66715e+06	6.00828e+06
Salicin	0.826725			411.68	285.095	Organic oxygen compounds	forward	737443	1.09793e+06	945648	991676	1.03869e+06	1.05233e+06	1.0617e+06	1.12345e+06	1.03924e+06	1.16701e+06	1.21323e+06	1.22098e+06	1.25934e+06	1.07133e+06	1.21184e+06	1.24102e+06	1.33686e+06	1.25944e+06	1.17208e+06	1.16533e+06	2.93075e+06	1.69223e+06	1.65872e+06	1.24974e+06	1.54768e+06	1.68752e+06	945572	1.15583e+06	1.47099e+06	1.05369e+06	1.30926e+06	2.10853e+06	934347	1.22626e+06	1.73478e+06	696076	1.43031e+06	1.70506e+06	1.49925e+06	3.78016e+06	1.28267e+06	987884
Pseudouridine	0.825035			261.764	243.062	Nucleosides, nucleotides, and analogues	forward	2.53945e+07	2.48739e+07	2.58461e+07	2.40294e+07	2.24528e+07	2.41361e+07	2.42473e+07	2.21552e+07	2.08791e+07	1.89955e+07	1.87844e+07	2.02716e+07	1.87286e+07	1.91e+07	1.90991e+07	1.81453e+07	1.77973e+07	1.68624e+07	1.74466e+07	1.80808e+07	2.54813e+07	2.01364e+07	2.32522e+07	1.53736e+07	1.7377e+07	1.66145e+07	1.32178e+07	2.04756e+07	1.66144e+07	1.98409e+07	1.97738e+07	2.16011e+07	1.36132e+07	1.15325e+07	1.90788e+07	1.35732e+07	1.54292e+07	1.76473e+07	1.57865e+07	3.45604e+07	2.43781e+07	1.56043e+07
(Â±)-2-(1-Methylpropyl)-4,6-dinitrophenol	0.82473			29.3439	239.06	Benzenoids	forward	5.49957e+07	7.05556e+06	7.48086e+06	8.01416e+06	4.79937e+07	1.25401e+08	1.85317e+08	2.17308e+08	2.31064e+08	2.52097e+08	2.58682e+08	2.58556e+08	2.53288e+08	2.61608e+08	2.78085e+08	3.16681e+08	3.24745e+08	3.45985e+08	3.5095e+08	3.57597e+08	6.3894e+08	5.23629e+07	8.74178e+06	1.75694e+07	5.59643e+07	1.69699e+07	2.63665e+07	2.88019e+07	7.99334e+06	1.47172e+09	1.35131e+07	1.40424e+07	7.52249e+06	1.74763e+07	3.73642e+07	1.16565e+07	8.08875e+06	8.33772e+06	8.0698e+06	7.06481e+06	1.63674e+09	8.15612e+06
Cefuroxime	0.824315			203.97	423.062	Organoheterocyclic compounds	forward	4.22086e+06	4.01981e+06	4.29458e+06	4.03721e+06	4.09407e+06	4.40169e+06	4.17252e+06	4.36789e+06	4.34075e+06	4.42679e+06	4.21148e+06	4.43711e+06	4.22307e+06	4.12307e+06	4.43432e+06	4.21462e+06	4.21135e+06	3.75533e+06	4.08995e+06	3.63821e+06	0	0	0	0	0	0	0	0	0	0	0	24122.7	0	0	0	0	0	0	0	0	0	0
Calcidiol	0.816359			197.7	399.327	Lipids and lipid-like molecules	forward	1.51258e+06	901779	1.691e+06	1.44756e+06	1.61473e+06	1.0609e+06	1.45199e+06	1.05247e+06	957436	1.27712e+06	919608	1.55484e+06	1.1437e+06	1.10928e+06	1.79987e+06	1.34259e+06	1.11094e+06	948714	785166	1.28347e+06	1.93739e+06	1.3451e+06	1.50701e+06	708035	802118	1.0926e+06	2.09558e+06	1.00617e+06	525158	2.45312e+06	1.10056e+06	867568	1.04461e+06	1.382e+06	930242	465656	1.17245e+06	1.44825e+06	651635	863134	1.03328e+06	931699
Trehalose	0.816343			385.882	341.108	Organic oxygen compounds	forward	568406	421340	554316	506251	620902	602643	615722	522501	635033	626186	606498	690087	559599	628183	594227	618944	683933	708269	712074	688579	154660	93477.7	43364.7	34293.3	101630	148200	33382.4	79724.4	1.01847e+06	554785	875900	210556	145559	455120	168073	75480.9	88595.7	74668.5	263614	1.00969e+06	204645	1.44292e+06
Bortezomib	0.816201			287.335	383.192	Organic acids and derivatives	forward	2.83516e+06	2.66214e+06	3.22346e+06	3.03104e+06	2.58524e+06	2.97284e+06	3.14455e+06	3.07507e+06	2.84849e+06	2.89206e+06	3.00777e+06	3.03653e+06	2.67438e+06	2.9498e+06	3.34218e+06	3.21592e+06	3.15624e+06	2.86896e+06	3.28463e+06	3.29864e+06	1.11611e+06	1.13248e+06	495839	207730	498720	320151	493317	451946	0	0	0	26486.7	0	412896	974439	232383	791973	0	557946	626207	515497	252303
Isokobusone	0.815303			94.9734	221.154	Organic oxygen compounds	forward	309021	0	375978	1.2054e+06	288029	569236	0	308037	0	0	401755	0	0	0	0	0	0	129627	0	0	906475	0	1.96291e+06	1.0548e+06	1.36425e+06	2.71509e+06	0	0	1.27079e+06	1.66768e+06	1.54074e+06	1.02692e+06	0	652155	1.48098e+06	1.66334e+06	1.82332e+06	1.33695e+06	0	1.30117e+06	1.48396e+06	1.56919e+06
Pentadecanoic acid	0.814849			222.354	241.217	Lipids and lipid-like molecules	forward	3.41198e+06	2.60851e+06	1.73889e+06	2.33426e+06	2.62719e+06	2.18768e+06	2.70019e+06	2.49715e+06	2.37914e+06	2.55068e+06	2.21894e+06	2.21397e+06	2.52658e+06	2.26915e+06	2.21941e+06	2.45274e+06	1.81438e+06	1.74132e+06	2.47328e+06	2.17989e+06	1.95438e+06	4.948e+06	2.57119e+06	2.61632e+06	2.18729e+06	3.37202e+06	2.54619e+06	1.77336e+06	1.98739e+06	3.20741e+06	4.18106e+06	2.08381e+06	2.09399e+06	2.53996e+06	2.0743e+06	3.05915e+06	2.20373e+06	2.24117e+06	2.39566e+06	3.92518e+06	2.32978e+06	3.31191e+06
N-Formyl-L-methionine	0.81214			221.467	176.038	Organic acids and derivatives	forward	1.31527e+07	1.24961e+07	1.14914e+07	1.15673e+07	1.24538e+07	1.12763e+07	1.16551e+07	1.23879e+07	1.19467e+07	1.22443e+07	1.28113e+07	1.30326e+07	1.26915e+07	1.10786e+07	1.17551e+07	1.31192e+07	1.31072e+07	1.41054e+07	1.3453e+07	1.30666e+07	1.04215e+07	9.14844e+06	8.14442e+06	8.75509e+06	1.07027e+07	8.70617e+06	1.09659e+07	1.35926e+07	1.53008e+07	1.38468e+07	1.17964e+07	9.38489e+06	1.16232e+07	1.3772e+07	1.19861e+07	1.3829e+07	2.13714e+07	1.15456e+07	6.50597e+06	6.81785e+06	1.96382e+07	1.17749e+07
N-Acetylserine	0.81097			325.793	146.045	Organic acids and derivatives	forward	3.0649e+07	3.21973e+07	3.39199e+07	3.18738e+07	3.20287e+07	3.2747e+07	3.19065e+07	3.04177e+07	2.91062e+07	2.99967e+07	2.87106e+07	2.86657e+07	3.02359e+07	2.77589e+07	2.52367e+07	2.53233e+07	2.63933e+07	2.81214e+07	2.56665e+07	2.62458e+07	3.2341e+07	3.0648e+07	3.73327e+07	2.47245e+07	2.71289e+07	2.39554e+07	2.4055e+07	3.35212e+07	2.49345e+07	3.50666e+07	3.0145e+07	3.18174e+07	2.33012e+07	1.95866e+07	2.73251e+07	2.54817e+07	2.34526e+07	2.53829e+07	2.58958e+07	6.37932e+07	4.96412e+07	2.91061e+07
Erythrono-1,4-lactone	0.809335			213.385	117.018	Organoheterocyclic compounds	forward	1.24612e+07	9.66733e+06	1.1196e+07	8.98055e+06	8.45032e+06	1.35738e+07	5.78078e+06	1.34583e+07	8.3398e+06	1.47378e+07	9.12276e+06	1.39353e+07	1.5369e+07	7.80316e+06	1.42136e+07	6.5096e+06	1.33044e+07	7.95315e+06	1.41812e+07	1.59911e+07	2.54097e+07	1.74006e+07	1.92168e+07	1.84722e+07	2.25802e+07	1.83085e+07	1.83889e+07	1.53041e+07	2.07986e+07	2.4626e+07	2.21636e+07	1.94099e+07	2.23752e+07	2.50415e+07	3.08491e+07	2.45912e+07	2.83625e+07	2.62083e+07	1.91253e+07	6.94828e+06	2.45526e+07	1.88686e+07
Hydroxyoctanoic acid	0.802097			93.6859	159.102	Lipids and lipid-like molecules	forward	5.31197e+07	5.35005e+07	5.19114e+07	5.32606e+07	4.01581e+07	5.48204e+07	3.51331e+07	5.10987e+07	4.98734e+07	5.13956e+07	3.40408e+07	3.65038e+07	2.92594e+07	5.02754e+07	3.21385e+07	5.23443e+07	4.80291e+07	5.29666e+07	5.26168e+07	5.14981e+07	7.41371e+07	8.69363e+07	1.94324e+07	4.37353e+07	1.73647e+07	4.26227e+07	4.13561e+07	6.92081e+07	5.2955e+07	3.91128e+07	3.94478e+07	4.55469e+07	5.78384e+07	5.95516e+07	6.29822e+07	5.03726e+07	5.01329e+07	5.60014e+07	3.1526e+07	8.46244e+07	6.96597e+07	5.03137e+07
Prostaglandin F3a	0.801694			94.5208	351.218	Lipids and lipid-like molecules	forward	1.01153e+07	9.67334e+06	8.15887e+06	7.87758e+06	7.78234e+06	7.85074e+06	6.98592e+06	7.98109e+06	6.89896e+06	7.96356e+06	6.57524e+06	6.89197e+06	6.38807e+06	7.23302e+06	7.01938e+06	8.01451e+06	7.07355e+06	8.18154e+06	7.70939e+06	8.53691e+06	2.38959e+06	159295	0	222891	624440	214645	123833	356160	253617	0	595884	955007	739751	945421	749204	300424	499204	568040	929608	1.03338e+06	165979	674811
2-Hydroxyvaleric acid	0.795815			162.299	117.055	Lipids and lipid-like molecules	forward	6.52473e+08	7.02526e+08	6.1409e+08	5.88926e+08	6.26155e+08	5.65578e+08	6.64255e+08	6.01752e+08	5.84137e+08	5.66872e+08	6.39925e+08	6.03055e+08	7.18858e+08	5.67636e+08	5.60998e+08	5.92838e+08	7.21297e+08	6.7482e+08	5.62394e+08	5.48207e+08	8.812e+08	4.36672e+08	1.03077e+09	5.04481e+08	3.91001e+08	3.78083e+08	6.17058e+08	4.0293e+08	4.40692e+08	2.94123e+08	6.56715e+08	5.1012e+08	6.94988e+08	5.07499e+08	1.00574e+09	8.5159e+08	3.94247e+08	8.3631e+08	5.57972e+08	1.06962e+09	4.85699e+08	6.21731e+08
[12]-Gingerol	0.792915			181.805	377.269	Benzenoids	forward	1.66099e+06	1.69173e+06	1.71687e+06	2.31829e+06	1.80439e+06	2.06365e+06	1.66788e+06	2.34399e+06	1.57498e+06	1.40552e+06	2.45011e+06	2.5324e+06	2.27779e+06	1.79766e+06	2.66982e+06	2.07114e+06	2.48546e+06	2.44276e+06	2.83939e+06	1.09192e+06	2.27706e+06	3.05719e+06	2.59402e+06	3.1944e+06	2.00786e+06	2.25742e+06	1.93894e+06	2.48113e+06	1.55661e+06	1.18414e+06	2.09966e+06	369682	1.17296e+06	1.97811e+06	1.63459e+06	447255	2.87643e+06	1.23649e+06	2.25595e+06	1.58826e+06	2.92465e+06	1.77107e+06
Traumatic acid	0.790175			85.0526	227.128	Lipids and lipid-like molecules	forward	6.20131e+06	6.06909e+06	6.53898e+06	6.10773e+06	6.70175e+06	7.18136e+06	6.93361e+06	6.74806e+06	6.71201e+06	6.94142e+06	6.75995e+06	6.86237e+06	7.31631e+06	6.87533e+06	6.46799e+06	6.38522e+06	6.52728e+06	6.68416e+06	6.28252e+06	6.46345e+06	0	0	0	0	0	258408	0	72636.4	0	0	0	0	0	0	0	0	0	0	852208	0	0	0
Dihydrolipoate	0.789244			67.2437	207.05	Lipids and lipid-like molecules	forward	7.46361e+06	7.74686e+06	7.90006e+06	8.45148e+06	1.19835e+07	9.08979e+06	8.6887e+06	7.53359e+06	6.38605e+06	6.56246e+06	6.44714e+06	6.22037e+06	7.76215e+06	1.10651e+07	6.90788e+06	7.2098e+06	1.05805e+07	6.46246e+06	5.84135e+06	7.45695e+06	7.26079e+06	7.26401e+06	1.06134e+07	8.34379e+06	9.2636e+06	1.01256e+07	8.95665e+06	8.66609e+06	1.19844e+07	1.20396e+07	1.04784e+07	8.27905e+06	7.6091e+06	8.25091e+06	7.88121e+06	1.14716e+07	8.56771e+06	9.36669e+06	7.73736e+06	1.39275e+07	1.30776e+07	8.07821e+06
Methylsuccinic acid	0.787023			393.089	131.034	Lipids and lipid-like molecules	forward	3.87941e+07	4.37563e+07	4.39702e+07	4.64712e+07	4.54349e+07	4.77085e+07	4.97206e+07	4.8995e+07	4.75681e+07	5.14299e+07	5.17139e+07	5.05464e+07	5.2111e+07	5.07043e+07	5.07139e+07	5.27761e+07	5.37179e+07	5.53849e+07	5.58486e+07	5.27e+07	3.43214e+07	3.34922e+07	3.80103e+07	3.26188e+07	3.29436e+07	2.88733e+07	3.01242e+07	7.91152e+06	5.67399e+07	2.35356e+07	3.82021e+07	4.54388e+07	3.66058e+07	4.1426e+07	4.59882e+07	2.84015e+07	4.0636e+07	4.25913e+07	4.51471e+07	7.70889e+07	2.34518e+07	7.03647e+07
N-Acetyl-L-methionine	0.785974			224.846	190.054	Organic acids and derivatives	forward	4.5199e+06	4.46356e+06	5.02725e+06	4.82806e+06	4.76484e+06	4.71287e+06	4.4047e+06	4.4312e+06	4.23564e+06	4.1034e+06	3.92342e+06	3.7486e+06	3.80084e+06	4.31793e+06	4.04057e+06	4.26573e+06	4.13566e+06	4.12329e+06	4.62841e+06	4.35936e+06	5.51457e+06	4.01922e+06	4.86334e+06	4.14404e+06	4.2533e+06	2.6124e+06	2.41442e+06	3.84809e+06	3.42145e+06	5.21242e+06	3.69806e+06	1.99064e+06	2.80215e+06	2.19055e+06	3.14308e+06	2.11253e+06	5.01321e+06	3.87713e+06	4.9503e+06	2.94571e+06	4.55982e+06	2.17226e+06
Butylparaben	0.784848			108.394	193.086	Benzenoids	forward	885929	777126	542255	444882	570672	606029	379950	487756	689776	817017	775752	606758	624229	800611	733339	895679	667863	938987	724453	876475	6.03643e+06	70829.9	0	260679	0	66505.3	0	95174.3	140282	0	0	0	130527	0	3.4437e+06	4.5602e+06	103449	177787	125477	0	2.46933e+07	107452
Aldehydo-D-xylose	0.773674			339.423	149.045	Organic oxygen compounds	forward	6.93933e+06	7.04978e+06	7.4375e+06	7.62746e+06	7.44184e+06	7.26538e+06	7.55459e+06	7.41451e+06	7.2884e+06	7.58807e+06	7.84288e+06	7.8866e+06	8.3731e+06	7.84863e+06	7.77369e+06	8.23455e+06	8.13275e+06	8.52891e+06	8.945e+06	8.71931e+06	8.55916e+06	7.30681e+06	6.39651e+06	6.16666e+06	6.4873e+06	4.84949e+06	6.14442e+06	7.56547e+06	8.97052e+06	5.47279e+06	5.62412e+06	7.59327e+06	5.13352e+06	7.2242e+06	8.27663e+06	3.78818e+06	6.68298e+06	6.26401e+06	7.94867e+06	1.13456e+07	8.46187e+06	6.85696e+06
Rotenone	0.772843			283.197	393.134	Phenylpropanoids and polyketides	forward	436184	385795	524142	419884	324032	432021	407316	538550	356276	331609	311293	214649	399683	320486	355295	365523	409616	400815	378808	355094	110309	118392	213762	88661.8	133830	74049.9	98138.4	148049	179738	51578.5	230197	122668	97001.1	47273.9	47377.9	91540.6	158843	78598.5	42629	526585	200547	189715
Cholic acid	0.771419			218.265	407.28	Lipids and lipid-like molecules	forward	827708	669314	724115	742713	676962	626261	815101	1.12212e+06	866525	615653	856752	416554	764824	625422	595591	505083	883418	463700	649318	654245	621370	1.67269e+06	778646	916356	735409	2.58119e+06	1.78583e+06	1.02436e+06	517883	567728	525355	238797	646533	1.04825e+06	35737.4	212486	398339	897009	394122	241870	970498	788056
Bergapten	0.76919			324.111	215.032	Phenylpropanoids and polyketides	forward	2.93868e+08	2.25946e+08	2.23051e+08	1.84405e+08	1.60643e+08	1.5791e+08	1.44304e+08	1.99986e+08	1.70017e+08	1.12597e+08	9.76374e+07	9.77968e+07	9.374e+07	8.16002e+07	8.13014e+07	7.41443e+07	7.27199e+07	7.15429e+07	6.65619e+07	6.84715e+07	8.83008e+07	9.99706e+07	2.02302e+08	1.39109e+08	7.38745e+07	1.11838e+08	1.35462e+08	8.23364e+07	9.52966e+07	1.75616e+08	3.02559e+08	7.75177e+07	7.90731e+07	1.03445e+08	1.65673e+08	1.83169e+08	8.71286e+07	9.86559e+07	1.07067e+08	2.95456e+08	1.76524e+08	1.16847e+08
D-Glucuronic acid	0.768354			408.949	193.035	Organic oxygen compounds	forward	1.17269e+07	1.18406e+07	1.07637e+07	1.12579e+07	1.13918e+07	1.16897e+07	1.20285e+07	1.19984e+07	1.28081e+07	1.24673e+07	1.33293e+07	1.34972e+07	1.45315e+07	1.27525e+07	1.336e+07	1.32092e+07	1.39226e+07	1.36341e+07	1.3764e+07	1.41548e+07	1.69104e+07	1.03501e+07	8.25408e+06	7.88502e+06	1.07376e+07	7.34417e+06	7.40913e+06	9.70462e+06	1.26912e+07	9.04442e+06	1.01261e+07	1.50714e+07	7.46259e+06	7.96931e+06	1.07018e+07	4.69848e+06	9.73844e+06	8.55353e+06	8.94291e+06	1.43154e+07	1.14945e+07	1.05105e+07
D-Xylulose	0.768059			321.695	149.045	Organooxygen compounds	forward	4.42564e+07	4.21809e+07	3.90203e+07	3.73993e+07	3.69478e+07	3.60262e+07	3.53062e+07	2.47638e+07	2.52525e+07	3.41594e+07	2.18562e+07	2.22188e+07	2.27219e+07	2.0061e+07	1.8988e+07	1.8868e+07	1.86564e+07	1.93569e+07	1.81758e+07	1.78808e+07	1.63791e+07	1.49666e+07	1.80316e+07	1.47041e+07	2.19425e+07	2.18182e+07	1.41883e+07	1.91531e+07	3.13809e+07	1.58864e+07	9.61088e+06	1.6309e+07	1.12586e+07	3.18099e+07	1.74582e+07	1.07916e+07	2.56119e+07	2.53743e+07	2.80213e+07	1.6183e+07	2.99367e+07	1.85894e+07
Paliperidone	0.765758			73.3174	425.2	Organoheterocyclic compounds	forward	9.65206e+06	1.53489e+07	7.50092e+06	7.4749e+06	1.25138e+07	1.26739e+07	8.61568e+06	8.86009e+06	8.40304e+06	7.54703e+06	8.63588e+06	9.19304e+06	1.28559e+07	8.56509e+06	1.06515e+07	1.00179e+07	1.60641e+07	1.31423e+07	1.35141e+07	1.26388e+07	5.23861e+06	6.03284e+06	4.86378e+06	3.38881e+06	1.37308e+07	8.96331e+06	9.53878e+06	1.24299e+07	3.12321e+06	7.31963e+06	1.96523e+07	9.49681e+06	7.90948e+06	8.73896e+06	5.5045e+06	6.73957e+06	2.5869e+07	8.18018e+06	1.04236e+07	1.67882e+07	1.8244e+07	1.02458e+07
3-Methoxy-4-hydroxyphenylethyleneglycol sulfate	0.763871			45.739	263.023	Organic acids and derivatives	forward	1.70458e+07	1.31123e+07	1.54862e+07	1.83779e+07	1.33427e+07	1.07959e+07	1.78317e+07	1.61671e+07	1.56996e+07	9.70445e+06	1.71987e+07	1.23256e+07	1.0368e+07	1.42223e+07	1.71079e+07	1.69262e+07	1.45605e+07	1.16859e+07	1.60858e+07	1.4588e+07	2.30736e+07	1.36064e+07	7.75956e+06	4.36537e+06	1.56383e+07	1.19738e+07	9.19616e+06	2.23391e+07	1.18577e+07	1.07928e+07	1.95808e+07	2.446e+07	2.06189e+07	1.94959e+07	1.93627e+06	7.15715e+06	1.08337e+07	1.07261e+07	1.0562e+07	3.7023e+07	1.82346e+07	1.37787e+07
N2,N2-Dimethylguanosine	0.762384			210.285	310.115	Nucleosides, nucleotides, and analogues	forward	497910	395372	453834	433935	364106	412386	367781	423528	350131	379585	413643	452869	349991	340855	331395	397615	404237	370240	341742	340246	533490	345232	428726	416195	413291	330402	285001	497542	307445	276190	397253	370701	322337	78063.2	361799	287672	383533	311284	330518	917446	547070	181525
Deoxyribose 1-phosphate	0.761207			77.5529	213.016	Organic oxygen compounds	forward	2.01906e+07	1.85886e+07	1.67293e+07	1.4483e+07	1.45108e+07	1.31219e+07	1.13437e+07	1.20753e+07	1.23213e+07	1.28112e+07	1.20854e+07	1.10705e+07	1.15585e+07	1.06654e+07	1.07316e+07	1.05897e+07	1.16607e+07	1.17765e+07	1.16287e+07	1.14963e+07	7.8668e+06	1.16076e+07	9.51782e+06	1.51866e+07	1.02282e+07	1.25059e+07	1.60916e+07	1.02608e+07	1.30615e+07	7.00287e+06	1.81048e+07	7.83449e+06	1.07715e+07	1.5401e+07	8.89092e+06	1.77006e+07	1.44577e+07	1.27871e+07	1.34478e+07	7.34531e+06	1.24802e+07	1.8623e+07
L-Erythrulose	0.757452			253.671	119.034	Organic oxygen compounds	forward	5.11219e+08	1.05642e+08	9.78988e+07	1.01845e+08	1.02245e+08	1.9843e+08	1.67076e+08	1.67926e+08	1.03602e+08	9.61298e+07	9.67015e+07	1.18241e+08	1.11212e+08	1.354e+08	9.11423e+07	1.07236e+08	1.30407e+08	9.99732e+07	1.22466e+08	1.40288e+08	1.07395e+08	1.27437e+08	1.51274e+08	1.25695e+08	1.5442e+08	1.35351e+08	1.09617e+08	9.637e+07	1.12364e+08	1.42011e+08	8.74835e+07	1.23056e+08	1.639e+08	1.18642e+08	1.0395e+08	1.63568e+08	2.08426e+08	9.73824e+07	1.08954e+08	2.18459e+08	1.10223e+08	1.1865e+08
Cerulenin	0.754314			181.855	222.113	Organoheterocyclic compounds	forward	2.05194e+06	1.29726e+06	2.1285e+06	2.50775e+06	2.22465e+06	2.50044e+06	2.81084e+06	2.71839e+06	2.29574e+06	2.3338e+06	2.32965e+06	2.03451e+06	2.39749e+06	1.81291e+06	2.31092e+06	2.35761e+06	2.20202e+06	2.22038e+06	2.16512e+06	2.48387e+06	2.62086e+06	1.16927e+06	2.43812e+06	1.78738e+06	1.47052e+06	4.81369e+06	3.16709e+06	3.51083e+06	4.70791e+06	3.53435e+06	431886	527659	726484	1.12076e+06	694975	141755	1.63597e+06	1.12819e+06	1.58831e+06	3.50519e+06	3.26553e+06	556389
Ketoleucine	0.753471			92.2672	129.055	Organic acids and derivatives	forward	8.05548e+08	7.13697e+08	7.84621e+08	1.25781e+09	6.22218e+08	6.32616e+08	6.41441e+08	7.5513e+08	6.0433e+08	1.18848e+09	5.54514e+08	6.42362e+08	5.39565e+08	7.26509e+08	6.51627e+08	6.67348e+08	6.32522e+08	6.0019e+08	6.29522e+08	6.6408e+08	7.89642e+08	6.29927e+08	1.10942e+09	6.01904e+08	6.06061e+08	9.6102e+08	6.29362e+08	6.84196e+08	6.58419e+08	6.1543e+08	5.66811e+08	9.04755e+08	4.96465e+08	8.15311e+08	6.98039e+08	5.56621e+08	7.32966e+08	5.45668e+08	5.06687e+08	1.33358e+09	7.67968e+08	5.3823e+08
Carnosine	0.752839			366.921	225.099	Organic acids and derivatives	forward	1.60477e+06	1.45286e+06	1.46535e+06	909314	1.0634e+06	905126	927320	593216	834862	143347	490855	125338	0	0	0	0	0	0	0	102538	0	68830	0	0	0	0	0	0	0	0	0	0	0	0	0	0	0	0	89511.5	0	0	0
Deoxyuridine	0.752649			109.25	227.067	Nucleosides, nucleotides, and analogues	forward	1.00089e+07	8.9556e+06	6.91154e+06	6.64255e+06	6.00193e+06	6.12525e+06	6.64186e+06	6.77525e+06	7.6258e+06	6.40711e+06	3.18723e+06	7.48283e+06	6.14395e+06	3.22812e+06	3.88967e+06	3.09352e+06	3.67259e+06	3.58825e+06	4.14276e+06	4.26569e+06	5.21704e+06	4.75365e+06	1.52299e+06	1.95188e+06	4.61425e+06	1.45371e+06	1.79155e+06	3.49353e+06	4.52167e+06	4.1776e+06	1.55075e+06	2.92302e+06	2.05808e+06	3.932e+06	4.43801e+06	1.85481e+06	4.3482e+06	1.36837e+06	2.50049e+06	4.60985e+06	4.85296e+06	2.89417e+06
2-Hydroxy-3-methylbutyric acid	0.746762			188.959	117.055	Lipids and lipid-like molecules	forward	9.56445e+07	1.00409e+08	9.19707e+07	9.65205e+07	9.18302e+07	9.06569e+07	9.13521e+07	8.935e+07	8.95282e+07	9.11587e+07	8.77233e+07	8.48352e+07	9.38133e+07	9.85953e+07	9.5053e+07	9.70225e+07	9.5337e+07	8.93077e+07	9.57194e+07	9.30477e+07	1.22419e+08	5.91943e+07	2.26239e+08	7.4874e+07	7.19295e+07	5.03268e+07	8.93393e+07	6.39627e+07	6.86895e+07	4.9147e+07	1.04395e+08	8.54988e+07	8.15786e+07	6.73458e+07	1.98092e+08	1.14886e+08	7.96012e+07	1.25384e+08	8.54835e+07	2.43799e+08	7.93337e+07	6.90394e+07
Adipic acid	0.746585			382.494	145.05	Lipids and lipid-like molecules	forward	2.281e+06	2.22128e+06	3.42924e+06	2.79835e+06	2.08504e+06	3.05244e+06	1.9008e+06	2.06282e+06	1.97161e+06	1.8502e+06	1.80549e+06	765627	1.89717e+06	3.41577e+06	3.05211e+06	1.49796e+06	1.43978e+06	1.76744e+06	2.85846e+06	1.62399e+06	1.72452e+06	1.65798e+06	2.29903e+06	1.7718e+06	1.73703e+06	1.96844e+06	3.33698e+06	1.74004e+06	2.84365e+06	2.15392e+06	2.31322e+06	1.61673e+06	1.87597e+06	1.56152e+06	1.76624e+06	2.35086e+06	3.23647e+06	1.9769e+06	1.42443e+06	2.29419e+06	2.11106e+06	1.78256e+06
2',4'-Dihydroxyacetophenone	0.738904			111.388	151.039	Benzenoids	forward	3.46489e+07	3.43151e+07	3.6146e+07	6.66681e+07	3.78445e+07	4.09423e+07	6.73952e+07	3.83614e+07	3.47525e+07	3.32714e+07	3.45541e+07	3.42931e+07	3.40158e+07	3.60447e+07	3.43434e+07	5.92239e+07	3.18209e+07	3.41875e+07	3.53717e+07	3.62555e+07	4.27353e+07	3.28996e+07	3.79819e+07	1.3947e+08	6.94464e+07	4.39131e+07	6.691e+07	3.80479e+07	3.75814e+07	1.75719e+07	5.42825e+07	9.14164e+07	4.49399e+07	1.39198e+07	7.4009e+07	4.53343e+07	4.76016e+07	4.90669e+07	6.21806e+07	1.39748e+08	6.28181e+07	1.3689e+07
Dodecanoylcarnitine	0.735509			136.645	342.265	Lipids and lipid-like molecules	forward	2.2674e+06	1.87032e+06	2.15972e+06	2.2371e+06	1.86091e+06	1.585e+06	2.21906e+06	3.78558e+06	1.85783e+06	1.62643e+06	1.52878e+06	1.93778e+06	2.06505e+06	1.86307e+06	3.38453e+06	2.27609e+06	1.95026e+06	2.22135e+06	1.26931e+06	1.2049e+06	2.16718e+06	2.36902e+06	1.63905e+06	1.58702e+06	1.74754e+06	1.20524e+06	838251	2.61102e+06	1.48272e+06	2.18263e+06	2.81914e+06	1.84711e+06	1.72938e+06	941224	3.3543e+06	1.01472e+06	2.05911e+06	1.19314e+06	1.00686e+06	2.78188e+06	1.65396e+06	629693
Prolylhydroxyproline	0.733289			441.495	227.103	Organic acids and derivatives	forward	854795	935068	606599	860255	733865	889867	950371	719518	637316	823673	1.08382e+06	1.01168e+06	833107	880379	773799	862516	853193	856726	826798	977557	564367	594567	732536	1.02536e+06	919125	1.74237e+06	458183	1.15449e+06	665599	990993	830197	2.01815e+06	401558	290632	771263	753103	491558	711413	933041	1.54533e+06	639598	1.07265e+06
Dihydrojasmonic acid	0.731509			93.1496	211.133	Lipids and lipid-like molecules	forward	8.54233e+06	7.25414e+06	1.16454e+07	8.16089e+06	7.76099e+06	1.20118e+07	7.8225e+06	7.99132e+06	1.37265e+07	5.77675e+06	6.08448e+06	6.08794e+06	1.30751e+07	6.76476e+06	1.25845e+07	6.05754e+06	5.4485e+06	6.05098e+06	6.04481e+06	6.66887e+06	6.85034e+06	5.59117e+06	9.19596e+06	6.33553e+06	2.92655e+06	8.80407e+06	8.77911e+06	6.57056e+06	5.27358e+06	1.01356e+07	5.68633e+06	2.84095e+06	3.82208e+06	4.48098e+06	9.0287e+06	2.24049e+06	5.95954e+06	5.58481e+06	4.11108e+06	1.27252e+07	9.77095e+06	4.24599e+06
Vanillic acid	0.731477			52.4633	167.034	Benzenoids	forward	1.06505e+08	1.07277e+08	9.79683e+07	9.0947e+07	9.73615e+07	8.5567e+07	8.50852e+07	7.96899e+07	7.98657e+07	7.55699e+07	7.77756e+07	6.43939e+07	6.42753e+07	7.12072e+07	7.16436e+07	6.34783e+07	5.61417e+07	6.15709e+07	6.01311e+07	5.86786e+07	1.29718e+08	1.57385e+08	1.1147e+08	2.769e+07	1.8661e+07	7.39047e+08	1.23316e+07	2.05041e+07	1.55381e+08	0	2.57395e+07	9.59387e+07	1.56804e+07	2.54795e+07	8.7701e+06	1.89935e+08	3.13353e+06	1.04484e+07	2.05509e+07	3.43676e+08	8.04031e+07	1.49374e+07
alpha-Tocopherol	0.729412			31.3073	429.373	Lipids and lipid-like molecules	forward	1.56899e+07	1.62933e+07	1.49357e+07	1.53548e+07	1.40049e+07	1.4154e+07	1.33586e+07	1.23749e+07	1.35944e+07	1.12706e+07	1.1635e+07	1.03382e+07	1.06627e+07	1.23452e+07	1.32867e+07	1.11236e+07	1.07861e+07	1.03001e+07	1.16434e+07	1.06651e+07	1.89501e+07	8.17107e+06	1.68071e+07	2.14702e+07	2.07734e+07	2.15527e+07	2.40826e+07	1.12669e+07	1.79626e+07	2.41303e+07	1.83061e+07	1.63501e+07	1.73286e+07	2.74306e+07	1.83364e+07	1.28416e+07	2.40175e+07	3.43977e+07	1.45695e+07	4.03532e+06	1.19751e+07	8.16024e+06
3-Methoxybenzenepropanoic acid	0.728797			96.589	179.071	Phenylpropanoids and polyketides	forward	2.15955e+07	2.21356e+07	2.39728e+07	2.43012e+07	2.30998e+07	2.43426e+07	2.4375e+07	2.43346e+07	2.39039e+07	2.39328e+07	2.53278e+07	2.56049e+07	2.39132e+07	2.51129e+07	2.45001e+07	2.49662e+07	2.57378e+07	2.74813e+07	2.61942e+07	2.52945e+07	3.95375e+07	4.55156e+06	8.60731e+06	1.52259e+07	1.30378e+08	0	1.14992e+07	0	3.50121e+07	6.41058e+07	0	7.15675e+06	0	0	0	0	7.91009e+07	4.21563e+08	4.22103e+07	0	1.4513e+08	1.6745e+06
Deoxyribose 5-phosphate	0.727905			97.8753	213.016	Organic oxygen compounds	forward	5.88399e+07	6.65999e+07	7.08912e+07	7.24998e+07	7.44484e+07	6.77859e+07	5.70546e+07	6.50616e+07	7.03625e+07	5.2045e+07	4.27477e+07	5.40271e+07	4.99799e+07	3.99544e+07	3.85114e+07	4.1072e+07	4.1913e+07	3.56023e+07	3.75645e+07	3.33637e+07	4.19874e+07	3.3764e+07	4.64606e+07	5.37348e+07	4.01082e+07	5.71277e+07	6.18279e+07	4.40952e+07	4.94275e+07	4.72675e+07	5.24172e+07	2.7688e+07	5.6733e+07	5.18436e+07	5.80938e+07	6.08336e+07	4.93021e+07	3.67202e+07	3.29733e+07	4.94682e+07	6.16101e+07	7.9428e+07
3,7-Dimethyluric acid	0.724405			371.469	195.05	Organoheterocyclic compounds	forward	1.0389e+07	1.03733e+07	1.00959e+07	6.38579e+06	9.42259e+06	1.02383e+07	9.42549e+06	6.09306e+06	5.44985e+06	9.57683e+06	5.9333e+06	5.83877e+06	9.53258e+06	9.0432e+06	8.96746e+06	8.79768e+06	8.66494e+06	4.66103e+06	4.96295e+06	5.10272e+06	7.37305e+06	3.54138e+06	7.94744e+06	3.83027e+06	3.65076e+06	4.27308e+06	6.17678e+06	3.52744e+06	4.00475e+06	4.41623e+06	7.71295e+06	5.50836e+06	5.10061e+06	3.09355e+06	7.08905e+06	5.53058e+06	5.86507e+06	6.62344e+06	2.80942e+06	8.46635e+06	5.20893e+06	4.09379e+06
Lupulone	0.717669			141.35	413.267	Organic oxygen compounds	forward	349634	479979	594438	575532	579090	473456	328704	316417	716339	361440	621284	582324	361665	544735	572357	891487	458961	715973	638506	666340	254222	957240	0	83674	204975	411080	801697	517533	0	251237	492839	130457	418237	585764	365009	188307	493089	578182	99356.1	76491.3	388789	159458
LysoPA(16:0/0:0)	0.71583			275.556	409.236	Lipids and lipid-like molecules	forward	7.5682e+06	8.03747e+06	7.52567e+06	7.77211e+06	7.15987e+06	6.78298e+06	7.23061e+06	7.37982e+06	7.48818e+06	6.98592e+06	6.91389e+06	7.29315e+06	8.13376e+06	6.41454e+06	6.28288e+06	6.59835e+06	6.20587e+06	6.32397e+06	5.95432e+06	5.81712e+06	890192	526061	511914	634237	778705	569433	512759	562775	801643	703641	817426	2.28875e+06	976748	571464	2.12967e+06	1.05366e+06	697950	248386	883410	1.68218e+06	968610	1.14869e+06
Acetylglycine	0.715594			308.99	116.034	Organic acids and derivatives	forward	9.70931e+06	1.5074e+07	1.55369e+07	1.5531e+07	1.49089e+07	1.6262e+07	1.65391e+07	1.76276e+07	1.60073e+07	1.60174e+07	1.59874e+07	1.64269e+07	1.59335e+07	1.56311e+07	1.5797e+07	1.51437e+07	1.57236e+07	1.5474e+07	1.58285e+07	1.56438e+07	1.57334e+07	9.82592e+06	2.33733e+07	1.30991e+07	1.78126e+07	7.59161e+06	1.43086e+07	8.81793e+06	1.85103e+07	2.41986e+07	8.71761e+06	1.34009e+07	1.58909e+07	1.0231e+07	3.27724e+07	1.27462e+07	1.60155e+07	1.95083e+07	1.47984e+07	1.20168e+07	1.86052e+07	2.40058e+07
Ribothymidine	0.715452			150.025	257.077	Nucleosides, nucleotides, and analogues	forward	1.42504e+07	1.62909e+07	1.64424e+07	1.59237e+07	1.55758e+07	1.51643e+07	1.6686e+07	1.58774e+07	1.51174e+07	1.56656e+07	1.37322e+07	1.41832e+07	1.50685e+07	1.52462e+07	1.57433e+07	1.52572e+07	1.5885e+07	1.50877e+07	1.71185e+07	1.6769e+07	1.42528e+07	1.4267e+07	1.46697e+07	9.35202e+06	1.0338e+07	1.03566e+07	1.22479e+07	1.206e+07	1.56802e+07	1.66229e+07	1.20263e+07	1.30574e+07	1.15278e+07	9.30608e+06	1.17583e+07	1.25927e+07	9.24514e+06	1.44422e+07	9.52987e+06	1.57353e+07	1.40647e+07	8.32016e+06
3,4-Dihydro-6-hydroxy-2,5,7,8-tetramethyl-2H-1-benzopyran-2-carboxylic acid	0.715095			107.23	249.113	Organoheterocyclic compounds	forward	744500	652299	521387	405328	398938	282599	322755	322263	552589	828844	848738	424265	677960	774375	868448	930040	934012	868991	994785	873410	4.71171e+06	731309	0	1.24278e+06	566695	3.23262e+06	620190	304119	826353	71908.3	814513	522233	460094	321460	127427	0	97662.4	558713	1.36378e+06	1.68953e+06	884346	258076
Quinine	0.711736			284.029	359.15	Alkaloids and derivatives	forward	2.35561e+06	2.39331e+06	2.4866e+06	554057	2.18315e+06	2.35024e+06	2.51284e+06	2.32409e+06	492691	2.58044e+06	2.17924e+06	2.09343e+06	2.24179e+06	2.24797e+06	2.13239e+06	2.37155e+06	2.1083e+06	2.08487e+06	2.18534e+06	2.14051e+06	1.92004e+06	1.10169e+06	2.11051e+06	372195	1.35474e+06	1.06276e+06	281620	663853	1.39388e+06	813262	532909	828680	1.16165e+06	549354	1.71408e+06	1.02061e+06	1.55864e+06	1.03345e+06	754639	3.03866e+06	932534	1.32223e+06
Hypoxanthine	0.709476			182.601	135.03	Organoheterocyclic compounds	forward	1.54658e+09	1.50055e+09	1.4585e+09	1.5631e+09	1.47213e+09	1.52811e+09	1.58092e+09	1.56142e+09	1.45813e+09	1.57992e+09	1.56993e+09	1.54792e+09	1.52807e+09	1.55414e+09	1.48312e+09	1.47729e+09	1.55735e+09	1.6386e+09	1.57441e+09	1.55235e+09	1.07736e+09	4.85751e+08	7.34801e+08	5.90226e+08	7.15392e+08	9.7114e+08	8.39426e+08	5.91844e+08	5.93618e+08	1.37705e+09	1.27731e+09	1.49619e+09	1.12698e+09	5.24861e+08	1.01346e+09	7.62833e+08	8.23903e+08	8.76273e+08	6.04439e+08	8.33661e+08	1.00175e+09	5.85718e+08
Prostaglandin G2	0.708395			220.702	367.212	Lipids and lipid-like molecules	forward	898418	858022	865249	1.0233e+06	1.02329e+06	825380	1.22571e+06	923545	909205	663466	958859	1.13495e+06	1.10214e+06	1.02762e+06	1.13037e+06	846681	1.26892e+06	1.25733e+06	1.25993e+06	1.16436e+06	86485.7	98883.8	376853	103994	583920	91140.7	1.49516e+06	571024	131112	49887.8	327538	224968	269389	36737.2	0	470541	103110	37278.2	57171.8	303124	161521	0
Leucinic acid	0.706856			150.025	131.07	Lipids and lipid-like molecules	forward	1.3851e+08	1.43506e+08	1.0254e+08	1.15539e+08	1.31856e+08	1.08894e+08	1.19268e+08	1.26393e+08	1.29679e+08	1.28967e+08	1.33304e+08	1.2634e+08	1.37663e+08	1.26517e+08	1.25423e+08	1.21821e+08	1.27619e+08	1.20251e+08	1.19218e+08	1.29306e+08	1.10255e+08	7.54751e+07	1.60614e+08	1.11687e+08	9.41413e+07	6.14012e+07	1.06204e+08	7.49385e+07	1.15323e+08	8.40975e+07	1.81045e+08	8.70416e+07	1.18766e+08	8.56662e+07	1.98207e+08	1.28471e+08	8.60756e+07	1.2739e+08	8.34087e+07	1.90085e+08	1.12845e+08	9.46881e+07
m-Coumaric acid	0.704717			108.111	163.039	Phenylpropanoids and polyketides	forward	1.56803e+07	8.2845e+06	1.58956e+07	2.24166e+07	1.02575e+07	2.34521e+07	6.80337e+06	8.72707e+06	2.07967e+07	8.94421e+06	2.06257e+07	7.23931e+06	8.93702e+06	6.08091e+06	5.31634e+06	4.82527e+06	4.02554e+06	5.78522e+06	3.99555e+06	1.11326e+07	3.3174e+06	5.61229e+06	5.43727e+06	4.65663e+06	4.6672e+06	4.56978e+06	4.85904e+06	3.67534e+06	3.90229e+06	7.48939e+06	1.1766e+07	6.50345e+06	5.36817e+06	3.72112e+06	4.99514e+06	1.43031e+07	3.70853e+06	6.55306e+06	3.24253e+06	7.53655e+06	1.15584e+07	5.42248e+06
Glycyl-Valine	0.695175			325.893	173.092	Organic acids and derivatives	forward	4.24714e+07	5.06524e+07	5.21524e+07	4.997e+07	4.90654e+07	4.95932e+07	4.88355e+07	5.04112e+07	4.66421e+07	4.64071e+07	4.74129e+07	4.53321e+07	4.75352e+07	4.45138e+07	4.01269e+07	3.96591e+07	4.2353e+07	4.02961e+07	4.02166e+07	4.02885e+07	149801	443507	1.19729e+06	621552	3.02953e+06	280988	739992	465291	91816.8	1.09045e+06	1.35953e+06	1.02334e+07	3.70702e+06	423254	1.00018e+06	465458	162873	290935	1.70934e+06	1.13144e+06	1.01872e+06	2.24398e+06
Jasmonic acid	0.691585			95.6183	209.118	Lipids and lipid-like molecules	forward	2.56925e+06	2.76797e+06	4.24636e+06	2.86652e+06	4.15016e+06	3.73809e+06	2.852e+06	2.64113e+06	3.99642e+06	2.97787e+06	3.17612e+06	3.196e+06	3.55015e+06	4.19259e+06	3.038e+06	6.11869e+06	2.77283e+06	3.91734e+06	5.74737e+06	3.12676e+06	2.31951e+06	8.97696e+06	2.80759e+06	5.61572e+06	1.78949e+06	9.31047e+06	6.36673e+06	4.79219e+06	5.91853e+06	2.93024e+06	2.42261e+06	3.90199e+06	2.45093e+06	6.16476e+06	1.46138e+06	1.82223e+06	2.46929e+06	3.39479e+06	1.97603e+06	4.79433e+06	4.44572e+06	1.23438e+06
9,10-Epoxyoctadecenoic acid	0.680696			94.899	295.227	Lipids and lipid-like molecules	forward	8.26439e+06	7.24439e+06	6.97765e+06	7.67946e+06	7.25349e+06	6.73136e+06	6.50884e+06	7.32908e+06	6.98935e+06	6.61576e+06	7.14727e+06	6.59262e+06	6.13737e+06	6.32673e+06	5.98479e+06	6.43805e+06	5.90139e+06	7.34003e+06	6.27637e+06	6.27157e+06	7.01899e+06	6.51446e+06	6.45074e+06	8.66149e+06	5.10481e+06	6.17416e+06	5.25146e+06	5.04302e+06	6.6047e+06	4.57933e+06	7.09276e+06	4.96044e+06	5.44118e+06	4.43048e+06	6.31709e+06	4.51341e+06	6.22399e+06	5.79062e+06	7.03195e+06	9.78849e+06	5.59428e+06	3.24923e+06
Citrulline	0.677413			407.264	174.088	Organic acids and derivatives	forward	1.53351e+07	1.60427e+07	1.49724e+07	1.55838e+07	1.56564e+07	1.59414e+07	1.77037e+07	1.69107e+07	1.77712e+07	1.81463e+07	1.85864e+07	1.76696e+07	1.89432e+07	1.75637e+07	1.84727e+07	1.89211e+07	1.80883e+07	1.91536e+07	1.81055e+07	1.80476e+07	1.32702e+07	1.85023e+07	1.75622e+07	1.11843e+07	1.45991e+07	1.67909e+07	9.52834e+06	1.30849e+07	1.60168e+07	9.8598e+06	1.80762e+07	1.44435e+07	1.44801e+07	1.10586e+07	1.70281e+07	1.11541e+07	1.93697e+07	1.84011e+07	1.173e+07	2.98397e+07	8.32787e+06	1.10801e+07
2-(3,4-dihydroxyphenyl)-3,5,7-trihydroxy-3,4-dihydro-2H-1-benzopyran-4-one	0.668813			389.548	303.05	Phenylpropanoids and polyketides	forward	5.94322e+06	5.64518e+06	4.43532e+06	3.80043e+06	3.39487e+06	3.09973e+06	3.3013e+06	2.80882e+06	2.7449e+06	3.05489e+06	3.08245e+06	2.90126e+06	2.69076e+06	2.39703e+06	2.26876e+06	2.28857e+06	2.36271e+06	2.54342e+06	2.48514e+06	2.36703e+06	2.48056e+06	2.80587e+06	3.26314e+06	3.05271e+06	2.56328e+06	2.6688e+06	2.95563e+06	2.68864e+06	2.2449e+06	3.84002e+06	6.32567e+06	2.5004e+06	2.46622e+06	2.4208e+06	3.45384e+06	4.56915e+06	2.41154e+06	2.76136e+06	2.497e+06	7.74041e+06	2.47812e+06	2.60679e+06
gamma-Mangostin	0.662293			78.4688	395.153	Organoheterocyclic compounds	forward	2.45457e+06	2.41039e+06	2.20237e+06	1.91285e+06	2.15698e+06	2.03575e+06	2.23151e+06	2.07964e+06	2.05151e+06	1.94515e+06	2.85653e+06	2.29546e+06	2.35167e+06	2.96551e+06	2.51771e+06	2.75697e+06	2.81615e+06	2.70467e+06	2.91106e+06	3.01125e+06	4.27119e+06	3.19167e+06	2.20664e+06	1.94469e+06	3.25905e+06	2.51888e+06	707223	2.71904e+06	2.80667e+06	2.89774e+06	3.19002e+06	4.49691e+06	2.51526e+06	1.9936e+06	1.48664e+06	2.94516e+06	7.7969e+06	1.90108e+06	3.4106e+06	3.96039e+06	5.52637e+06	4.25047e+06
Resolvin D1	0.65935			97.139	375.218	Lipids and lipid-like molecules	forward	9.99676e+06	5.43317e+06	4.85129e+06	6.62903e+06	3.47092e+06	4.40958e+06	4.10081e+06	4.2459e+06	3.64962e+06	8.65653e+06	4.79636e+06	4.61624e+06	3.83577e+06	4.6966e+06	4.52217e+06	5.35273e+06	5.08346e+06	8.91361e+06	4.77862e+06	4.98747e+06	55623.6	122719	0	69566.8	374360	263288	102778	507037	268781	300329	518895	480636	175118	518935	33470.3	157542	507415	454083	60688	1.02781e+06	235896	126659
15-Keto-prostaglandin E2	0.65883			48.5579	349.205	Lipids and lipid-like molecules	forward	2.14433e+06	2.52795e+06	2.95116e+06	3.17666e+06	2.78772e+06	2.89826e+06	3.87185e+06	4.45445e+06	3.80596e+06	3.65842e+06	5.16685e+06	3.78283e+06	3.5568e+06	4.71523e+06	4.00109e+06	4.38004e+06	3.86692e+06	4.3388e+06	3.87401e+06	5.23082e+06	457333	1.84816e+06	3.64047e+06	1.02205e+06	3.15042e+06	4.94946e+06	2.03086e+06	5.70152e+06	670930	1.99494e+06	377404	4.30989e+06	2.96713e+06	1.37608e+06	4.42817e+06	7.0549e+06	3.13678e+06	3.61759e+06	324459	0	1.68613e+06	1.21072e+06
DL-Dopa	0.656645			327.525	196.06	Organic acids and derivatives	forward	1.46512e+06	1.60811e+06	2.47989e+06	1.7026e+06	2.33085e+06	2.27474e+06	1.35812e+06	2.21064e+06	1.36236e+06	1.2816e+06	2.32906e+06	1.99267e+06	2.05503e+06	1.83032e+06	2.14892e+06	2.05853e+06	1.72149e+06	1.89409e+06	2.30691e+06	1.92753e+06	1.53471e+06	1.32117e+06	1.02574e+06	1.99985e+06	1.34308e+06	1.54466e+06	1.27429e+06	356931	1.50764e+06	1.78299e+06	1.99472e+06	1.25097e+06	1.61395e+06	1.3262e+06	592628	1.31422e+06	1.48701e+06	2.12419e+06	1.83999e+06	3.52916e+06	1.46086e+06	1.87084e+06
D-Maltose	0.656614			417.978	341.109	Organic oxygen compounds	forward	1.45413e+06	1.70974e+06	1.37642e+06	1.48062e+06	1.52905e+06	1.38058e+06	1.60354e+06	1.56087e+06	1.6613e+06	1.47388e+06	1.54821e+06	1.52414e+06	1.72909e+06	2.01638e+06	2.1798e+06	2.08171e+06	1.6922e+06	2.07208e+06	1.92522e+06	1.69364e+06	2.18899e+06	1.52413e+06	748575	234446	153841	205130	277721	1.23503e+06	1.1812e+06	854917	651507	1.84031e+06	759735	1.09112e+06	270149	189474	218260	491915	524372	5.10627e+06	515662	835097
Fexofenadine	0.649409			220.758	500.279	Benzenoids	forward	1.36374e+07	1.22309e+07	1.20856e+07	1.29139e+07	1.32804e+07	1.1203e+07	1.24083e+07	1.16837e+07	1.24433e+07	1.22737e+07	1.27643e+07	1.2959e+07	1.32266e+07	1.21212e+07	1.25849e+07	1.33085e+07	1.18811e+07	1.16237e+07	1.1836e+07	1.18815e+07	1.66453e+07	1.4149e+07	1.78755e+07	1.04786e+07	1.20214e+07	1.1596e+07	1.07738e+07	8.1032e+06	1.08277e+07	9.85119e+06	8.96906e+06	1.00681e+07	8.23042e+06	1.02841e+07	2.39055e+07	7.2343e+06	1.62126e+07	9.62034e+06	9.74946e+06	7.19658e+06	1.37645e+07	1.0392e+07
Racemethionine	0.647014			303.083	148.043	Organic acids and derivatives	forward	4.7474e+07	4.51802e+07	5.2001e+07	4.81554e+07	5.00554e+07	4.59952e+07	4.60187e+07	4.79551e+07	4.78006e+07	4.83886e+07	4.56169e+07	4.74671e+07	4.86168e+07	4.88522e+07	4.92032e+07	4.63821e+07	4.96789e+07	4.41168e+07	4.47458e+07	4.45568e+07	3.68843e+07	3.79509e+07	4.27121e+07	2.93843e+07	3.25114e+07	3.67854e+07	3.47067e+07	3.35132e+07	4.2758e+07	5.59368e+07	4.92241e+07	4.30462e+07	4.11518e+07	3.54746e+07	4.80103e+07	2.90373e+07	4.56307e+07	4.12362e+07	3.23174e+07	1.17901e+08	3.3373e+07	3.786e+07
4-hydroxy-3-[1-(4-hydroxyphenyl)-3-oxobutyl]-2H-chromen-2-one	0.642345			192.929	323.09	Phenylpropanoids and polyketides	forward	1.4496e+06	1.43345e+06	1.31373e+06	1.3406e+06	1.07683e+06	1.18611e+06	1.13682e+06	1.23713e+06	1.20884e+06	1.10946e+06	1.16652e+06	1.01056e+06	1.04454e+06	999189	1.01274e+06	1.0505e+06	1.11409e+06	950722	956779	882157	1.07128e+06	1.40584e+06	859839	1.6058e+06	1.00317e+06	1.29724e+06	1.76254e+06	961135	1.20946e+06	1.22793e+06	1.25817e+06	880493	1.40026e+06	1.10117e+06	706829	1.81146e+06	1.22048e+06	1.19731e+06	1.14194e+06	568277	1.2324e+06	1.16614e+06
dUMP	0.641856			251.046	307.034	Nucleosides, nucleotides, and analogues	forward	7.8761e+07	7.60618e+07	7.98409e+07	8.20205e+07	8.02625e+07	7.66602e+07	7.71263e+07	8.14688e+07	7.99172e+07	7.94768e+07	7.90165e+07	8.66878e+07	8.27205e+07	8.20285e+07	7.51581e+07	7.78992e+07	8.26913e+07	7.4155e+07	7.80978e+07	7.70449e+07	7.47704e+07	5.42387e+07	9.30717e+07	4.52758e+07	5.29082e+07	4.07833e+07	4.36384e+07	3.9575e+07	6.37146e+07	5.88176e+07	6.176e+07	6.3289e+07	5.61392e+07	4.13121e+07	8.35138e+07	4.73622e+07	5.451e+07	4.8582e+07	8.69791e+07	8.47732e+07	7.49699e+07	6.81447e+07
Threonic acid	0.637844			340.21	135.029	Organic oxygen compounds	forward	1.47147e+08	1.7213e+08	1.84946e+08	1.98877e+08	1.96239e+08	2.02053e+08	2.12735e+08	2.10068e+08	2.03268e+08	1.97436e+08	1.90008e+08	1.79121e+08	1.88167e+08	1.85475e+08	1.73533e+08	1.8545e+08	1.95272e+08	2.00043e+08	1.95141e+08	1.96046e+08	2.58624e+08	1.23733e+08	1.23841e+08	1.0171e+08	1.83292e+08	1.37117e+08	9.21748e+07	1.42939e+08	1.25131e+08	1.06688e+08	9.41089e+07	1.40498e+08	1.03984e+08	1.64572e+08	1.28254e+08	7.73836e+07	1.2567e+08	1.23019e+08	1.31238e+08	2.32005e+08	1.5071e+08	1.51355e+08
Citraconic acid	0.633207			181.901	129.018	Lipids and lipid-like molecules	forward	0	0	0	0	0	0	530706	0	0	0	0	0	0	0	0	0	0	0	0	0	2.27993e+06	6.88305e+06	1.00037e+07	1.13895e+06	7.20841e+06	3.09478e+06	6.19464e+06	2.7668e+06	6.66964e+06	1.71031e+06	8.94977e+06	3.15012e+06	7.70552e+06	4.88637e+06	5.91359e+06	5.96472e+06	3.21774e+06	7.37148e+06	4.36658e+06	1.13801e+07	3.14049e+06	3.6707e+06
1,3,5-Trihydroxybenzene	0.632125			324.063	125.024	Benzenoids	forward	5.01875e+06	4.91233e+06	3.47185e+06	4.02577e+06	5.81503e+06	4.13672e+06	4.97492e+06	5.01929e+06	5.30941e+06	5.53492e+06	5.54339e+06	5.14413e+06	4.4116e+06	4.78803e+06	5.02464e+06	5.01315e+06	4.90726e+06	5.54726e+06	4.87662e+06	4.68565e+06	5.37634e+06	5.09878e+06	4.90361e+06	5.40877e+06	4.72906e+06	5.13254e+06	3.73716e+06	4.12742e+06	6.80031e+06	5.31883e+06	5.86396e+06	4.47282e+06	3.82576e+06	6.14685e+06	5.18783e+06	3.00167e+06	3.72564e+06	5.66142e+06	6.9125e+06	7.70197e+06	6.24759e+06	5.70296e+06
Lincomycin	0.630853			83.3893	405.206	Organic acids and derivatives	forward	1.1151e+06	1.11531e+06	966780	884260	1.0792e+06	1.11075e+06	1.04399e+06	1.21158e+06	1.15542e+06	1.01752e+06	1.22118e+06	1.24349e+06	1.29362e+06	988927	1.03411e+06	1.32296e+06	1.26619e+06	1.43351e+06	1.39196e+06	1.51004e+06	0	0	0	0	0	0	0	0	0	0	0	0	0	0	0	0	0	36858	0	0	0	0
Methylparaben	0.62458			171.14	151.039	Benzenoids	forward	8.02414e+06	9.54346e+06	7.2983e+06	8.31776e+06	7.87405e+06	7.79075e+06	9.66147e+06	7.87114e+06	6.55191e+06	8.66314e+06	8.18663e+06	8.34167e+06	8.19271e+06	7.64131e+06	8.35897e+06	7.54371e+06	8.97457e+06	8.58963e+06	8.64818e+06	9.03725e+06	1.9683e+07	7.68275e+06	4.17163e+06	7.59679e+06	2.49443e+07	7.88279e+06	9.90206e+06	6.37452e+06	6.93896e+06	3.74798e+06	5.60236e+06	6.01347e+06	7.22341e+06	5.63926e+06	2.48965e+07	5.89067e+06	8.42889e+06	9.09378e+06	7.09676e+06	4.36781e+06	7.85308e+06	2.71119e+07
LysoPE(18:1(9Z)/0:0)	0.620772			222.434	478.294	Lipids and lipid-like molecules	forward	2.05424e+07	1.97161e+07	2.0202e+07	2.1497e+07	2.12956e+07	1.84142e+07	1.99446e+07	1.95035e+07	1.90866e+07	2.00812e+07	1.90746e+07	2.04309e+07	1.91827e+07	1.92988e+07	2.07319e+07	1.95721e+07	1.85441e+07	1.85891e+07	1.91822e+07	2.00188e+07	2.00281e+07	1.32407e+07	2.73468e+07	1.49912e+07	1.98632e+07	1.21752e+07	1.19617e+07	1.52877e+07	1.79506e+07	1.36365e+07	1.93625e+07	1.55804e+07	1.62649e+07	2.19323e+07	3.42526e+07	1.46494e+07	1.55909e+07	1.61925e+07	1.97777e+07	1.02513e+07	1.7312e+07	1.77275e+07
L-Kynurenine	0.61735			280.812	207.077	Organic oxygen compounds	forward	1.91415e+06	1.90619e+06	1.72416e+06	1.64015e+06	2.05737e+06	1.79518e+06	1.69255e+06	1.81377e+06	1.75241e+06	1.65049e+06	1.63133e+06	1.99652e+06	1.88645e+06	1.74681e+06	1.9439e+06	1.9576e+06	1.80458e+06	2.1652e+06	2.03635e+06	1.4775e+06	2.31486e+06	1.9836e+06	1.91396e+06	1.58322e+06	1.23378e+06	2.14589e+06	1.69843e+06	2.18476e+06	1.2621e+06	1.60753e+06	1.85152e+06	2.47657e+06	1.7079e+06	1.19806e+06	1.67224e+06	1.48421e+06	1.27865e+06	1.31822e+06	1.81614e+06	4.53803e+06	1.95112e+06	1.21215e+06
Sulfaphenazole	0.616707			30.3985	313.078	Organoheterocyclic compounds	forward	2.91619e+07	5.02836e+06	6.21661e+06	3.96975e+06	2.28124e+07	6.75566e+07	9.28364e+07	1.00613e+08	1.13099e+08	1.21174e+08	1.30116e+08	1.34454e+08	1.31167e+08	1.37366e+08	1.54075e+08	1.5178e+08	1.79015e+08	1.88599e+08	1.75245e+08	1.9394e+08	4.03966e+06	0	2.00627e+06	6.43487e+06	1.55237e+06	7.65782e+06	1.64022e+07	8.21188e+06	6.87222e+06	9.94554e+06	6.342e+06	5.70416e+06	1.46163e+06	1.0001e+07	1.64968e+07	4.19716e+06	8.31083e+06	6.18015e+06	1.38863e+06	0	1.21856e+07	3.99534e+06
AICAR	0.613759			318.017	337.054	Nucleosides, nucleotides, and analogues	forward	3.07327e+07	3.59744e+07	4.0718e+07	4.09445e+07	4.24829e+07	4.28442e+07	4.26177e+07	4.21993e+07	4.17166e+07	4.26495e+07	4.42907e+07	4.64271e+07	4.74625e+07	4.6349e+07	4.4903e+07	4.36714e+07	4.71967e+07	4.89634e+07	4.86574e+07	4.70694e+07	5.45566e+07	3.99916e+07	5.02751e+07	4.01847e+07	4.5801e+07	3.93767e+07	3.70924e+07	3.06846e+07	5.15493e+07	3.71552e+07	3.33457e+07	3.61388e+07	3.14759e+07	4.58221e+07	4.85691e+07	2.58441e+07	5.65644e+07	4.82923e+07	5.00879e+07	3.78194e+07	4.1383e+07	4.13378e+07
Galacturonic acid	0.608663			314.072	193.035	Organic oxygen compounds	forward	2.70641e+06	1.98824e+06	1.9875e+06	1.42402e+06	942165	1.23113e+06	1.43974e+06	1.67553e+06	1.69223e+06	2.22213e+06	1.71397e+06	1.86393e+06	1.60708e+06	1.91551e+06	1.77691e+06	2.00899e+06	2.35802e+06	2.48129e+06	2.07396e+06	2.01896e+06	1.62459e+06	1.813e+06	1.26227e+06	1.76031e+06	1.9109e+06	1.49645e+06	1.72814e+06	1.30657e+06	2.47622e+06	867059	2.52291e+06	1.24765e+06	1.37779e+06	2.48334e+06	1.8807e+06	1.12782e+06	2.24652e+06	1.713e+06	1.97449e+06	1.99384e+06	2.03622e+06	2.07379e+06
Pyrrolidonecarboxylic acid	0.595034			172.901	128.046	Organic acids and derivatives	forward	4.12177e+06	3.91457e+06	1.42721e+06	2.06909e+06	1.716e+06	2.29501e+06	2.69407e+06	2.93874e+06	1.39704e+06	1.47957e+06	1.61003e+06	3.15371e+06	3.78298e+06	3.0784e+06	3.33633e+06	1.69272e+06	2.96469e+06	2.5343e+06	3.0946e+06	1.48353e+06	5.50615e+06	2.52575e+06	2.68719e+06	2.67341e+06	1.52243e+07	3.61339e+06	4.00191e+06	2.30867e+06	5.31807e+06	3.9839e+06	2.67713e+06	5.83188e+06	2.83555e+06	5.03184e+06	2.32253e+06	3.70424e+06	3.89337e+06	1.67555e+07	3.2188e+06	1.32894e+06	2.92758e+06	2.65218e+06
Nalidixic Acid	0.591395			216.879	231.077	Organoheterocyclic compounds	forward	5.28545e+06	4.89635e+06	4.52888e+06	4.26327e+06	3.93307e+06	4.43025e+06	4.66687e+06	4.78005e+06	4.69462e+06	4.72552e+06	5.23436e+06	4.76564e+06	5.04033e+06	4.75925e+06	5.0122e+06	4.51844e+06	5.36396e+06	5.52937e+06	5.09264e+06	4.94823e+06	4.96072e+06	1.80749e+06	2.3951e+06	3.01744e+06	3.51852e+06	2.244e+06	4.15261e+06	3.1183e+06	5.90179e+06	4.53571e+06	3.31132e+06	4.0422e+06	3.55668e+06	6.9473e+06	5.00069e+06	5.76925e+06	1.28638e+07	4.54611e+06	1.01048e+06	778034	1.03859e+07	4.11659e+06
Estrone glucuronide	0.588349			227.706	445.187	Lipids and lipid-like molecules	forward	143857	136634	120380	94058.1	98082	104235	138598	108588	68386.9	75666.8	118615	121618	169672	120144	96188.3	52988.4	63988	94471.9	161320	57409.5	1.55438e+06	246908	175829	184178	246548	102920	317744	637131	400009	44552.7	688936	199254	251796	309381	614318	82383.2	106300	295864	695034	678276	116116	738871
D-Galactose	0.580168			27.691	229.011	Organic oxygen compounds	forward	3.16852e+07	2.73995e+07	2.55595e+07	2.47828e+07	2.42706e+07	2.80489e+07	2.56995e+07	2.03207e+07	2.18651e+07	2.35632e+07	2.15562e+07	2.09518e+07	2.06901e+07	1.90548e+07	1.33908e+07	2.05711e+07	1.76209e+07	1.75263e+07	1.60456e+07	1.60266e+07	8.91602e+06	2.93374e+06	9.63697e+06	1.42028e+07	1.18066e+07	1.11983e+07	9.40563e+06	1.24274e+07	1.65456e+07	3.64423e+07	2.04689e+07	2.00161e+07	1.35201e+07	2.58098e+07	2.79518e+07	1.5844e+07	3.96561e+07	2.35676e+07	3.38902e+06	1.45717e+07	3.20076e+07	1.17572e+07
beta-Alanine	0.575766			425.434	88.0395	Organic acids and derivatives	forward	6.60185e+06	6.83931e+06	6.72038e+06	6.73971e+06	6.6335e+06	6.78272e+06	7.65315e+06	7.1337e+06	7.55858e+06	7.62534e+06	7.48965e+06	7.44622e+06	7.74043e+06	7.52385e+06	8.19635e+06	7.51767e+06	7.25891e+06	8.15873e+06	7.71441e+06	7.69099e+06	7.45998e+06	6.15713e+06	5.24348e+06	6.1005e+06	6.49157e+06	5.4344e+06	6.95259e+06	5.48795e+06	5.89308e+06	5.80459e+06	5.54407e+06	6.93865e+06	7.01164e+06	6.01905e+06	7.55351e+06	4.92679e+06	6.84231e+06	6.09921e+06	6.92665e+06	1.00621e+07	4.51513e+06	7.44681e+06
Clobetasol	0.575177			33.5476	501.16	Lipids and lipid-like molecules	forward	8.84021e+06	8.20808e+06	5.25493e+06	8.15801e+06	7.64143e+06	8.82113e+06	9.31432e+06	1.04438e+07	9.87679e+06	9.22609e+06	1.20096e+07	9.73918e+06	1.07351e+07	9.51393e+06	9.96996e+06	1.22123e+07	7.77774e+06	1.05792e+07	8.09575e+06	5.41694e+06	1.20032e+07	1.01191e+07	1.38857e+07	2.03519e+07	1.36615e+07	1.95981e+07	9.73285e+06	1.84297e+07	1.61579e+07	2.88683e+07	1.62659e+07	1.62849e+07	1.77335e+07	8.12302e+06	6.82637e+06	2.15161e+07	6.54534e+06	1.11696e+07	2.51171e+07	2.03999e+07	1.32025e+07	1.55531e+07
D-Aspartic acid	0.57147			425.716	132.029	Organic acids and derivatives	forward	1.57758e+07	1.47899e+07	1.45105e+07	1.55641e+07	1.61173e+07	1.73503e+07	1.65942e+07	1.67885e+07	1.71771e+07	1.76039e+07	1.91439e+07	1.88901e+07	2.05171e+07	2.04043e+07	1.92336e+07	2.00719e+07	2.043e+07	2.21682e+07	2.37951e+07	2.37203e+07	7.88191e+06	7.34984e+06	7.33536e+06	5.72588e+06	1.22421e+07	5.89558e+06	6.04996e+06	5.412e+06	5.63234e+06	9.35005e+06	7.64024e+06	1.56562e+07	9.69328e+06	6.28202e+06	8.60311e+06	3.35652e+06	6.23046e+06	5.33356e+06	1.0726e+07	5.93772e+06	6.4228e+06	8.65362e+06
Rhein	0.570478			71.5654	283.024	Benzenoids	forward	3.49815e+07	3.50594e+07	1.77399e+07	2.98595e+07	1.59483e+07	1.58368e+07	2.94148e+07	3.02712e+07	2.90761e+07	2.85154e+07	3.12533e+07	3.10789e+07	3.21983e+07	3.26016e+07	3.22063e+07	3.63577e+07	2.11653e+07	3.81032e+07	4.04208e+07	2.29859e+07	0	0	0	0	0	0	0	0	0	0	0	0	0	0	0	0	0	0	0	0	0	0
Dodecanedioic acid	0.570443			322.436	229.144	Lipids and lipid-like molecules	forward	1.54611e+06	1.86699e+06	1.77381e+06	1.61659e+06	1.32151e+06	1.20725e+06	1.22415e+06	1.24713e+06	1.14065e+06	571143	954934	802788	633238	656624	652525	348976	494113	537561	71435.3	542906	3.25132e+06	605278	1.4934e+06	757850	666419	416470	2.19887e+06	2.0168e+06	259095	631910	1.16801e+06	651493	4.52191e+06	225867	579505	746049	202977	254975	335458	1.65139e+06	5.98787e+06	459011
L-Pipecolic acid	0.565875			152.802	128.071	Organic acids and derivatives	forward	5.78688e+06	1.86437e+07	1.80727e+07	6.79046e+06	7.91016e+06	7.33543e+06	1.86339e+07	4.40807e+06	7.02352e+06	9.28304e+06	6.34936e+06	1.97166e+07	6.88825e+06	2.10485e+07	1.94915e+07	7.59082e+06	8.29641e+06	2.00532e+06	2.53792e+06	2.18358e+07	8.47666e+06	0	227035	0	0	196657	0	0	5.40191e+06	2.40347e+06	4.57687e+06	0	911193	7.01959e+06	1.06267e+07	2.29584e+06	5.81467e+07	0	0	0	8.60307e+06	0
L-Homoserine	0.562784			404.808	118.05	Organic acids and derivatives	forward	4.35e+06	4.08943e+07	4.29955e+06	4.43879e+07	4.87036e+06	4.00735e+07	4.17465e+07	3.64244e+07	3.94056e+07	4.14251e+06	4.24151e+06	4.81254e+06	4.42196e+06	1.69164e+07	4.40522e+06	5.84064e+06	6.33633e+06	5.21005e+06	1.85108e+07	4.27013e+06	5.92712e+06	3.90033e+06	5.29941e+06	4.46421e+06	3.90418e+06	5.79735e+06	4.71103e+06	4.44174e+06	4.18573e+06	4.6238e+06	4.05068e+07	6.83717e+06	5.3733e+06	5.22432e+06	2.80365e+06	2.18374e+06	7.12625e+06	5.76316e+06	5.1636e+06	1.70044e+07	2.86251e+06	5.11409e+06
5-Methoxysalicylic acid	0.56096			30.4215	167.037	Benzenoids	forward	6.39765e+06	2.24931e+06	981373	2.44404e+06	4.24417e+06	1.15922e+07	1.42968e+07	2.22029e+07	2.05089e+07	1.99444e+07	2.52155e+07	1.98045e+07	2.34666e+07	2.25084e+07	2.49269e+07	2.49069e+07	3.23771e+07	2.82467e+07	3.00629e+07	3.45369e+07	1.12695e+07	0	0	1.1124e+06	3.61854e+06	523347	1.68238e+06	2.34042e+06	1.37084e+06	1.28202e+06	0	2.90336e+06	568513	6.52667e+06	7.88349e+06	697607	3.82589e+06	2.2937e+06	0	783324	803788	0
Malathion	0.559671			470.042	329.03	Lipids and lipid-like molecules	forward	8.36119e+06	9.67293e+06	7.9935e+06	8.87861e+06	8.98982e+06	8.19897e+06	8.45476e+06	8.37749e+06	8.90155e+06	7.79572e+06	7.94965e+06	8.41994e+06	7.83002e+06	8.33956e+06	8.04312e+06	7.74205e+06	8.21926e+06	8.45574e+06	8.3314e+06	7.79132e+06	125761	183405	303264	277467	191251	192110	256515	205231	197833	367083	551661	96930	162749	146760	151015	454546	151906	174917	823955	538723	250375	144957
(1R,2S,3R)-2-Acetyl-4(5)-(1,2,3,4-tetrahydroxybutyl)imidazole	0.558601			341.278	229.082	Organic oxygen compounds	forward	3.02225e+06	3.69234e+06	3.77925e+06	4.0434e+06	4.15159e+06	6.59666e+06	1.56963e+06	7.5405e+06	6.702e+06	4.69155e+06	7.31334e+06	4.77033e+06	7.39806e+06	7.10741e+06	7.13604e+06	3.98703e+06	5.11745e+06	5.05364e+06	7.18597e+06	4.56025e+06	7.01914e+06	6.75837e+06	6.31302e+06	5.68045e+06	5.13021e+06	4.17816e+06	4.06974e+06	3.62291e+06	5.9223e+06	5.16746e+06	3.39096e+06	4.0834e+06	4.91984e+06	4.91199e+06	1.01101e+07	4.31098e+06	5.1237e+06	5.85398e+06	5.00318e+06	7.68888e+06	5.2379e+06	3.23354e+06
Citric acid	0.554301			180.051	191.019	Organic acids and derivatives	forward	4.41153e+06	4.50807e+06	4.33649e+06	3.97887e+06	4.02988e+06	4.15392e+06	4.04196e+06	4.05932e+06	3.5084e+06	3.32908e+06	3.36638e+06	6.35727e+06	3.65008e+06	3.71328e+06	3.79564e+06	4.11224e+06	4.04965e+06	3.5031e+06	4.01258e+06	4.10257e+06	7.76393e+06	1.10635e+07	1.14664e+07	4.75482e+06	1.18325e+07	1.15732e+07	8.57155e+06	1.37035e+07	1.77824e+07	1.49205e+07	1.00897e+07	9.31992e+06	1.74616e+07	7.00112e+06	2.24668e+07	7.17631e+06	2.30972e+07	1.17622e+07	6.93501e+06	1.59641e+07	2.01311e+07	7.76689e+06
Lorazepam	0.551717			18.6397	319.007	Organoheterocyclic compounds	forward	2.44855e+06	2.01078e+06	1.53176e+06	1.29999e+06	1.55259e+06	1.15713e+06	661936	636948	469611	738446	700781	855667	702037	687750	502085	564069	469515	635304	386923	420855	557611	464723	826107	935114	541877	707153	1.19238e+06	480910	428242	1.30168e+06	1.24424e+06	505668	726140	601782	689592	1.42398e+06	354021	697289	570429	1.32513e+06	1.05717e+06	704676
Iminodiacetic acid	0.546493			331.156	132.029	Organic acids and derivatives	forward	1.35351e+07	1.55486e+07	1.64682e+07	1.78329e+07	1.64468e+07	1.7346e+07	2.36222e+07	1.80884e+07	1.66726e+07	1.7815e+07	1.83632e+07	1.91097e+07	2.05469e+07	2.44778e+07	2.0287e+07	1.93339e+07	2.08589e+07	2.56577e+07	2.18788e+07	2.14338e+07	1.47606e+07	4.37112e+06	6.56652e+06	658640	9.31185e+06	6.94161e+06	6.28932e+06	1.31118e+07	1.76068e+07	1.40246e+07	1.01339e+07	1.76116e+07	1.36523e+07	1.66136e+07	765537	8.68891e+06	2.86143e+07	1.33615e+07	5.69374e+06	7.68991e+06	1.53415e+07	1.1106e+07
Cytidine	0.544224			403.051	242.079	Nucleosides, nucleotides, and analogues	forward	1.6439e+07	1.47513e+07	1.52384e+07	1.47411e+07	1.57609e+07	1.43986e+07	1.60786e+07	1.64776e+07	1.56251e+07	1.57182e+07	1.5771e+07	1.63388e+07	1.61523e+07	1.63419e+07	1.60768e+07	1.56643e+07	1.64995e+07	1.56357e+07	1.59116e+07	1.62827e+07	5.87172e+06	4.86079e+06	3.02532e+06	2.17479e+06	2.7532e+06	1.6042e+06	2.50437e+06	2.11936e+06	2.61839e+06	1.70792e+06	3.14206e+06	6.92969e+06	4.94441e+06	2.10132e+06	5.93478e+06	1.95722e+06	2.14413e+06	1.5891e+06	3.49513e+06	8.02747e+06	3.13318e+06	2.37742e+06
gamma-Glutamylleucine	0.537243			379.512	259.129	Organic acids and derivatives	forward	1.07395e+06	946801	1.02032e+06	1.10471e+06	1.11565e+06	1.10178e+06	1.12093e+06	1.10737e+06	1.09977e+06	1.07035e+06	1.06691e+06	1.18894e+06	1.00345e+06	1.13117e+06	1.13588e+06	1.13768e+06	827988	593801	1.44104e+06	1.28278e+06	126999	79352.5	274009	199759	141398	266184	200174	252395	134193	226580	411363	279857	110007	41115.1	83572.9	273243	228175	180296	150285	1.10624e+06	63034.2	183636
Isocitric acid	0.530978			100.948	191.019	Organic acids and derivatives	forward	6.6547e+07	7.30956e+07	6.79849e+07	6.06388e+07	5.365e+07	7.15175e+07	6.02996e+07	6.33179e+07	6.22597e+07	5.14013e+07	6.86285e+07	6.99818e+07	6.73353e+07	6.82631e+07	5.98964e+07	6.36081e+07	6.59002e+07	6.45122e+07	6.31885e+07	6.51633e+07	2.74835e+08	2.16678e+08	2.41484e+08	9.66863e+07	2.03622e+08	1.2227e+08	1.11229e+08	1.16589e+08	1.71889e+08	1.47722e+08	2.35899e+08	1.06609e+08	1.44154e+08	1.91268e+08	2.6513e+08	1.37654e+08	2.46353e+08	1.64237e+08	1.32959e+08	3.15025e+08	2.39776e+08	1.41114e+08
Pelargonic acid	0.513842			55.9812	157.123	Lipids and lipid-like molecules	forward	9.54459e+06	7.07624e+06	7.48152e+06	8.22671e+06	9.08108e+06	1.03786e+07	1.22887e+07	1.18717e+07	1.21468e+07	1.29172e+07	1.43471e+07	1.35889e+07	1.42579e+07	1.44661e+07	1.5961e+07	1.63425e+07	1.67792e+07	1.81053e+07	1.89587e+07	1.94063e+07	6.08576e+06	6.30135e+06	5.79775e+06	9.51281e+06	9.12828e+06	6.41563e+06	9.7021e+06	8.77367e+06	6005181	1.19036e+07	1.00566e+07	9.83522e+06	1.05316e+07	1.09305e+07	1.42579e+07	1.37935e+07	8.12581e+06	1.00061e+07	1.2157e+07	7.72977e+06	1.06573e+07	1.10942e+07
(Â±)-erythro-Isoleucine	0.5			18.7893	130.087	Organic acids and derivatives	reverse	596832	202989	708781	910431	699072	748140	868881	1.02464e+06	1.47404e+06	959441	1.2439e+06	1.16105e+06	1.02068e+06	1.1212e+06	734886	1.15411e+06	1.09026e+06	1.02058e+06	1.06951e+06	965719	911848	1.07772e+06	560355	1.48678e+06	920319	1.26145e+06	750920	1.16448e+06	921036	1.25825e+06	191601	1.05605e+06	1.28784e+06	707785	1.0635e+06	1.05376e+06	1.34954e+06	1.3603e+06	796195	632858	886019	774372
2-Ketohexanoic acid	0.5			30.3619	129.055	Organic acids and derivatives	reverse	5.16283e+08	4.68642e+08	4.82383e+08	5.05238e+08	4.76028e+08	4.89147e+08	5.13132e+08	5.23668e+08	5.28721e+08	5.48429e+08	5.01525e+08	5.10975e+08	5.43214e+08	5.36218e+08	5.25649e+08	4.96962e+08	4.97724e+08	5.79829e+08	4.94165e+08	5.27494e+08	6.47087e+08	1.66044e+08	4.51409e+08	2.40274e+08	2.9081e+08	1.05584e+08	2.28363e+08	2.3415e+08	5.10093e+08	4.52504e+08	3.48904e+08	2.14127e+08	2.69412e+08	3.19057e+08	7.73376e+08	2.66361e+08	8.19024e+08	3.85949e+08	1.37251e+08	2.12931e+08	8.27531e+08	2.86275e+08
4-Hydroxybenzaldehyde	0.5			37.5435	121.029	Organic oxygen compounds	reverse	3.26265e+06	5.65902e+06	3.53952e+06	7.21701e+06	6.27998e+06	8.34663e+06	5.73489e+06	6.50699e+06	6.85473e+06	7.86407e+06	6.99998e+06	3.78867e+06	7.09806e+06	6.33919e+06	8.03836e+06	6.47263e+06	8.08397e+06	7.26873e+06	6.31866e+06	6.93711e+06	2.01397e+06	3.4124e+06	1.01526e+06	4.79245e+06	1.88584e+06	1.12054e+07	5.87475e+06	3.8375e+06	8.64778e+06	2.88651e+06	1.91344e+06	4.6849e+06	5.68153e+06	4.51637e+06	4.05446e+06	2.2519e+06	4.56141e+06	3.66319e+06	5.57085e+06	483953	3.81981e+06	5.45069e+06
Alpha-Hydroxyisobutyric acid	0.5			18.8168	103.039	Organic acids and derivatives	reverse	3.40946e+06	2.63717e+06	2.18315e+06	2.01059e+06	2.43941e+06	2.23908e+06	2.1396e+06	2.6149e+06	2.99226e+06	2.44395e+06	2.12775e+06	1.91467e+06	2.03068e+06	2.36001e+06	1.72344e+06	2.8436e+06	2.514e+06	2.76825e+06	2.37313e+06	2.67484e+06	2.9848e+06	3.36528e+06	2.97473e+06	2.32482e+06	2.24519e+06	2.83589e+06	2.04091e+06	2.0244e+06	2.87709e+06	2.42748e+06	2.83048e+06	3.58568e+06	2.3085e+06	2.51186e+06	1.88576e+06	2.34254e+06	1.86397e+06	2.09533e+06	2.28597e+06	2.10799e+06	2.11915e+06	2.26517e+06
Isocaproic acid	0.5			20.4141	115.076	Lipids and lipid-like molecules	reverse	5.84698e+06	7.1148e+06	6.03893e+06	7.6607e+06	6.55968e+06	5.61357e+06	7.85537e+06	6.32525e+06	8.53904e+06	7.94087e+06	7.84546e+06	6.80555e+06	6.21987e+06	7.82655e+06	7.68555e+06	5.13953e+06	6.72073e+06	6.13166e+06	4.53016e+06	7.93198e+06	4.93241e+06	9.63664e+06	6.05713e+06	7.01272e+06	6.16857e+06	6.02915e+06	7.90013e+06	6.05118e+06	1.19283e+07	6.95891e+06	6.03903e+06	6.70828e+06	6.78227e+06	7.45773e+06	4.55069e+06	7.31158e+06	8.38755e+06	6.2535e+06	8.38152e+06	5.74611e+06	5.57206e+06	8.35836e+06
Mandelic acid	0.5			48.817	151.039	Benzenoids	reverse	2.23278e+07	2.59541e+07	2.46579e+07	2.22552e+07	2.01675e+07	3.41874e+07	2.36229e+07	2.1036e+07	2.10432e+07	2.18294e+07	2.24152e+07	2.63011e+07	2.21883e+07	2.04957e+07	2.57021e+07	2.04839e+07	1.99874e+07	2.35311e+07	1.90629e+07	4.17638e+07	2.54082e+07	1.61034e+07	3.1341e+07	2.07397e+07	2.45396e+07	1.19034e+07	2.44316e+07	1.66924e+07	2.1462e+07	1.82589e+07	2.0925e+07	2.37662e+07	2.33176e+07	1.77652e+07	2.21761e+07	1.41115e+07	2.95706e+07	1.86679e+07	1.92944e+07	2.18314e+07	2.22432e+07	1.72197e+07
Protocatechuic acid	0.5			25.9439	153.018	Benzenoids	reverse	6.65181e+07	6.5344e+07	6.16929e+07	6.46345e+07	6.07822e+07	6.40664e+07	6.2695e+07	6.23138e+07	6.05848e+07	6.07869e+07	5.74912e+07	5.84289e+07	6.23152e+07	6.19167e+07	5.92088e+07	6.20908e+07	6.34509e+07	6.44048e+07	6.14072e+07	6.30597e+07	2.74927e+07	1.2831e+07	2.65283e+08	1.21068e+08	2.61329e+07	2.17894e+07	2.76116e+07	7.3158e+07	3.94146e+07	1.14907e+08	4.40718e+07	3.51777e+08	2.47882e+07	6.36631e+07	2.88363e+07	3.01599e+07	312756	7.425e+07	2.87574e+07	1.84486e+08	1.93706e+08	1.70307e+07
cis-Vaccenic acid	0.5			12.8468	281.248	Lipids and lipid-like molecules	reverse	5.48531e+07	6.25798e+07	1.16316e+07	1.26146e+08	8.65667e+07	1.25104e+08	1.26905e+08	1.38291e+08	1.11735e+08	5.16796e+07	6.30838e+07	4.82569e+07	9.50811e+07	4.15149e+07	8.03736e+07	1.08489e+07	5.77213e+07	5.60575e+07	1.10797e+07	4.08959e+07	4.81803e+07	5.38833e+07	5.83237e+07	5.92583e+07	8.15113e+07	1.05391e+08	1.88564e+08	9.47072e+07	4.43284e+07	1.82348e+07	1.21105e+08	4.91804e+07	1.03019e+07	1.53287e+08	4.4552e+07	5.2455e+07	1.10872e+07	1.1315e+08	1.03845e+08	5.33802e+07	1.97592e+07	4.93577e+07
2,2-Dimethylsuccinic acid	0.499668			18.7748	145.05	Lipids and lipid-like molecules	reverse	4.1197e+06	4.75163e+06	5.24197e+06	4.6376e+06	4.60433e+06	4.48168e+06	3.41551e+06	3.0896e+06	3.66608e+06	3.29119e+06	2.29589e+06	2.88633e+06	2.99665e+06	3.1349e+06	2.79299e+06	2.94282e+06	2.73709e+06	3.06502e+06	2.81485e+06	2.41749e+06	2.28886e+06	1.53708e+06	4.5603e+06	3.57755e+06	2.88345e+06	2.27876e+06	3.27327e+06	3.05353e+06	3.25903e+06	4.16296e+06	5.33339e+06	2.73269e+06	2.76787e+06	2.73403e+06	2.93327e+06	4.77309e+06	1.84103e+06	2.89827e+06	1.83825e+06	4.22028e+06	2.93003e+06	2.40975e+06
Alpha-CEHC	0.49818			23.9126	277.147	Organoheterocyclic compounds	reverse	1.87091e+06	3.58516e+06	3.16949e+06	4.56099e+06	1.80532e+06	3.47142e+06	3.44792e+06	3.36392e+06	1.88736e+06	2.78639e+06	4.25703e+06	2.95014e+06	3.02664e+06	1.75172e+06	3.23119e+06	2.66414e+06	1.77379e+06	3.25276e+06	2.8087e+06	3.20242e+06	9.2551e+06	3.31101e+06	5.32882e+06	5.32264e+06	2.95316e+06	2.39157e+06	4.19284e+06	969848	1.74996e+06	1.72934e+06	2.50306e+06	5.10515e+06	1.96091e+06	3.47667e+06	3.47855e+06	4.27554e+06	3.8084e+06	598521	2.16252e+06	2.28122e+06	157595	4.36627e+06
p-Cresol sulfate	0.496389			25.147	187.006	Organic acids and derivatives	forward	1.19312e+10	1.18728e+10	1.15786e+10	1.17651e+10	1.1087e+10	1.16208e+10	1.1763e+10	1.19374e+10	1.13651e+10	1.10116e+10	1.20081e+10	1.12523e+10	1.17e+10	1.15726e+10	1.15561e+10	1.14e+10	1.19335e+10	1.12915e+10	1.11606e+10	1.14393e+10	4.70209e+10	3.43321e+09	9.73487e+09	2.76269e+09	1.88271e+10	1.52456e+10	1.32048e+10	1.33626e+10	1.67246e+10	8.10186e+09	9.34118e+09	2.26794e+08	4.0733e+09	1.44191e+09	3.78295e+09	4.18634e+09	4.6132e+09	1.21192e+10	1.37786e+09	3.81901e+09	3.02476e+10	2.91089e+09
Thymidine	0.491718			84.9384	241.075	Nucleosides, nucleotides, and analogues	forward	7.06341e+06	6.30926e+06	5.64883e+06	727975	5.93887e+06	5.42336e+06	561552	5.7481e+06	617730	6.04662e+06	538619	701157	515642	764664	647273	620873	523809	562698	706507	8.43296e+06	284628	534640	751584	264854	782995	556831	478259	444572	293380	957145	80494.7	767676	566456	239733	895177	0	507438	703048	972770	563264	353378	91377.4
5,8,11-Eicosatrienoic acid	0.489699			38.1681	305.248	Lipids and lipid-like molecules	forward	7.10794e+07	7.55289e+07	7.45508e+07	7.72137e+07	8.03347e+07	7.80126e+07	7.49077e+07	7.40949e+07	6.98804e+07	7.19588e+07	7.38538e+07	6.93501e+07	7.07304e+07	6.87275e+07	6.71993e+07	5.95226e+07	6.95653e+07	7.03293e+07	6.18213e+07	6.56362e+07	8.16349e+07	5.82271e+07	1.16937e+08	4.81264e+07	7.28366e+07	4.41459e+07	5.10761e+07	5.85955e+07	3.25911e+07	4.42123e+07	4.60713e+07	4.81323e+07	5.19157e+07	3.42664e+07	1.27335e+08	4.29862e+07	5.83381e+07	9.71145e+07	3.11549e+07	3.91448e+07	4.37249e+07	2.54522e+07
benzene-1,2,4-triol	0.480757			24.136	125.023	Benzenoids	reverse	5.38879e+06	4.18967e+06	5.30138e+06	6.52e+06	7.44721e+06	5.97656e+06	6.66339e+06	5.49318e+06	5.37941e+06	4.94664e+06	5.0578e+06	6.34905e+06	6.42145e+06	6.26137e+06	6.49414e+06	4.76633e+06	6.14829e+06	5.30549e+06	5.05994e+06	5.83335e+06	279070	2.49736e+07	83605.8	241817	203604	172306	3.35645e+07	7.73956e+06	1.10509e+06	131725	538595	5.40521e+06	4.15418e+07	187496	4.63642e+06	392383	0	438977	5.49486e+06	108546	756090	212618
3'-Sialyllactose	0.456121			27.719	632.198	Organic oxygen compounds	reverse	5.23664e+06	3.50984e+06	6.21068e+06	3.81256e+06	5.17811e+06	5.95685e+06	4.95874e+06	4.58127e+06	5.09712e+06	6.23873e+06	6.04518e+06	5.2111e+06	4.31175e+06	4.69488e+06	3.95259e+06	4.57307e+06	5.42591e+06	5.1204e+06	3.63404e+06	6.51352e+06	1.45765e+06	4.73588e+06	6.87363e+06	8.06904e+06	4.52782e+06	5.92193e+06	6.19354e+06	9.84422e+06	5.20677e+06	5.78133e+06	1.09369e+07	1.41782e+06	8.46508e+06	2.72332e+06	1.00685e+07	7.95193e+06	1.54479e+06	3.98745e+06	5.51133e+06	7.54605e+06	9.6816e+06	7.27093e+06
beta-D-Glucosamine	0.455501			410.305	214.048	Organooxygen compounds	forward	963229	1.01158e+06	908701	870339	1.03817e+06	1.01076e+06	1.03393e+06	973752	1.01383e+06	984536	1.11995e+06	1.22663e+06	1.02747e+06	1.00141e+06	1.10682e+06	1.17649e+06	1.17211e+06	1.19272e+06	1.20299e+06	1.25347e+06	817258	806241	752728	560036	1.08677e+06	393639	593402	291175	1.11106e+06	443999	1.25211e+06	237406	966986	472459	1.28111e+06	270697	927932	669445	853973	1.28696e+06	819149	1.14024e+06
N-Acetyl-L-aspartic acid	0.444317			417.233	174.04	Organic acids and derivatives	forward	7.70184e+06	8.55897e+06	9.26724e+06	9.20319e+06	8.29733e+06	8.25599e+06	8.85473e+06	8.52091e+06	8.05403e+06	8.94024e+06	8.32651e+06	8.64345e+06	8.77709e+06	8.38289e+06	8.82704e+06	8.06653e+06	9.06544e+06	9.67395e+06	8.92363e+06	8.678e+06	8.16596e+06	8.20387e+06	7.88278e+06	6.39245e+06	7.15317e+06	6.228e+06	4.99227e+06	5.88094e+06	7.93454e+06	7.27097e+06	6.80171e+06	6.40715e+06	7.18029e+06	5.84243e+06	6.6414e+06	5.75171e+06	6.21121e+06	6.42157e+06	7.22923e+06	1.00706e+07	6.66301e+06	7.11651e+06
Nitrofurazone	0.437032			164.116	197.031	Organoheterocyclic compounds	forward	1.31003e+10	1.23471e+10	9.29902e+08	976553732	7.96483e+09	6.10672e+09	1.21773e+10	1.41615e+09	1.44145e+09	1.2346e+10	1.01007e+09	7.71215e+09	8.26225e+09	1.46968e+09	1.19906e+10	7.22608e+09	7.59814e+09	8.05598e+09	6.46428e+09	6.90101e+09	1.22563e+10	1540732916	1.5615e+09	4.59125e+09	9.55351e+09	8.91477e+09	1.25994e+10	8.30617e+09	1.5545e+10	1.36356e+10	2.39008e+09	1.20698e+10	6.61531e+09	1.27024e+10	9.16478e+08	6.9878e+09	1.43644e+09	1106262528	1.26239e+09	1.46592e+10	1.77167e+10	4.93515e+09
L-Histidine	0.433001			400.579	154.061	Organic acids and derivatives	forward	6.46325e+07	7.50605e+07	8.34224e+07	9.02343e+07	1.10577e+08	1.10087e+08	1.09974e+08	1.15637e+08	1.25957e+08	1.16873e+08	1.21104e+08	1.20846e+08	1.29615e+08	1.264e+08	1.13458e+08	1.21846e+08	1.14962e+08	1.14279e+08	9.31771e+07	1.08507e+08	8.70639e+07	7.97355e+07	8.54571e+07	6.40163e+07	8.37662e+07	5.34741e+07	6.70623e+07	6.84819e+07	1.18456e+08	5.26453e+07	7.07586e+07	7.9299e+07	9.07257e+07	4.89309e+07	1.1346e+08	4.51729e+07	1.15155e+08	8.4117e+07	9.79055e+07	2.07821e+08	6.32665e+07	6.84903e+07
Isobutyrylglycine	0.429948			236.844	144.066	Organic acids and derivatives	forward	1.02925e+07	1.0732e+07	1.00066e+07	1.10311e+07	9.99759e+06	1.06467e+07	1.03304e+07	1.04013e+07	9.81904e+06	1.07534e+07	1.01552e+07	1.10572e+07	1.09422e+07	1.09221e+07	1.28114e+07	1.03241e+07	1.12121e+07	1.08563e+07	1.10038e+07	1.11444e+07	1.83462e+07	4.01549e+06	7.58396e+06	6.0013e+06	6.09728e+06	4.72923e+06	6.86117e+06	6.70224e+06	9.24849e+06	8.02633e+06	1.08233e+07	6.19855e+06	6.49792e+06	1.18152e+07	1.48803e+07	8.70906e+06	2.63457e+07	1.00057e+07	4.39912e+06	6.97151e+06	1.62991e+07	6.14838e+06
5-Thymidylic acid	0.420643			257.283	321.05	Nucleosides, nucleotides, and analogues	forward	632173	614228	766215	743526	694216	697177	610699	732557	680181	769021	768372	622820	453013	623363	607014	738047	847829	506083	729134	617325	561505	448518	1.15288e+06	213758	713023	294562	194619	381666	93255	421119	58761.1	121235	97938.8	94069.7	513576	269614	495763	249384	732843	780809	509122	219026
Gingerol	0.393627			60.4188	293.175	Benzenoids	forward	7.10299e+06	6.84156e+06	6.92694e+06	6.48231e+06	7.04704e+06	7.98597e+06	4.97278e+06	5.76339e+06	6.20533e+06	6.62047e+06	4.97758e+06	6.31408e+06	6.74076e+06	5.35776e+06	4.64782e+06	5.35673e+06	5.72309e+06	5.24162e+06	6.5853e+06	6.02687e+06	1.30639e+06	2.22537e+06	414354	1.39534e+06	2.30046e+06	2.28133e+06	3.28268e+06	2.02911e+06	2.13254e+06	1.17789e+06	1.28612e+06	3.41522e+06	2.17054e+06	2.3114e+06	3.11162e+06	1.02183e+06	3.10746e+06	1.7595e+06	3.56848e+06	1.99214e+06	1.99493e+06	1.96655e+06
2-Furoylglycine	0.351283			19.6882	168.03	Organic acids and derivatives	reverse	5.59506e+06	8.90693e+06	7.72422e+06	8.56145e+06	7.75406e+06	7.96402e+06	8.60924e+06	7.87037e+06	6.75272e+06	7.36279e+06	6.54783e+06	7.2961e+06	7.48942e+06	6.76993e+06	4.717e+06	7.13678e+06	6.91742e+06	7.20182e+06	6.87959e+06	6.41768e+06	3.97218e+06	5.98934e+06	5.57377e+06	8.15902e+06	5.60488e+06	4.96975e+06	7.18436e+06	4.94541e+06	3.99139e+06	5.69794e+06	8.48815e+06	5.91674e+06	6.6518e+06	6.48673e+06	6.69111e+06	7.34041e+06	6.93706e+06	7.28746e+06	6.82858e+06	5.45656e+06	8.70659e+06	1.16603e+07
				234.183	98.0238			7.42925e+08	5.92919e+08	3.58385e+08	3.50881e+08	6.57747e+08	5.44169e+08	5.47687e+08	5.13761e+08	5.24723e+08	6.84522e+08	4.04337e+08	5.3283e+08	3.8379e+08	4.9466e+08	4.6762e+08	4.81431e+08	5.00446e+08	4.78289e+08	5.0742e+08	4.94133e+08	2.62996e+08	1.24688e+08	1.36868e+08	2.7178e+08	2.28704e+08	2.06366e+08	9.4386e+07	1.44309e+08	1.53382e+08	1.25582e+08	2.29121e+08	3.70243e+08	1.15959e+08	9.82379e+07	9.15703e+07	5.01909e+07	1.69713e+08	1.95449e+08	3.44267e+08	1.97441e+08	1.24401e+08	1.6077e+08
				31.8382	411.185			9.06895e+07	9.18803e+07	8.58956e+07	9.47388e+07	9.79633e+07	9.892e+07	9.89493e+07	9.88108e+07	6.99958e+07	9.62892e+07	8.45891e+07	6.06813e+07	6.84426e+07	8.45672e+07	8.9215e+07	9.0395e+07	8.39807e+07	7.72159e+07	7.5065e+07	7.98613e+07	1.39079e+08	8.55408e+07	1.69283e+08	8.45576e+07	8.13565e+07	9.04123e+07	6.87779e+07	2.78936e+08	1.19161e+08	1.22298e+08	1.03197e+08	6.84671e+07	1.33475e+08	3.97601e+07	4.44817e+07	6.78202e+07	9.73708e+07	1.06081e+08	3.3344e+07	2.99452e+08	1.28064e+08	1.61612e+08
				96.1904	489.358			1.86287e+07	1.38062e+07	1.17884e+07	2.03561e+07	1.37444e+07	1.08887e+07	9.9409e+06	2.04359e+07	1.0548e+07	1.13631e+07	1.1027e+07	1.04631e+07	1.03421e+07	2.41049e+07	1.11801e+07	1.40106e+07	1.21696e+07	1.63467e+07	8.99657e+06	1.1114e+07	9.68926e+06	1.78706e+07	2.72063e+07	2.5184e+07	8.8115e+06	1.39652e+07	1.37733e+07	7.54291e+06	8.67352e+06	1.51666e+07	2.12108e+07	6.44475e+06	1.00973e+07	1.1312e+07	7.67925e+06	4.82278e+06	1.07366e+07	1.12731e+07	1.2722e+07	1.71642e+07	1.61346e+07	1.04472e+07
				184.383	339.254			4.31766e+06	4.23424e+06	4.42608e+06	4.50927e+06	5.00602e+06	5.09014e+06	4.97619e+06	4.85787e+06	3.90754e+06	5.33695e+06	5.03035e+06	4.4999e+06	6.08312e+06	5.20347e+06	6.9747e+06	4.56395e+06	5.57682e+06	4.98093e+06	5.83022e+06	5.2276e+06	8.81248e+06	6.80394e+06	3.50939e+06	6.63291e+06	6.37385e+06	4.05378e+06	2.9227e+06	1.09324e+07	7.39745e+06	5.69852e+06	7.56881e+06	2.58215e+06	3.10238e+06	7.4793e+06	4.61071e+06	2.69017e+06	7.68243e+06	5.72903e+06	4.78832e+06	5.34915e+06	5.84153e+06	3.53196e+06
				182.528	351.254			4.32829e+06	3.04362e+06	3.53166e+06	3.80478e+06	3.34096e+06	5.32958e+06	3.37123e+06	5.04641e+06	3.02269e+06	3.31747e+06	3.44342e+06	5.07846e+06	3.323e+06	4.14621e+06	4.62105e+06	3.49754e+06	4.23908e+06	4.23834e+06	3.60098e+06	4.19085e+06	3.91918e+06	4.81047e+06	4.91021e+06	4.96797e+06	3.91294e+06	4.11954e+06	2.85431e+06	5.92771e+06	8.8468e+06	5.49259e+06	4.44692e+06	839335	2.57188e+06	4.10368e+06	2.5485e+06	733013	4.80976e+06	3.01228e+06	7.09707e+06	6.83185e+06	4.78405e+06	4.874e+06
				94.9147	714.509			6.94446e+07	7.99362e+07	1.08085e+08	8.16876e+07	7.74452e+07	7.13571e+07	6.07341e+07	7.02049e+07	6.11199e+07	7.22061e+07	5.47079e+07	7.26422e+07	7.131e+07	7.51417e+07	5.8217e+07	3.84293e+07	2.37056e+07	3.63916e+07	2.75588e+07	3.04626e+07	4.10317e+07	5.00498e+07	7.29663e+07	1.10058e+08	6.30618e+07	7.70454e+07	6.40754e+07	1.13247e+08	4.46052e+07	8.34595e+07	1.32072e+08	3.86842e+07	1.18601e+08	4.67837e+07	7.31451e+07	7.26371e+07	2.66348e+07	7.91484e+07	5.00886e+07	8.41872e+07	3.80734e+07	6.14486e+07
				37.6138	762.511			1.87067e+07	2.13729e+07	9.29724e+06	3.37598e+06	8.3663e+06	1.07538e+07	9.45387e+06	1.50179e+07	1.68905e+07	2.25085e+07	2.21955e+07	1.71057e+07	2.17468e+07	1.77152e+07	2.56134e+07	2.36145e+07	3.09787e+07	2.9308e+07	2.8546e+07	2.56769e+07	5.70223e+07	2.91016e+07	1.52501e+07	3.00215e+07	4.6918e+07	3.12993e+07	1.85763e+07	3.82821e+07	4.48999e+07	7.69836e+06	2.55727e+07	3.17429e+07	2.07473e+07	2.45717e+07	2.922e+07	6.87154e+06	5.33229e+07	3.26785e+07	4.07644e+07	2.18407e+06	2.69277e+07	2.65302e+07
				104.931	389.269			1.88953e+07	6.10193e+06	7.78622e+06	7.20358e+06	7.72189e+06	7.28859e+06	6.8976e+06	6.98886e+06	1.56807e+07	9.0169e+06	1.00962e+07	8.50213e+06	1.69503e+07	7.58181e+06	9.31609e+06	6.42003e+06	1.78186e+07	9.25071e+06	1.16372e+07	9.51916e+06	2.7159e+07	7.8219e+06	1.62667e+07	6.14095e+06	8.40059e+06	1.1139e+07	5.70156e+06	1.64489e+07	3.44488e+06	3.23294e+06	2.34951e+07	3.90376e+06	7.86866e+06	5.49248e+06	1.44171e+07	3.97477e+06	1.71548e+07	9.67345e+06	6.91873e+06	8.36653e+06	1.21048e+07	7.57996e+06
				247.489	495.296			3.49088e+07	3.39211e+07	3.26681e+07	3.52694e+07	3.36736e+07	3.3924e+07	3.45112e+07	3.41004e+07	3.42468e+07	3.47673e+07	3.41443e+07	3.50942e+07	3.56289e+07	3.33841e+07	3.20762e+07	3.23483e+07	3.40218e+07	3.32043e+07	3.35165e+07	3.332e+07	1.12238e+08	6.40023e+07	7.86312e+07	5.26549e+07	8.0534e+07	4.58624e+07	3.90796e+07	5.807e+07	3.84769e+07	4.47522e+07	6.2892e+07	8.15126e+07	5.07531e+07	4.13839e+07	4.10389e+07	2.39577e+07	5.50324e+07	5.20861e+07	4.20766e+07	6.01874e+07	9.40382e+07	3.10905e+07
				25.9443	265.147			2.59535e+08	2.2097e+08	2.2934e+08	2.13871e+08	2.3465e+08	2.36389e+08	2.43974e+08	2.53223e+08	2.30423e+08	2.32843e+08	2.3012e+08	2.30099e+08	2.2599e+08	2.26833e+08	2.29033e+08	2.3512e+08	2.32417e+08	2.30769e+08	2.25017e+08	2.32987e+08	3.53689e+08	1.16798e+08	1.34081e+08	1.01765e+08	1.81654e+08	1.22651e+08	1.49536e+08	2.84877e+08	8.29142e+07	3.03333e+08	6.66393e+07	1.40153e+08	1.13364e+08	1.42543e+08	1.35878e+08	1.59708e+08	2.39048e+08	1.07627e+08	1.12032e+08	4.85592e+07	1.15757e+08	1.29999e+08
				226.775	901.547			2.45624e+06	2.22634e+06	2.40679e+06	2.19307e+06	2.01576e+06	2.0384e+06	2.29102e+06	2.08992e+06	1.88696e+06	2.32651e+06	2.00159e+06	2.34093e+06	1.97009e+06	2.04993e+06	2.38967e+06	2.19258e+06	1.91954e+06	2.16136e+06	2.12958e+06	2.58863e+06	0	0	0	0	0	0	0	0	0	0	0	24009.8	0	0	30171.5	0	0	24708	0	0	0	0
				25.9352	505.335			3.17005e+07	3.44023e+07	3.41542e+07	3.02529e+07	3.27754e+07	3.49482e+07	3.19296e+07	3.72706e+07	3.05885e+07	3.34609e+07	3.15014e+07	3.01117e+07	2.92976e+07	3.18247e+07	2.979e+07	3.18044e+07	3.28025e+07	3.16271e+07	3.14102e+07	3.08522e+07	1.98906e+07	6.63079e+06	6.13457e+07	3.62278e+07	4.3923e+07	4.28451e+07	3.73023e+07	5.97725e+07	4.59838e+07	2.55181e+07	2.6208e+07	3.86528e+07	2.87717e+07	4.31329e+07	4.67311e+07	2.28994e+07	6.6502e+07	7.55169e+07	2.22308e+07	4.94685e+07	1.0577e+07	4.96274e+07
				77.547	429.234			1.82828e+06	1.49314e+06	2.20977e+06	2.48293e+06	2.3045e+06	2.85618e+06	3.25505e+06	3.02162e+06	2.35238e+06	2.57037e+06	2.25131e+06	2.88957e+06	2.72825e+06	2.27048e+06	3.01455e+06	2.29318e+06	2.17457e+06	2.52672e+06	2.26407e+06	2.12936e+06	512854	0	0	151773	76903.8	224645	0	1.05694e+06	507614	663347	211405	1.73738e+06	312296	206816	228606	161186	1.54138e+06	190972	671464	2.08704e+06	834599	1.15897e+06
				217.292	309.207			1.24035e+07	1.16478e+07	1.10443e+07	1.14265e+07	1.01281e+07	1.15008e+07	1.13155e+07	1.08084e+07	1.07369e+07	1.0627e+07	1.11917e+07	9.9176e+06	1.14016e+07	9.92775e+06	9.25928e+06	8.97557e+06	9.78688e+06	9.23722e+06	9.66679e+06	8.8864e+06	2.44442e+07	6.24924e+06	3.60615e+06	9.21728e+06	1.15969e+07	2.44376e+07	1.63921e+07	9.80133e+06	1.94876e+07	1.14942e+07	1.49065e+08	3.59145e+07	1.91386e+07	1.5781e+07	8.01319e+06	9.7457e+06	8.53177e+06	6.01977e+07	5.26788e+06	2.6031e+07	1.25983e+07	6.34616e+06
				23.232	244.908			9.85393e+06	7.47887e+06	8.38897e+06	1.0815e+07	9.29672e+06	8.42162e+06	7.36269e+06	1.03738e+07	8.74833e+06	9.12254e+06	9.76573e+06	8.28809e+06	8.89385e+06	7.57099e+06	8.28578e+06	1.01511e+07	305257	9.16458e+06	6.90545e+06	7.62173e+06	1.93091e+07	1.13849e+07	1.5384e+07	7.14326e+06	1.85217e+07	3.13767e+06	1.59981e+07	2.8265e+06	2.93673e+06	1.0406e+07	6.0366e+06	1.45719e+07	9.01104e+06	5.39187e+06	4.03186e+06	3.1598e+06	2.07938e+06	8.5471e+06	5.97744e+06	1.35732e+07	1.72851e+07	7.84708e+06
				55.1777	88.0031			1.57112e+07	1.97364e+07	1.75186e+07	2.17487e+07	2.95433e+07	1.38586e+07	2.07926e+07	7.21204e+06	2.25001e+07	2.22867e+07	1.82638e+07	1.8059e+07	1.97863e+07	2.45188e+07	1.70782e+07	1.85018e+07	1.18403e+07	2.17311e+07	1.4012e+07	4.74484e+07	4.15846e+07	3.74207e+07	2.21139e+07	5.26681e+07	4.34258e+07	1.50686e+07	5.09401e+07	5.12194e+07	1.52283e+07	2.29445e+07	2.08896e+07	1.45559e+07	6.13714e+07	3.44266e+07	1.35036e+07	5.9223e+07	1.17832e+07	2.55371e+07	4.34469e+07	9.1334e+06	1.81666e+07	2.01489e+07
				90.8975	275.165			1.99859e+06	2.41686e+06	1.77489e+06	1.91092e+06	1.26796e+06	1.2688e+06	1.89594e+06	1.93475e+06	1.45204e+06	1.34439e+06	2.00395e+06	1.16161e+06	2.15275e+06	1.82044e+06	902537	2.03697e+06	1.64921e+06	1.6053e+06	1.65738e+06	1.63615e+06	230453	252108	519608	193987	89574.5	50175.9	74790.5	0	121728	0	1.14059e+06	0	0	0	133400	0	343968	246888	2.53042e+06	2.31079e+06	0	390102
				181.73	405.264			2.21481e+06	2.43237e+06	1.56132e+06	1.80203e+06	1.68082e+06	2.4004e+06	2.18092e+06	2.88399e+06	2.08092e+06	1.85437e+06	1.77697e+06	1.38945e+06	1.44931e+06	1.44516e+06	2.0746e+06	2.05078e+06	1.97939e+06	1.89482e+06	1.97513e+06	1.70429e+06	2.51193e+06	2.75025e+06	2.91534e+06	2.10449e+06	1.52416e+06	3.53428e+06	2.11548e+06	1.8327e+06	1.30019e+06	647479	1.43135e+06	698178	890027	1.81994e+06	1.05875e+06	3.59559e+06	1.40215e+06	2.08179e+06	1.40225e+06	867998	1.56824e+06	1.35407e+06
				25.104	309.173			2.05962e+07	1.9625e+07	2.20205e+07	1.90305e+07	2.02992e+07	2.48947e+07	2.12273e+07	2.3303e+07	1.8049e+07	1.83971e+07	1.8955e+07	2.03556e+07	1.7255e+07	2.17292e+07	1.84008e+07	2.30884e+07	1.97424e+07	1.86363e+07	1.95205e+07	2.29243e+07	1.356e+07	1.11938e+06	7.94628e+06	6.00642e+06	2.95915e+07	6.59503e+06	1.0382e+07	1.15615e+07	1.16123e+07	2.71881e+07	9.69793e+06	1.25425e+07	8.78936e+06	2.15315e+07	1.49989e+07	1.43483e+07	6.70004e+06	4.9014e+06	1.83668e+07	6.65125e+06	7.57907e+06	1.18682e+07
				154.34	109.04			3.65531e+07	3.90444e+07	3.25088e+07	3.60734e+07	3.93449e+07	3.10801e+07	2.82178e+07	2.6008e+07	3.13567e+07	3.24123e+07	4.26625e+07	2.7342e+07	1.59363e+07	2.6427e+07	1.89694e+07	2.13381e+07	2.42919e+07	2.19849e+07	2.45932e+07	2.24399e+07	3.64528e+07	2.7524e+07	2.76692e+07	3.01168e+07	2.22216e+07	2.39243e+07	2.23701e+07	2.76666e+07	4.38059e+07	3.55736e+07	4.91644e+07	2.81946e+07	2.96858e+07	1.64899e+07	3.79025e+07	2.33876e+07	4.04699e+07	2.94238e+07	2.41299e+07	3.78937e+07	2.96188e+07	2.32849e+07
				95.7751	472.351			4.71247e+06	3.2868e+06	1.5937e+06	1.3127e+06	3.20331e+06	1.46257e+06	2.52395e+06	3.01337e+06	2.86966e+06	2.4189e+06	1.96275e+06	1.52602e+06	2.57714e+06	2.60683e+06	1.84411e+06	2.42968e+06	2.80977e+06	2.2689e+06	2.29106e+06	2.22317e+06	4.03181e+06	2.28891e+06	4.19206e+06	2.26626e+06	2.94451e+06	1.50576e+06	1.41957e+06	4.49086e+06	1.5824e+06	1.01927e+06	4.56659e+06	641505	606397	3.86388e+06	1.82162e+06	409823	4.66772e+06	1.14254e+06	3.32013e+06	4.29638e+06	943586	2.02956e+06
				174.57	778.505			8.5741e+06	8.28528e+06	7.15382e+06	8.05445e+06	7.35146e+06	7.80842e+06	7.5384e+06	7.33489e+06	7.51408e+06	7.06938e+06	7.31379e+06	7.0931e+06	7.03201e+06	7.51569e+06	7.2648e+06	7.01292e+06	7.67766e+06	7.44632e+06	7.24057e+06	7.52381e+06	0	0	77455.8	67280.9	0	0	0	57867.4	0	0	0	0	50073.4	71965.4	0	0	65122.4	0	0	0	0	0
				217.035	494.325			1.18954e+06	794124	728658	1.28141e+06	827696	963104	906504	960602	898141	926432	817134	943825	911862	714685	973454	1.13216e+06	960831	1.32415e+06	1.00894e+06	564847	807786	905271	416415	507296	898620	337294	451408	207871	445366	703236	780390	329680	120465	489558	524130	585039	546118	286918	887090	646825	862616	784076
				283.838	295.139			4.47008e+06	4.29771e+06	4.42305e+06	4.26433e+06	4.40427e+06	4.57734e+06	4.57254e+06	4.52902e+06	4.37725e+06	4.58665e+06	4.82813e+06	4.58916e+06	4.68383e+06	4.84334e+06	4.83805e+06	5.22461e+06	5.38702e+06	5.15181e+06	5.50193e+06	5.17886e+06	2.49735e+06	2.40656e+06	1.07422e+06	686402	1.02037e+06	785173	1.00429e+06	1.06623e+06	43714.1	227077	432384	0	28206.7	977726	2.18948e+06	708741	1.6571e+06	0	1.10566e+06	1.11718e+06	1.20347e+06	864386
				66.668	297.134			773806	500416	508671	309288	443865	599503	769742	729402	405489	530995	676318	202225	528022	660025	373191	939652	492884	823965	746284	532553	131256	1.99627e+07	4.4775e+06	78058.5	618055	0	1.2667e+06	0	0	58676.4	0	1.97898e+06	106130	83817.7	0	60560.2	0	0	0	0	0	105128
				53.1046	401.164			1.28548e+06	937458	1.53931e+06	1.8302e+06	1.64701e+06	1.87201e+06	1.83989e+06	1.71567e+06	1.55446e+06	1.70154e+06	2.68025e+06	2.84688e+06	2.85884e+06	1.43642e+06	1.44725e+06	3.5073e+06	1.45423e+06	2.2345e+06	1.6097e+06	2.60384e+06	9.20965e+06	2.17303e+06	1.84726e+06	1.06508e+06	2.57372e+06	2.63512e+06	299890	6.3828e+06	2.51223e+06	1.89349e+06	3.22357e+06	1.08669e+07	3.35908e+06	2.03556e+06	2.86554e+06	804723	6.16992e+06	1.4459e+06	4.76018e+06	9.78206e+06	5.87765e+06	5.61025e+06
				95.3041	778.505			6.13711e+06	7.56253e+06	6.74001e+06	6.69599e+06	7.68284e+06	6.48225e+06	5.69485e+06	7.03487e+06	4.72421e+06	4.74471e+06	4.96031e+06	4.01288e+06	4.27738e+06	4.99347e+06	2.69229e+06	3.40774e+06	2.3037e+06	2.29271e+06	1.15881e+06	1.843e+06	0	0	0	0	0	0	0	0	0	0	0	0	0	0	0	0	0	0	0	0	0	0
				50.7385	445.19			1.77957e+06	1.66803e+06	2.31952e+06	2.59675e+06	3.05769e+06	2.38258e+06	2.40094e+06	2.81322e+06	2.01262e+06	1.94248e+06	2.59867e+06	3.0933e+06	2.98442e+06	2.87588e+06	2.29492e+06	3.5506e+06	3.67078e+06	3.05449e+06	3.18482e+06	5.11426e+06	4.74628e+06	1.81988e+06	392005	2.34921e+06	986801	1.57616e+06	0	3.53827e+06	3.09722e+06	4.64955e+06	645113	6.44341e+06	2.23938e+06	912857	212135	949420	4.2325e+06	2.11805e+06	6.41605e+06	1.02722e+07	5.54484e+06	2.01831e+06
				703.743	243.027			5.95769e+06	5.14247e+06	4.27236e+06	3.51991e+06	4.59234e+06	2.38965e+06	2.78503e+06	2.72768e+06	1.96846e+06	2.59749e+06	2.08567e+06	1.99633e+06	1.911e+06	1.71151e+06	3.401e+06	1.65295e+06	1.06438e+06	1.3847e+06	879644	1.34029e+06	1.33195e+06	1.39451e+06	3.0517e+06	3.50309e+06	1.66226e+06	1.55076e+06	3.95141e+06	4.13453e+06	1.97517e+06	3.75099e+06	5.17175e+06	1.36319e+06	2.00262e+06	1.59516e+06	1.92192e+06	4.55006e+06	1.27156e+06	1.89274e+06	1.51697e+06	4.13653e+06	2.99753e+06	2.45207e+06
				180.775	363.254			5.41319e+06	5.09261e+06	5.0684e+06	6.94233e+06	4.78729e+06	5.41049e+06	5.47949e+06	5.0852e+06	4.62123e+06	4.47788e+06	4.81813e+06	5.07085e+06	4.72965e+06	4.28658e+06	3.2793e+06	5.54013e+06	3.08923e+06	2.63758e+06	4.63007e+06	4.41105e+06	2.39363e+06	3.49375e+06	5.8228e+06	6.55226e+06	5.03892e+06	4.15322e+06	2.42076e+06	6.6037e+06	4.27455e+06	4.20732e+06	8.26668e+06	1.8125e+06	3.19797e+06	3.70373e+06	5.02443e+06	3.05643e+06	1.14702e+07	4.55167e+06	5.04384e+06	5.85807e+06	3.32485e+06	4.59388e+06
				400.295	415.147			746073	768552	681584	763663	763061	732416	778522	701814	747402	716478	770335	683187	698876	594327	635082	617849	770057	623995	616946	639847	389615	538498	1.08553e+06	636556	2.30871e+06	516431	640898	337660	93770.2	971857	1.02393e+06	2.6023e+06	1.82692e+06	309243	1.19182e+06	358460	67612.5	11141.6	1.27428e+06	878173	772981	1.60168e+06
				123.181	133.05			7.68546e+06	8.34135e+06	8.54056e+06	9.90144e+06	6.63396e+06	9.71014e+06	1.02213e+07	9.7116e+06	1.55237e+07	8.01893e+06	8.48084e+06	1.02737e+07	9.478e+06	8.55513e+06	6.6968e+06	9.27002e+06	9.64685e+06	9.07055e+06	1.04406e+07	6.87991e+06	2.26092e+06	869955	3.36246e+06	4.18794e+06	1.19253e+06	2.59997e+06	558279	1.00676e+06	2.14483e+06	3.51652e+06	3.61314e+06	1.47134e+07	8.05415e+06	1.21365e+07	2.36243e+06	3.12716e+06	696318	1.13488e+06	2.84186e+06	1.45835e+07	3.25498e+06	5.26403e+06
				50.5181	187.039			7.43424e+06	5.4147e+06	5.75039e+06	6.20785e+06	4.91683e+06	5.66216e+06	5.5374e+06	4.64148e+06	5.63832e+06	5.43541e+06	4.92965e+06	4.4275e+06	6.00908e+06	5.14624e+06	5.29602e+06	4.38972e+06	4.15644e+06	5.08773e+06	4.21707e+06	5.48888e+06	7.36425e+06	4.97105e+06	7.04286e+06	6.11253e+06	4.88202e+06	5.0324e+06	5.51198e+06	3.74298e+06	4.11803e+06	5.31907e+06	7.39723e+06	5.01923e+06	3.86858e+06	2.97037e+06	6.3079e+06	3.51251e+06	5.98191e+06	3.01349e+06	5.40158e+06	6.01715e+06	4.61668e+06	2.53001e+06
				27.9365	427.216			2.48418e+07	2.22862e+07	2.42278e+07	2.36843e+07	2.17183e+07	2.13551e+07	2.44613e+07	2.39525e+07	1.95546e+07	1.96661e+07	2.05869e+07	2.15726e+07	2.07505e+07	1.95133e+07	2.1907e+07	2.36872e+07	2.161e+07	2.09366e+07	1.84323e+07	2.11669e+07	1.99327e+07	4.81306e+06	3.98129e+07	2.6933e+07	1.93915e+07	2.79322e+07	1.61777e+07	3.90826e+07	2.37259e+07	4.49939e+07	1.67958e+07	1.9682e+07	2.15047e+07	2.10103e+07	4.60127e+07	1.99122e+07	3.42156e+07	1.73872e+07	2.52203e+07	6.71683e+07	4.22624e+07	2.01248e+07
				177.423	758.536			3.12356e+06	2.44676e+06	2.414e+06	2.55478e+06	2.84062e+06	2.77693e+06	2.80297e+06	2.61286e+06	2.13831e+06	2.91901e+06	2.77774e+06	3.00269e+06	2.61812e+06	2.41462e+06	2.61405e+06	2.69828e+06	2.40535e+06	2.77066e+06	2.3353e+06	2.83609e+06	0	0	0	0	0	62472.8	0	0	0	0	0	0	0	0	0	0	0	0	0	0	0	0
				55.9524	387.184			3.99866e+07	4.01648e+07	4.38795e+07	4.81689e+07	4.60689e+07	4.79375e+07	4.41709e+07	4.58914e+07	4.58898e+07	3.92378e+07	4.57437e+07	5.51901e+07	5.1838e+07	4.96659e+07	4.77731e+07	5.44261e+07	5.56708e+07	5.5616e+07	5.83436e+07	5.63052e+07	2.65677e+08	4.48888e+07	5.28801e+07	3.37264e+07	4.11919e+07	5.21317e+07	1.27397e+07	6.33335e+07	5.08832e+07	3.88187e+07	3.80748e+07	6.93669e+07	4.61998e+07	2.92355e+07	3.7737e+07	3.78588e+07	9.40254e+07	5.04373e+07	5.22532e+07	1.12088e+08	8.24717e+07	9.07182e+07
				159.698	790.539			2.62569e+07	2.44392e+07	2.15446e+07	2.23262e+07	2.29173e+07	2.35871e+07	2.06082e+07	2.1731e+07	2.20686e+07	2.25195e+07	2.33034e+07	2.22925e+07	2.37957e+07	1.98524e+07	2.11185e+07	1.94502e+07	2.26868e+07	2.12202e+07	2.1919e+07	2.09253e+07	5.16549e+07	2.8253e+07	2.00803e+07	4.30394e+07	2.03168e+07	2.86129e+07	2.39087e+07	1.76074e+07	2.88893e+07	2.03146e+07	2.22693e+07	1.82901e+07	2.05544e+07	1.7034e+07	2.89458e+07	1.83667e+07	4.66394e+07	2.78225e+07	2.53208e+07	1.67565e+07	2.65053e+07	1.62427e+07
				33.088	413.2			5.80732e+08	6.29962e+08	6.00261e+08	5.21063e+08	5.76343e+08	5.88215e+08	5.61223e+08	5.38563e+08	5.30135e+08	5.0503e+08	5.23094e+08	5.13843e+08	4.99423e+08	4.84716e+08	5.15543e+08	4.82267e+08	4.9778e+08	5.34941e+08	4.90858e+08	4.94972e+08	1.03393e+09	5.79342e+08	1.03964e+09	5.49491e+08	5.041e+08	6.78939e+08	3.60092e+08	1.45447e+09	7.0013e+08	7.84333e+08	5.93748e+08	4.48149e+08	7.74509e+08	4.9076e+08	5.26576e+08	7.69167e+08	4.54565e+08	7.85067e+08	8.57396e+08	1.9444e+09	7.94379e+08	1.01528e+09
				175.511	754.506			4.57691e+06	3.7559e+06	3.47604e+06	3.87575e+06	4.0051e+06	3.9641e+06	3.18954e+06	4.44308e+06	3.45112e+06	3.65087e+06	3.69282e+06	3.49785e+06	3.73623e+06	3.66453e+06	3.34785e+06	3.26232e+06	3.39575e+06	3.97406e+06	2.9932e+06	3.1309e+06	0	0	0	0	0	0	0	0	0	0	0	0	0	0	0	0	0	0	0	0	0	0
				230.47	877.547			537533	646072	653977	624323	702267	582002	496551	706538	608381	720453	524794	743031	690553	657387	611883	744112	603640	755404	620674	661549	0	0	0	0	0	0	0	0	0	0	0	0	0	0	0	0	0	0	0	0	26439.7	0
				95.0025	782.537			3.81091e+06	3.30673e+06	4.05279e+06	4.07284e+06	4.70865e+06	3.59345e+06	2.55025e+06	3.19129e+06	3.50839e+06	3.00329e+06	3.58807e+06	3.0319e+06	3.17582e+06	2.76451e+06	2.13559e+06	1.64561e+06	1.13459e+06	1.56477e+06	548817	991637	0	0	0	0	0	0	0	0	0	0	0	0	0	0	0	0	0	0	0	0	0	0
				38.3578	790.54			9.83936e+06	6.089e+06	5.22001e+06	3.43969e+06	3.45083e+06	2.26729e+06	2.10847e+06	2.86144e+06	2.52782e+06	2.55795e+06	3.63944e+06	3.24898e+06	3.53753e+06	6.03109e+06	4.34265e+06	5.96634e+06	5.46641e+06	3.07522e+06	4.76931e+06	5.19093e+06	8.99828e+06	5.43117e+06	2.58522e+06	4.11265e+06	4.93936e+06	9.11161e+06	4.73029e+06	4.39605e+06	7.28435e+06	4.40109e+06	6.09169e+06	3.93691e+06	3.53083e+06	3.79192e+06	6.97343e+06	5.99532e+06	6.96266e+06	5.63304e+06	8.75344e+06	859523	8.00525e+06	3.27715e+06
				171.132	339.254			3.87165e+06	4.41232e+06	3.4244e+06	4.18306e+06	3.59648e+06	4.35837e+06	3.66438e+06	3.10824e+06	3.1472e+06	3.31289e+06	3.83854e+06	3.08974e+06	3.35032e+06	4.21771e+06	3.64082e+06	3.22421e+06	3.47589e+06	1.90193e+06	3.38913e+06	2.92743e+06	2.86207e+06	5.64059e+06	2.23385e+06	4.33586e+06	4.52278e+06	2.62422e+06	1.87788e+06	3.60835e+06	3.39813e+06	2.95461e+06	6.76261e+06	1.52558e+06	2.16665e+06	5.58895e+06	4.85276e+06	3.42309e+06	5.27684e+06	3.30477e+06	3.34913e+06	3.25924e+06	4.08893e+06	3.46548e+06
				276.146	525.271			146193	302224	285010	233877	224017	151393	217242	196697	247208	165955	324111	230032	202286	182204	176604	218983	162505	259604	273892	262460	604896	356400	303180	167335	298903	288951	153386	1.16935e+06	256770	314437	302313	791103	413240	186560	225275	157599	481246	148773	124093	940719	378541	289285
				196.05	430.296			316202	426759	311357	352022	209766	285721	192555	252706	332005	362397	351198	288134	195042	233038	183056	296337	258820	306309	262877	318718	780424	116095	221245	720505	364390	238450	147822	132200	243951	302532	231459	139660	499074	102383	573085	322058	431703	171924	299745	280152	330987	195643
				77.5147	455.247			8.87121e+06	9.72006e+06	8.91856e+06	8.05265e+06	7.9966e+06	8.5824e+06	7.52473e+06	6.98772e+06	7.73716e+06	8.5371e+06	9.24468e+06	8.43812e+06	1.16063e+07	1.27094e+07	9.10035e+06	1.01361e+07	9.54623e+06	1.36432e+07	9.83095e+06	9.87262e+06	3.52774e+07	5.05391e+06	1.37377e+07	8.67022e+06	1.55556e+07	7.19041e+06	3.69797e+06	1.50974e+07	6.5535e+06	1.58642e+06	3.4251e+07	220330	1.81723e+07	950974	1.77963e+07	8.87693e+06	3.3226e+06	8.3691e+06	1.18908e+06	4.79993e+06	2.40167e+07	1.98968e+06
				94.4198	738.509			3.62406e+07	3.20306e+07	4.91686e+07	6.32691e+07	5.96608e+07	6.53744e+07	6.18064e+07	6.8431e+07	4.04475e+07	3.137e+07	2.44882e+07	6.31216e+07	4.20749e+07	3.30591e+07	2.93123e+07	1.81462e+07	1.18435e+07	1.71389e+07	1.44019e+07	1.64471e+07	3.03928e+07	4.47796e+07	1.02609e+08	6.3194e+07	1.63154e+07	3.10706e+07	4.86854e+07	4.46523e+07	2.85148e+07	7.41113e+07	9.00036e+07	1.56571e+07	3.65343e+07	1.79589e+07	4.58519e+07	4.59177e+07	1.57553e+07	2.21547e+07	1.97608e+07	6.80137e+07	5.26785e+07	1.35853e+07
				117.329	459.296			6.91992e+06	5.74556e+06	5.52864e+06	5.56826e+06	5.28381e+06	4.91235e+06	4.88912e+06	4.53692e+06	5.23636e+06	4.71857e+06	4.92426e+06	4.37741e+06	4.27587e+06	4.1338e+06	6.44039e+06	4.00339e+06	4.23669e+06	3.50953e+06	3.51363e+06	3.56264e+06	3.49495e+06	3.196e+06	2.89346e+06	6.24606e+06	3.94734e+06	4.49507e+06	5.01514e+06	4.06089e+06	4.0044e+06	5.82898e+06	4.87484e+06	3.26276e+06	3.24107e+06	4.41313e+06	4.35724e+06	4.76555e+06	3.92502e+06	3.71988e+06	3.73403e+06	4.24565e+06	5.2861e+06	4.19437e+06
				66.7525	361.117			655718	718053	319150	934383	614179	540424	383536	486074	680363	711860	497975	316661	866451	439844	630475	493341	701961	1.092e+06	613725	663543	0	0	0	0	0	0	0	0	0	0	0	59991.9	0	0	0	0	0	0	0	0	0	0
				65.654	431.21			7.98851e+06	2.10272e+07	1.10962e+07	9.1308e+06	9.51348e+06	8.82492e+06	1.17575e+07	9.28851e+06	5.8929e+06	8.37048e+06	2.32716e+07	1.42563e+07	2.25804e+07	1.07174e+07	9.06483e+06	1.61995e+07	1.82261e+07	1.4306e+07	3.11366e+07	1.272e+07	1.01423e+07	5.44679e+06	4.86412e+06	1.95289e+07	5.69188e+06	4.59549e+07	1.78422e+06	3.67753e+07	2.28906e+07	6.33779e+07	8.33943e+06	1.6108e+07	1.43713e+07	4.02088e+07	5.09625e+06	3.13108e+07	4.3266e+07	1.68336e+07	3.17276e+07	3.77022e+07	5.4934e+07	1.02118e+07
				33.0777	427.179			1.93566e+07	1.60753e+07	1.69381e+07	1.62537e+07	1.82006e+07	2.06447e+07	1.52428e+07	1.62466e+07	1.58573e+07	1.59888e+07	1.56024e+07	1.79626e+07	1.55789e+07	1.49372e+07	1.51842e+07	1.46705e+07	1.73277e+07	1.44009e+07	1.43304e+07	1.25467e+07	3.30168e+07	1.47421e+07	2.85083e+07	1.67337e+07	1.55872e+07	2.55891e+07	1.47985e+07	4.57644e+07	1.76848e+07	2.45392e+07	2.67739e+07	2.64651e+07	1.97974e+07	1.49872e+07	1.76482e+07	2.13656e+07	2.53496e+07	1.76979e+07	2.64106e+07	6.10176e+07	2.76863e+07	2.53292e+07
				104.023	415.285			2.23125e+06	2.70779e+06	2.95325e+06	2.05338e+06	2.53692e+06	2.21736e+06	3.94702e+06	2.34813e+06	4.04571e+06	3.58241e+06	2.08081e+06	2.27311e+06	4.12147e+06	1.44849e+06	2.00172e+06	2.80212e+06	2.43379e+06	3.68987e+06	2.73423e+06	3.08845e+06	625873	6.64525e+06	3.04552e+06	1.69093e+06	2.00781e+06	729762	1.21431e+06	2.95749e+06	2.72973e+06	890822	4.9225e+06	781929	858612	585532	2.23776e+06	1.91551e+06	4.13558e+06	1.80982e+06	929634	1.01077e+06	2.23388e+06	2.26791e+06
				95.5951	806.537			624207	487901	703900	1.31997e+06	971145	1.48429e+06	723717	1.02443e+06	586449	681258	727580	1.27711e+06	816232	706904	823731	375352	0	0	0	0	0	0	0	0	0	0	0	0	0	0	0	0	0	0	0	0	0	0	0	0	0	0
				189.873	311.14			2.79834e+08	2.79737e+08	2.86312e+08	2.99666e+08	2.77401e+08	2.79886e+08	2.84154e+08	2.53464e+08	2.4962e+08	2.34443e+08	2.61124e+08	2.46229e+08	2.22191e+08	2.26621e+08	2.34454e+08	2.57174e+08	2.33906e+08	2.23007e+08	2.28203e+08	2.13859e+08	1.03736e+08	7.59594e+07	1.03747e+08	8.36016e+07	2.22759e+08	1.10666e+08	1.28477e+08	4.75455e+07	5.44502e+07	2.14481e+08	9.19005e+07	2.30995e+08	1.45003e+08	8.52622e+07	1.25202e+08	1.17534e+08	7.31214e+07	2.36793e+07	9.01285e+07	2.61018e+08	1.09212e+08	9.36803e+07
				220.478	429.195			1.10042e+07	1.08011e+07	1.01973e+07	1.14834e+07	1.0911e+07	1.00028e+07	1.0589e+07	1.06418e+07	1.03945e+07	9.98208e+06	1.0327e+07	9.7741e+06	1.08815e+07	1.00267e+07	1.07643e+07	1.0465e+07	1.02956e+07	9.41944e+06	1.04419e+07	1.03331e+07	6.0839e+06	9.35863e+06	4.13029e+06	1.37339e+07	5.58062e+06	1.62401e+07	2.38038e+06	4.62742e+07	8.10079e+06	5.23807e+07	8.84218e+06	1.76319e+07	7.43557e+06	1.30231e+07	3.90885e+06	1.00937e+07	1.87226e+07	5.01068e+06	1.82131e+07	2.9641e+07	3.43545e+07	8.9504e+06
				176.438	419.159			445590	519261	0	234315	143231	171191	146419	175202	150675	161508	81252.8	81736.2	127034	59528.9	73092.1	166400	0	142914	0	65516.6	0	0	0	224967	0	54803.8	76883.5	56837.7	57288.3	180909	371259	136899	0	51045.9	58524.2	307413	59924.1	0	0	118162	63747.1	70118.1
				218.903	588.26			4.96338e+06	4.8307e+06	4.27854e+06	4.67302e+06	4.24141e+06	4.28244e+06	4.27072e+06	5.25591e+06	5.09519e+06	5.2785e+06	5.46738e+06	4.71765e+06	5.43321e+06	4.97139e+06	5.81566e+06	5.06146e+06	5.36176e+06	5.21107e+06	5.42818e+06	5.1988e+06	2.51555e+06	4.66832e+06	2.71659e+06	4.16632e+06	5.76434e+06	4.65208e+06	5.14193e+06	2.93146e+06	4.82812e+06	3.41173e+06	2.98059e+06	5.34674e+06	4.01293e+06	3.9967e+06	3.83324e+06	4.08501e+06	4.33548e+06	2.94747e+06	351762	1.29205e+06	5.01546e+06	5.33177e+06
				62.8492	766.541			1.42809e+07	2.93836e+07	6.48809e+07	3.27876e+07	2.81565e+07	2.02095e+07	3.07282e+07	5.24792e+07	2.12955e+07	2.72955e+07	2.65657e+07	2.53432e+07	2.3824e+07	2.19877e+07	1.88827e+07	8.26086e+06	1.60573e+07	3.05426e+07	1.62194e+07	1.37622e+07	2.97456e+07	1.15454e+07	1.44083e+07	3.55571e+07	1.57625e+07	3.69321e+07	2.93594e+07	2.3598e+07	3.69433e+07	2.51111e+07	3.31304e+07	1.75457e+07	2.19407e+07	3.55918e+07	2.0457e+07	2.54092e+07	2.74312e+07	2.51128e+07	1.70905e+07	2.43645e+07	2.17233e+07	2.12088e+07
				423.682	416.179			958050	1.00169e+06	1.07365e+06	1.28429e+06	1.09302e+06	1.2117e+06	1.13047e+06	1.21158e+06	1.1414e+06	1.06979e+06	1.2319e+06	1.2033e+06	1.20623e+06	1.04592e+06	1.19222e+06	1.22649e+06	1.2242e+06	1.27638e+06	1.29254e+06	1.2301e+06	735133	744345	1.60373e+06	787582	3.79014e+06	765012	840030	531370	210107	1.27351e+06	1.36242e+06	4.35893e+06	2.95673e+06	534890	1.80821e+06	343787	68433.5	52881.1	2.03107e+06	1.21833e+06	1.01191e+06	2.21335e+06
				266.377	515.286			1.40229e+06	1.23308e+06	1.25677e+06	1.14062e+06	1.29147e+06	1.14234e+06	1.14952e+06	1.1159e+06	1.35884e+06	1.46902e+06	1.35333e+06	1.44384e+06	1.36549e+06	1.21674e+06	1.27419e+06	1.2765e+06	1.4447e+06	1.32733e+06	1.30118e+06	1.28624e+06	352074	519525	420948	473659	1.87813e+06	0	371573	469603	1.11627e+06	2.22119e+06	2.4126e+06	0	315556	1.1899e+06	1.01024e+06	389786	29386.5	831245	266774	459182	970236	534037
				180.878	327.181			6.39786e+06	5.25129e+06	5.06244e+06	4.35153e+06	4.35968e+06	5.30138e+06	5.45165e+06	5.01367e+06	7.06638e+06	5.13058e+06	5.09159e+06	3.6639e+06	4.72077e+06	4.78739e+06	5.28717e+06	4.61287e+06	5.74784e+06	4.40806e+06	5.34421e+06	6.152e+06	5.47563e+06	4.73887e+06	6.62808e+06	5.17464e+06	4.39914e+06	6.33881e+06	4.69848e+06	5.84412e+06	4.84071e+06	7.51104e+06	4.87839e+06	4.96013e+06	7.17973e+06	4.9437e+06	5.14069e+06	4.80781e+06	7.63192e+06	5.54621e+06	4.41907e+06	4.22746e+06	6.26216e+06	5.56673e+06
				159.698	788.526			1.11748e+07	1.15072e+07	1.07227e+07	1.03388e+07	1.02622e+07	1.03714e+07	1.04574e+07	9.42417e+06	9.94075e+06	1.03563e+07	1.11933e+07	1.03795e+07	1.01383e+07	9.4642e+06	8.9381e+06	9.79745e+06	1.04964e+07	9.10116e+06	9.12418e+06	9.91608e+06	1.9468e+07	1.07164e+07	1.35855e+07	2.10966e+07	1.0476e+07	9.17514e+06	7.15847e+06	1.60852e+07	1.27387e+07	1.38883e+07	1.018e+07	7.89811e+06	8.45659e+06	9.01541e+06	1.36394e+07	7.43137e+06	2.43917e+07	1.62523e+07	1.44434e+07	8.05604e+06	1.31516e+07	8.04891e+06
				228.784	873.515			281415	313584	257878	372031	266915	249193	253719	411174	269304	298576	323810	217875	248660	344531	320055	276788	294464	371517	550778	447998	27729.6	0	0	0	0	0	0	0	0	0	0	0	0	0	0	0	0	0	0	0	0	0
				47.6921	148.04			2.38268e+07	1.7166e+07	2.38843e+07	1.90899e+07	1.51048e+07	1.96049e+07	2.20221e+07	1.81182e+07	1.65547e+07	1.69937e+07	1.82564e+07	2.00072e+07	2.33297e+07	2.62705e+07	1.82529e+07	2.32387e+07	2.62029e+07	2.17975e+07	1.95263e+07	1.85543e+07	2.10443e+07	1.7254e+07	1.90167e+07	1.92757e+07	1.86181e+07	2.2813e+07	1.92376e+07	1.7748e+07	1.50505e+07	1.20008e+07	2.15835e+07	1.25574e+07	2.0229e+07	1.76619e+07	2.14775e+07	1.81129e+07	1.79692e+07	1.14853e+07	1.44249e+07	5.93563e+06	1.58382e+07	1.91509e+07
				222.352	859.536			7.02715e+06	6.60766e+06	6.91287e+06	7.29068e+06	7.24174e+06	6.41163e+06	6.59625e+06	6.73708e+06	7.16277e+06	6.7881e+06	6.97708e+06	6.97028e+06	6.80792e+06	5.84132e+06	6.61694e+06	6.93482e+06	6.39423e+06	6.4109e+06	6.09153e+06	6.51271e+06	4.53624e+06	6.07633e+06	3.77221e+06	8.17565e+06	5.34488e+06	6.23188e+06	7.75263e+06	9.49736e+06	5.65013e+06	5.62873e+06	1.08511e+07	4.60927e+06	1.00984e+07	1.09436e+07	5.95861e+06	7.19621e+06	6.02646e+06	9.53384e+06	5.32695e+06	3.37459e+06	4.18928e+06	3.35202e+06
				324.864	367.104			2.00923e+07	1.9319e+07	1.71005e+07	1.64689e+07	1.51423e+07	1.50177e+07	1.47323e+07	1.35062e+07	1.47234e+07	1.32428e+07	1.37304e+07	1.49584e+07	1.33112e+07	1.19868e+07	1.06875e+07	1.12024e+07	1.16261e+07	1.73954e+07	1.69136e+07	1.21628e+07	1.31967e+07	1.65717e+07	1.87227e+07	1.54991e+07	1.24887e+07	1.73468e+07	1.62973e+07	1.30403e+07	1.68368e+07	1.72106e+07	2.16031e+07	1.34371e+07	1.33777e+07	1.53573e+07	1.81216e+07	1.79697e+07	1.96671e+07	1.54145e+07	2.38315e+07	2.38835e+07	1.84579e+07	2.43642e+07
				209.311	202.108			1.05878e+06	1.06484e+06	1.10488e+06	962227	804634	1.05989e+06	958276	935733	999388	1.03713e+06	963799	1.04144e+06	997348	884754	972740	935343	986087	965122	913501	933522	517396	369491	725248	427620	332937	267840	512116	290224	1.21589e+06	316551	574427	488628	377288	424722	646680	134263	403649	332954	503349	721118	470599	1.18041e+06
				303.011	306.032			3.27508e+06	3.20686e+06	3.46147e+06	3.37129e+06	3.12551e+06	3.24259e+06	3.15817e+06	3.36319e+06	3.15674e+06	2.91138e+06	2.81853e+06	3.0049e+06	3.19541e+06	2.95395e+06	2.94122e+06	2.81729e+06	3.5103e+06	2.93935e+06	2.9941e+06	2.78339e+06	2.30288e+06	2.53158e+06	3.11261e+06	1.79893e+06	2.17383e+06	2.1234e+06	2.11575e+06	2.33723e+06	2.93535e+06	3.79003e+06	3.49344e+06	2.79321e+06	2.7186e+06	2.23593e+06	3.15616e+06	2.1438e+06	2.82853e+06	2.54816e+06	2.2238e+06	4.70857e+06	2.327e+06	2.43631e+06
				219.814	524.278			1.02479e+07	8.61369e+06	9.51969e+06	1.0289e+07	9.69362e+06	9.09859e+06	9.86375e+06	1.04671e+07	1.02098e+07	1.10857e+07	9.73649e+06	1.0519e+07	1.12331e+07	1.0424e+07	1.0483e+07	1.09783e+07	1.08035e+07	1.03647e+07	1.01841e+07	1.04271e+07	2.13311e+07	1.51392e+07	1.33197e+07	1.00378e+07	1.3122e+07	6.6015e+06	1.01045e+07	7.01842e+06	1.11374e+07	6.53557e+06	5.91392e+06	7.52068e+06	7.53077e+06	4.7715e+06	2.32667e+07	7.6346e+06	1.62349e+07	9.84085e+06	8.2263e+06	5.15627e+06	1.97488e+07	7.1322e+06
				144.748	159.102			1.54155e+07	1.39247e+07	1.63333e+07	1.48447e+07	1.60527e+07	1.57545e+07	1.62489e+07	1.38329e+07	1.37148e+07	1.49804e+07	1.52167e+07	1.36116e+07	1.41654e+07	1.55298e+07	1.41594e+07	1.43597e+07	1.43418e+07	1.62191e+07	1.33737e+07	1.77657e+07	1.67451e+07	1.37822e+07	1.1659e+07	6.8528e+06	8.86718e+06	1.11767e+07	9.82651e+06	2.15699e+07	1.01522e+07	1.06322e+07	1.19774e+07	1.24325e+07	3.87333e+07	3.64838e+07	1.90698e+07	9.66321e+06	2.00918e+07	2.10377e+07	5.02705e+06	1.81698e+07	1.32832e+07	5.65278e+06
				24.1344	437.055			8.78667e+07	8.86403e+07	9.61561e+07	9.75877e+07	8.98279e+07	9.87644e+07	9.53386e+07	9.64971e+07	9.05278e+07	8.99024e+07	9.54548e+07	8.40587e+07	8.63861e+07	8.90077e+07	8.65799e+07	8.5133e+07	9.28668e+07	8.73258e+07	8.54366e+07	8.3879e+07	3.00873e+06	6.25463e+07	1.71055e+08	5.98781e+07	9.29114e+07	5.41209e+06	4.32398e+08	1.90734e+08	3.51013e+07	1.83157e+08	4.38648e+06	6.55411e+06	2.83009e+08	7.04265e+07	1.55362e+08	4.06259e+06	1.02463e+08	1.639e+07	1.85272e+07	3.74989e+08	3.23634e+07	3.07055e+06
				106.697	225.149			3.40702e+06	2.17665e+07	6.78443e+06	9.25424e+06	1.05083e+07	7.22913e+06	1.10321e+07	4.79526e+06	9.80623e+06	5.20857e+06	1.01933e+07	5.82224e+06	6.57876e+06	7.68033e+06	6.62815e+06	7.22305e+06	4.89337e+06	8.59881e+06	6.34073e+06	6.22455e+06	2.57194e+07	6.61909e+06	7.50137e+06	1.01077e+07	6.31433e+06	9.21206e+06	3.34864e+06	9.31531e+06	1.0526e+07	1.84183e+07	9.25756e+06	5.33516e+06	6.59225e+06	4.03322e+06	4.27579e+06	8.33488e+06	8.15985e+06	3.0408e+06	8.78572e+06	7.33437e+07	8.68898e+06	2.79409e+06
				151.783	241.072			1.34871e+06	982223	1.0021e+06	1.32891e+06	1.80012e+06	774641	1.58653e+06	2.01892e+06	2.12561e+06	2.38932e+06	2.14732e+06	1.78536e+06	1.35732e+06	1.91253e+06	1.70525e+06	2.22416e+06	3.19435e+06	2.19306e+06	2.98904e+06	2.72743e+06	761193	792240	487677	602422	1.72255e+06	989972	413222	674578	293610	1.33051e+06	609582	546237	1.59413e+06	304149	789357	605567	512031	176729	1.57566e+06	362877	562743	401503
				187.388	165.066			494358	869098	802434	533063	722732	1.41271e+06	1.59526e+06	784793	1.5289e+06	1.47604e+06	1.7082e+06	1.14555e+06	1.42218e+06	1.13706e+06	1.57417e+06	1.26573e+06	1.40033e+06	1.48081e+06	1.60915e+06	1.1242e+06	414670	661446	213916	804160	640642	1.31945e+06	1.20701e+06	1.15663e+06	658465	485105	507633	861097	1.32644e+06	1.93899e+06	836090	1.2597e+06	850045	430602	655284	833510	1.26929e+06	1.64377e+06
				27.6296	365.106			1.07581e+08	9.85511e+07	5.2613e+07	9.85738e+07	9.50185e+07	9.85498e+07	1.05443e+08	1.02751e+08	1.00301e+08	1.03212e+08	1.02792e+08	1.04391e+08	8.85364e+07	8.98967e+07	1.00103e+08	1.00394e+08	9.06881e+07	9.84903e+07	8.71715e+07	9.93688e+07	3.69231e+08	8.4842e+07	6.39741e+08	1.21541e+08	2.22993e+08	1.23695e+08	6.8639e+07	6.40639e+08	1.18251e+08	1.87873e+08	1.82358e+08	9.7458e+07	2.16657e+08	8.82975e+07	1.91612e+08	1.22732e+08	9.44209e+07	2.38669e+08	1.40572e+08	3.88114e+08	2.21128e+08	1.67843e+08
				334.729	541.266			0	199055	214220	164749	175564	165337	208435	189373	207771	185061	201928	210763	266997	143409	142981	119020	214814	153719	224296	179625	294971	149586	219576	168766	251102	324508	69979.6	117323	142667	65161.8	37355.7	233868	138795	18067.3	199859	69913.9	115399	430785	63106.1	105547	278883	122617
				57.7152	397.169			2.5798e+07	2.77736e+07	2.4639e+07	3.14707e+07	2.72545e+07	2.9658e+07	2.65851e+07	2.82686e+07	2.9192e+07	2.98736e+07	2.89123e+07	3.64792e+07	3.43206e+07	3.4401e+07	3.22568e+07	3.44909e+07	3.88039e+07	3.80516e+07	4.4341e+07	4.15989e+07	5.31759e+07	2.83769e+07	2.93264e+07	2.27296e+07	3.32156e+07	2.54406e+07	1.355e+07	6.33056e+07	4.18482e+07	3.56014e+07	3.86385e+07	1.03501e+08	3.03001e+07	2.24633e+07	1.75563e+07	2.54592e+07	5.64949e+07	2.12743e+07	5.23992e+07	4.97919e+07	7.08411e+07	3.85776e+07
				371.372	567.318			191593	216152	134667	261061	237448	232825	161367	208453	193142	222490	246466	227790	181825	205302	198777	148447	176224	264043	195938	303799	1.07531e+06	243484	210814	678550	169301	345342	28158.8	391342	196900	67593.2	171383	72204.4	182374	42344.4	39053.6	89006.2	0	163121	31042.3	82525.1	435265	29324.4
				267.962	528.263			8.57223e+06	8.65137e+06	8.3101e+06	7.9372e+06	7.21713e+06	7.65486e+06	7.98713e+06	7.45011e+06	7.51844e+06	7.79073e+06	7.56875e+06	8.05916e+06	7.77587e+06	7.20846e+06	7.62322e+06	7.35165e+06	7.77364e+06	7.21092e+06	7.17892e+06	7.51512e+06	9.46486e+06	3.98674e+06	4.53042e+06	7.7126e+06	4.23287e+06	2.56561e+06	2.96451e+06	1.31531e+07	4.8598e+06	8.71074e+06	8.60103e+06	2.89456e+06	3.23128e+06	5.6456e+06	2.30878e+06	3.54547e+06	9.20096e+06	3.0095e+06	1.22861e+07	7.26716e+06	6.54325e+06	5.28645e+06
				33.0797	379.195			2.70847e+06	5.96749e+06	4.61106e+06	4.00397e+06	4.42974e+06	7.30992e+06	6.98827e+06	8.36024e+06	7.48472e+06	6.79474e+06	4.7675e+06	7.37882e+06	5.89534e+06	5.42718e+06	4.79818e+06	6.24897e+06	5.98418e+06	6.51526e+06	7.24023e+06	6.20036e+06	1.2853e+06	2.81392e+06	1.6294e+06	2.43776e+06	6.71189e+06	1.76027e+06	3.78975e+06	2.05713e+06	6.13884e+06	1.54575e+07	9.72251e+06	5.77588e+06	1.22387e+06	2.08515e+06	2.33411e+06	666151	8.37936e+06	3.77092e+06	2.8887e+06	6.13824e+06	5.3462e+06	2.23045e+06
				33.8456	383.153			1.00563e+09	1.02459e+09	9.85682e+08	9.81282e+08	9.68712e+08	1.0241e+09	1.06623e+09	1.02887e+09	9.74926e+08	9.81527e+08	9.89285e+08	9.70449e+08	9.26996e+08	9.35048e+08	9.34775e+08	9.10197e+08	8.69406e+08	9.63922e+08	8.69309e+08	8.85488e+08	1.03243e+09	7.97512e+08	1.40301e+09	1.02914e+09	1.01566e+09	7.9058e+08	4.16989e+08	9.99957e+08	1.26665e+09	1.26708e+09	1.17276e+09	9.06244e+08	8.19569e+08	9.54006e+08	7.88713e+08	4.48511e+08	1.43581e+09	9.15114e+08	1.00267e+09	1.81134e+09	2.25975e+09	7.25145e+08
				217.302	134.06			1.41692e+07	1.40688e+07	1.3553e+07	1.37807e+07	1.25304e+07	1.38778e+07	1.27924e+07	1.22266e+07	1.19996e+07	1.21254e+07	1.2751e+07	1.2386e+07	1.27602e+07	1.25032e+07	1.28356e+07	1.19728e+07	1.34656e+07	1.21035e+07	1.38919e+07	1.33226e+07	1.41928e+08	4.36505e+06	6.56578e+06	2.97935e+06	3.45519e+07	2.69663e+06	7.41544e+06	4.51826e+06	5.25483e+06	4.28777e+06	5.45406e+06	644966	8.13248e+06	3.00327e+06	1.17538e+07	9.64722e+06	3.52669e+06	1.33004e+07	3.32105e+06	8.82619e+06	2.10986e+07	1.94292e+07
				44.4089	114.019			4.85412e+07	3.68378e+07	4.24385e+07	5.39726e+07	3.97374e+07	4.04381e+07	4.01331e+07	4.38567e+07	3.93771e+07	4.26922e+07	4.36654e+07	4.1423e+07	4.2056e+07	5.59273e+07	5.43887e+07	4.08014e+07	3.71828e+07	4.41424e+07	3.90673e+07	3.9392e+07	9.1186e+07	2.18738e+07	1.16676e+08	4.78502e+07	3.30136e+07	3.81358e+07	4.68353e+07	3.02393e+07	6.86251e+07	4.88801e+07	3.09681e+07	3.77808e+07	3.2552e+07	8.6913e+07	9.00999e+07	7.23883e+07	8.92408e+07	5.1144e+07	6.69311e+07	6.5719e+07	8.55724e+07	1.16395e+08
				202.683	345.279			1.86124e+06	1.61986e+06	1.75597e+06	1.66201e+06	1.58791e+06	1.85182e+06	1.84247e+06	1.75534e+06	1.62377e+06	1.56502e+06	1.78328e+06	1.60086e+06	1.96565e+06	1.65078e+06	1.56017e+06	1.68417e+06	1.88242e+06	1.83727e+06	1.68115e+06	1.56863e+06	3.04031e+06	3.30856e+06	2.8601e+06	1.51131e+06	1.21422e+06	1.74945e+06	2.40625e+06	1.19836e+06	750230	2.0594e+06	1.90155e+06	1.18842e+06	1.62566e+06	1.92985e+06	1.66104e+06	902981	1.55814e+06	1.69606e+06	1.16904e+06	1.37174e+06	1.59849e+06	1.43655e+06
				112.847	209.081			2.3602e+06	1.42944e+06	2.16331e+06	473138	841349	1.64709e+06	2.0613e+06	1.85003e+06	1.6098e+06	1.86477e+06	2.05007e+06	1.70727e+06	1.95582e+06	1.15152e+06	1.69367e+06	2.23836e+06	1.78433e+06	1.84967e+06	2.33476e+06	2.26505e+06	1.46703e+06	2.6479e+06	830425	871561	127370	1.33164e+06	960807	2.63592e+06	3.58131e+06	2.7712e+06	510225	1.07868e+07	543407	1.05599e+06	195500	268517	3.80645e+06	1.56819e+07	3.85386e+06	1.50746e+06	1.42448e+06	450469
				54.2389	341.212			1.02012e+06	1.28141e+06	1.1648e+06	1.13457e+06	807173	769435	831492	649318	972674	717412	1.00447e+06	927310	867193	953436	974167	1.14013e+06	911429	637269	769839	458216	0	0	0	0	0	0	0	0	0	0	0	0	0	0	0	0	0	0	0	0	0	0
				506.14	942.348			1.34327e+06	1.26005e+06	1.24433e+06	1.00903e+06	1.41029e+06	1.22062e+06	1.33302e+06	1.12999e+06	1.23486e+06	1.07359e+06	1.27222e+06	1.31534e+06	1.09945e+06	1.37777e+06	1.17291e+06	1.47496e+06	1.293e+06	1.46581e+06	1.14527e+06	1.49956e+06	447266	193547	300416	213552	783814	391642	354084	150188	158815	701692	154792	1.24486e+06	466757	211484	417874	237602	349754	89394	328380	809632	352919	276984
				49.9622	211.17			4.18064e+06	4.51307e+06	4.12193e+06	4.64611e+06	4.63075e+06	4.27747e+06	4.52634e+06	4.24184e+06	4.47818e+06	4.81684e+06	3.73424e+06	4.33711e+06	4.16143e+06	4.84508e+06	4.53178e+06	3.7711e+06	4.02951e+06	4.24402e+06	4.5507e+06	4.2553e+06	8.7979e+06	1.02341e+07	7.39045e+06	2.72903e+06	5.15623e+06	2.57621e+06	5.90062e+06	9.65966e+06	3.90215e+06	1.03654e+07	2.80658e+06	4.96834e+06	6.28486e+06	6.21847e+06	1.11613e+07	5.12708e+06	1.7682e+07	4.83078e+06	1.10344e+06	3.96839e+06	4.12714e+06	2.07636e+06
				212.047	279.148			721807	670881	638011	608596	575766	376270	764676	637302	660977	700558	569133	734205	565752	436388	567098	588926	585382	551225	568155	605898	0	0	0	0	0	0	0	0	0	0	0	0	0	0	56685.9	0	0	0	0	0	0	0
				25.8206	172.991			4.00991e+09	4.1127e+09	4.09428e+09	4.20239e+09	4.19101e+09	4.22146e+09	4.22691e+09	3.93865e+09	3.77088e+09	3.79829e+09	3.97172e+09	3.8623e+09	4.01069e+09	3.85734e+09	3.84354e+09	3.74819e+09	3.95697e+09	3.96536e+09	3.88819e+09	4.01649e+09	1.71415e+09	6.54913e+08	2.06216e+09	1.31402e+09	2.18804e+09	1.11073e+09	1.5684e+09	1.50037e+09	1.97228e+09	1.64335e+09	2.86142e+09	8.49398e+08	8.77591e+08	8.93729e+08	1.48601e+09	8.01848e+08	6.11929e+09	8.19187e+08	1.31584e+09	2.51687e+09	2.4808e+09	4.46904e+09
				180.637	421.04			824741	705652	616520	1.02248e+06	889748	739923	893877	762567	390535	762524	573606	926886	360591	719570	837893	905237	686436	805575	358965	594882	69791.9	179575	222383	61084.5	393430	424841	291641	0	133978	645915	78745.6	977510	577180	264737	467042	452390	65251.7	0	362757	795827	233476	292419
				344.908	255.087			635536	4.28748e+06	7.67597e+06	8.39499e+06	9.64651e+06	8.80172e+06	9.53575e+06	9.4728e+06	9.46721e+06	9.48455e+06	9.90197e+06	1.07275e+07	1.01828e+07	1.01561e+07	9.79296e+06	9.2893e+06	1.17611e+07	1.0512e+07	1.13321e+07	1.12594e+07	4.28706e+07	9.98161e+06	1.11497e+07	5.55324e+06	1.12354e+07	2.47935e+07	4.29893e+06	1.95929e+06	7.72242e+06	1.3387e+07	378404	2.24841e+06	5.51502e+06	4.19184e+06	2.05278e+06	6.52385e+06	1.14863e+07	1.15231e+07	5.31649e+06	992885	2.45407e+07	3.03311e+06
				94.7212	740.526			4.26583e+07	4.01231e+07	4.43596e+07	4.74705e+07	5.25965e+07	5.05425e+07	4.45154e+07	4.71897e+07	3.84265e+07	3.38377e+07	2.8057e+07	5.35134e+07	3.38823e+07	3.4698e+07	2.98015e+07	1.94758e+07	1.18625e+07	1.93323e+07	1.81829e+07	1.59399e+07	2.42794e+07	2.67765e+07	4.76107e+07	6.08706e+07	1.49564e+07	3.05729e+07	3.31023e+07	6.49385e+07	2.64657e+07	6.19259e+07	6.0059e+07	3.04809e+07	4.90839e+07	3.01525e+07	3.45796e+07	4.30501e+07	1.16319e+07	3.91413e+07	2.54431e+07	4.36576e+07	2.29431e+07	1.25461e+07
				228.307	438.299			473926	463723	479369	487937	426719	428619	429242	532561	445586	366388	460854	569215	553409	464055	585237	464316	454481	410780	592906	543520	0	46288.5	45517.1	87384.5	92503.5	110466	0	0	0	0	0	121513	127592	72566.7	94471.8	0	44886.9	0	0	0	53373.2	50600.7
				181.759	123.019			1.19396e+07	1.47996e+07	1.37913e+07	1.82698e+07	1.5153e+07	1.65039e+07	1.35293e+07	1.30815e+07	1.43466e+07	1.29663e+07	1.38344e+07	1.32715e+07	1.20079e+07	1.3034e+07	1.12125e+07	1.10148e+07	1.0805e+07	9.82357e+06	1.24043e+07	7.66271e+06	1.67365e+07	1.56163e+07	1.72016e+07	1.85812e+07	1.79695e+07	1.3084e+07	1.54874e+07	1.64264e+07	1.7755e+07	1.37263e+07	1.70789e+07	1.51293e+07	1.71801e+07	1.91115e+07	2.10605e+07	1.30707e+07	2.00867e+07	1.62909e+07	1.4835e+07	1.96757e+07	1.93564e+07	1.48984e+07
				62.8522	747.52			6.37681e+06	6.27715e+06	6.77116e+06	6.70289e+06	8.74525e+06	7.26041e+06	7.36637e+06	1.21917e+07	7.13198e+06	6.48576e+06	6.25798e+06	7.71727e+06	9.33612e+06	7.46888e+06	5.38397e+06	4.6838e+06	4.68368e+06	5.30253e+06	6.20643e+06	4.37843e+06	1.28222e+07	7.15265e+06	2.37097e+06	6.40395e+06	7.53646e+06	1.71657e+07	4.91857e+06	8.26174e+06	7.76872e+06	7.5993e+06	6.43902e+06	4.74238e+06	9.52881e+06	7.52696e+06	4.84176e+06	6.71385e+06	8.7235e+06	7.23016e+06	5.14855e+06	7.82412e+06	7.21679e+06	3.74752e+06
				210.994	500.321			3.40814e+06	2.97405e+06	2.84466e+06	2.36082e+06	3.30861e+06	3.09107e+06	2.07247e+06	3.2678e+06	3.56174e+06	3.40337e+06	3.29855e+06	3.38271e+06	3.33576e+06	3.51418e+06	2.9083e+06	3.28138e+06	3.14354e+06	2.76882e+06	2.28579e+06	2.62555e+06	3.06504e+06	3.24693e+06	2.00762e+06	3.83303e+06	4.07638e+06	2.76791e+06	3.39113e+06	4.26388e+06	2.68467e+06	3.01738e+06	4.81925e+06	3.2731e+06	2.8375e+06	2.98347e+06	1.88814e+06	2.88071e+06	2.01845e+06	3.61618e+06	4.51778e+06	3.74506e+06	3.24171e+06	3.1953e+06
				272.341	599.321			1.0429e+06	1.19772e+06	1.10859e+06	1.08225e+06	850276	1.11128e+06	1.14394e+06	1.17382e+06	1.11351e+06	1.07036e+06	1.16486e+06	1.2034e+06	1.3144e+06	1.10717e+06	1.18772e+06	1.04345e+06	1.05846e+06	1.01941e+06	1.23874e+06	1.1049e+06	649518	396448	485169	292447	616662	639977	456800	261793	822766	535515	476929	498838	598567	490908	753127	376899	418211	238349	100547	438007	272288	244697
				179.963	730.505			1.78568e+06	1.09398e+06	1.51799e+06	1.58802e+06	1.55645e+06	1.74033e+06	1.74813e+06	1.3943e+06	1.45956e+06	1.11592e+06	997071	1.37304e+06	1.17131e+06	1.00222e+06	1.51399e+06	949797	551318	621914	662548	0	0	0	0	0	0	0	0	0	0	0	0	0	0	0	0	0	0	0	0	0	0	0
				25.1295	379.122			1.65826e+06	1.59033e+06	1.64884e+06	621649	870768	2.35081e+06	1.38769e+06	711459	1.75545e+06	596686	0	1.41334e+06	1.00468e+06	1.44817e+06	1.05256e+06	770669	0	1.35264e+06	1.50998e+06	1.8843e+06	9.01512e+06	1.14115e+06	5.50246e+06	3.06248e+06	1.94386e+06	1.7517e+06	7.89924e+06	5.7512e+06	0	0	4.6416e+06	1.99488e+06	2.17073e+06	2.93759e+06	1.06895e+07	1.46299e+06	2.57632e+06	1.59888e+06	3.87006e+06	4.24064e+06	0	4.83121e+06
				62.1706	377.2			4.1498e+06	6.06307e+06	4.29662e+06	3.31926e+06	2.98239e+06	3.80788e+06	2.80979e+06	4.43638e+06	2.73497e+06	2.59402e+06	2.34934e+06	3.77537e+06	2.98295e+06	4.95486e+06	3.24765e+06	3.53194e+06	3.75926e+06	2.37335e+06	4.51163e+06	5.22525e+06	3.75674e+06	3.0604e+06	4.78538e+06	6.28814e+06	4.94986e+06	1.54068e+06	3.95995e+06	6.05094e+06	2.8511e+06	1.29508e+06	1.22547e+07	1.0333e+07	1.72667e+06	7.86379e+06	6.74105e+06	1.07771e+06	5.88864e+06	4.0864e+06	6.52979e+06	1.23863e+07	3.41133e+06	2.67018e+06
				48.2064	331.191			8.96155e+06	1.014e+07	1.04259e+07	1.00697e+07	9.06395e+06	1.06645e+07	9.56235e+06	904310	1.00302e+07	1.08615e+07	9.99908e+06	1.14837e+07	1.02615e+07	1.194e+07	1.11234e+07	1.02706e+07	1.0854e+07	1.12523e+07	1.04578e+07	1.04069e+07	1.88356e+06	5.95732e+06	9.79518e+06	1.3326e+07	1.31977e+07	7.24403e+06	1.6353e+07	9.59957e+06	1.15828e+07	1.10165e+07	6.42551e+06	1.45449e+07	1.14832e+07	7.92467e+06	1.8951e+07	6.54547e+06	4.89453e+06	1.18807e+07	1.22702e+07	8.11745e+06	9.59612e+06	1.31909e+07
				28.2563	453.086			4.26517e+07	4.03793e+07	3.91052e+07	3.99988e+07	3.88467e+07	4.16798e+07	3.75295e+07	4.02437e+07	3.94104e+07	3.97808e+07	3.53345e+07	3.77498e+07	3.87754e+07	3.7537e+07	4.02174e+07	3.72814e+07	4.118e+07	4.25286e+07	3.57166e+07	3.61824e+07	1.61379e+07	1.77984e+07	1.17036e+08	3.9323e+07	9.72534e+07	2.19434e+06	1.42767e+08	9.33306e+07	2.29627e+07	1.96343e+07	1.09873e+07	1.98241e+07	1.45755e+08	7.3903e+07	2.6965e+07	8.49033e+06	4.21918e+07	2.43276e+07	2.00245e+07	5.48897e+07	6.85189e+07	0
				222.331	516.323			2.16007e+06	2.54075e+06	1.97382e+06	2.75772e+06	2.37213e+06	1.81018e+06	2.27773e+06	2.0532e+06	2.31584e+06	1.83637e+06	1.98027e+06	2.02241e+06	1.44069e+06	1.75675e+06	2.00999e+06	2.07208e+06	1.40569e+06	1.61402e+06	1.62596e+06	1.81087e+06	1.96004e+06	883383	798760	899081	1.81877e+06	1.05455e+06	847471	483114	814321	351036	596963	700418	669660	551008	1.89226e+06	330893	2.01227e+06	1.01331e+06	1.17328e+06	1.0479e+06	1.03566e+06	697550
				63.2035	185.118			6.96285e+07	6.76146e+07	5.92838e+07	3.9701e+07	6.04692e+07	6.06876e+07	3.69001e+07	7.11299e+07	5.70545e+07	5.61952e+07	5.60746e+07	5.78757e+07	5.98188e+07	6.02239e+07	5.63148e+07	5.28548e+07	5.70007e+07	5.25882e+07	6.50031e+07	5.63486e+07	5.89751e+07	9.2043e+07	5.62869e+07	8.55721e+07	3.28064e+07	3.06529e+07	7.01093e+07	4.43212e+07	6.7541e+07	5.25189e+07	3.76966e+07	3.21706e+07	4.56708e+07	5.93274e+07	3.32572e+07	2.70835e+07	3.14758e+07	4.30163e+07	6.06712e+07	7.92382e+07	1.3006e+08	1.18398e+08
				232.324	849.517			204463	198801	173535	215718	176720	197383	140131	186401	301638	104289	212232	196318	196917	216922	244294	237212	258512	314658	276045	186968	0	0	0	0	0	0	0	0	0	0	0	0	0	0	0	0	0	0	0	0	0	0
				19.5658	265.074			4.09666e+07	4.00069e+07	3.21978e+07	3.32674e+07	2.86765e+07	3.28135e+07	1.74339e+07	2.44412e+07	1.73308e+07	2.11849e+07	2.18782e+07	2.07229e+07	2.00348e+07	2.0217e+07	1.23905e+07	1.75588e+07	1.74713e+07	1.89105e+07	1.30804e+07	1.48324e+07	1.70882e+07	1.73794e+07	2.18913e+07	2.50155e+07	1.83661e+07	2.00654e+07	2.54638e+07	1.78717e+07	1.65241e+07	3.16463e+07	2.60846e+07	1.54712e+07	1.85029e+07	1.71966e+07	1.75118e+07	3.01771e+07	1.52794e+07	1.91093e+07	1.42689e+07	3.39705e+07	2.41837e+07	1.90083e+07
				99.3703	327.108			5.38817e+06	5.41072e+06	4.76615e+06	4.0583e+06	3.12982e+06	3.46629e+06	4.13567e+06	3.57148e+06	3.54429e+06	3.83891e+06	4.59354e+06	3.34745e+06	4.08146e+06	3.44952e+06	3.46447e+06	3.7469e+06	3.83867e+06	2.80997e+06	2.59155e+06	3.30365e+06	6.93041e+06	1.46926e+06	2.83148e+06	0	1.18509e+07	1.08583e+06	0	460294	0	412064	5.25248e+06	4.17071e+06	1.90603e+06	0	2.39294e+06	8.32771e+06	0	7.85752e+07	0	0	1.2536e+07	2.4219e+06
				225.135	452.278			4.22502e+07	3.64736e+07	3.87588e+07	3.60223e+07	3.61673e+07	3.57933e+07	3.96497e+07	4.08007e+07	3.71712e+07	3.77321e+07	4.10889e+07	3.89984e+07	3.57698e+07	3.54856e+07	3.86155e+07	3.91949e+07	3.73166e+07	3.53025e+07	4.11444e+07	4.19628e+07	2.63028e+07	1.95722e+07	3.68057e+07	2.20562e+07	3.71226e+07	2.22674e+07	1.81903e+07	1.80612e+07	2.73523e+07	2.12052e+07	3.11313e+07	2.74315e+07	2.58471e+07	1.83138e+07	5.18355e+07	1.70778e+07	2.52577e+07	1.57953e+07	2.37962e+07	2.8259e+07	3.16609e+07	2.55541e+07
				30.2673	242.012			2.82256e+07	2.45831e+07	2.25042e+07	2.54663e+07	2.17731e+07	2.34369e+07	2.65701e+07	1.97695e+07	2.21926e+07	2.03538e+07	1.82536e+07	1.91768e+07	1.86983e+07	2.03753e+07	2.17812e+07	2.31748e+07	2.66665e+07	2.15782e+07	2.00694e+07	2.0826e+07	1.00365e+08	9.1137e+06	1.65982e+07	1.70385e+07	2.67854e+07	1.99927e+07	1.64257e+07	2.56986e+07	1.16036e+07	1.25564e+07	1.93056e+07	1.73177e+07	1.37605e+07	1.02598e+07	1.43499e+07	1.62392e+07	1.34698e+07	1.0349e+07	1.79184e+07	2.29083e+07	3.17659e+07	1.1441e+07
				223.174	540.367			1.73726e+06	1.85703e+06	1.29367e+06	1.23313e+06	1.71958e+06	1.62912e+06	2.09664e+06	1.78149e+06	2.09583e+06	1.9948e+06	2.26997e+06	2.01467e+06	2.27642e+06	1.80227e+06	2.17458e+06	2.36732e+06	2.57753e+06	2.43907e+06	2.4602e+06	2.56376e+06	571544	1.00326e+06	213556	839087	1.31496e+06	775502	651545	260749	642099	198811	216683	1.60299e+06	1.11369e+06	698748	887363	459402	672560	427092	206000	0	785630	799821
				32.2953	499.31			3.5463e+06	3.37486e+06	3.47152e+06	3.88907e+06	3.91507e+06	3.08779e+06	5.05139e+06	3.08042e+06	2.53288e+06	4.49103e+06	3.63889e+06	3.70452e+06	3.19093e+06	3.07813e+06	3.44448e+06	2.77086e+06	5.33796e+06	2.99373e+06	3.4066e+06	3.07076e+06	6.11587e+06	3.15017e+06	3.65149e+06	3.87199e+06	1.74499e+06	4.68481e+06	1.79906e+06	3.32809e+06	3.48597e+06	2.65602e+06	1.06199e+07	2.00297e+06	5.28694e+06	3.82911e+06	4.59096e+06	2.55107e+06	0	2.77734e+06	3.11233e+06	7.19181e+06	3.80093e+06	2.25291e+06
				332.024	232.979			528954	297945	515774	661751	740376	658399	558871	554637	658740	740568	596189	374287	574820	621382	591384	1.51619e+06	733251	302387	687473	512303	455613	692099	695440	544467	709128	582829	565238	337129	432201	911976	429969	762214	588696	570079	577484	783651	488374	627526	371428	393254	784081	367345
				43.5713	361.236			3.85963e+06	6.8129e+06	4.4952e+06	6.86444e+06	6.41904e+06	5.07088e+06	2.80983e+06	7.42338e+06	4.69347e+06	8.83377e+06	3.74949e+06	7.36454e+06	4.27928e+06	8.93928e+06	6.38039e+06	7.30598e+06	3.5639e+06	3.06046e+06	3.71598e+06	1.03881e+07	1.99078e+06	3.0923e+06	2.79787e+06	2.52488e+06	2.3952e+06	516716	5.60786e+06	2.88638e+06	1.73298e+06	4.93135e+06	2.51952e+06	4.07835e+06	5.67599e+06	2.33153e+06	3.02643e+06	6.44886e+06	2.28771e+06	4.55822e+06	1.14374e+06	1.69697e+06	2.39519e+06	2.36936e+06
				43.9363	363.251			7.25323e+06	6.93562e+06	8.13105e+06	1.55773e+07	9.00944e+06	9.32899e+06	9.97737e+06	1.33375e+07	1.15205e+07	1.20668e+07	1.29072e+07	1.87308e+07	1.44264e+07	1.25015e+07	1.28568e+07	1.48229e+07	1.5339e+07	1.1822e+07	1.08256e+07	1.36636e+07	4.80111e+06	1.16728e+07	1.34675e+07	6.8011e+06	1.05792e+07	1.23826e+07	1.83112e+07	8.2815e+06	9.44847e+06	8.85216e+06	5.09872e+06	1.00792e+07	1.15841e+07	1.3192e+07	9.18861e+06	2.40366e+07	8.30137e+06	7.43509e+06	1.07207e+07	3.23713e+06	4.32523e+06	9.4882e+06
				74.0485	202.05			2.90511e+06	2.88032e+06	2.69165e+07	1.44455e+07	2.48711e+06	1.32707e+07	1.33342e+07	2.39876e+07	1.25302e+07	2.31012e+07	2.59315e+07	2.50492e+07	1.25112e+07	1.36064e+07	1.00408e+07	1.50399e+07	2.94478e+06	1.33939e+07	2.93463e+07	1.54117e+07	5.71389e+07	9.17729e+07	8.27555e+07	3.47362e+07	9.64306e+07	2.96361e+07	1.59185e+07	4.77531e+07	9.34292e+07	5.485e+07	2.46142e+07	7.02493e+07	1.09347e+08	6.12435e+07	8.52754e+06	3.59887e+07	3.55096e+07	7.10146e+07	1.4856e+07	4.82339e+07	8.84541e+07	9.34082e+06
				94.0118	385.238			3.56276e+06	4.36325e+06	3.95747e+06	3.65267e+06	3.70148e+06	3.55831e+06	3.56336e+06	3.75447e+06	3.48446e+06	3.49554e+06	3.94165e+06	3.14293e+06	3.08828e+06	3.78941e+06	3.32733e+06	3.7823e+06	3.96345e+06	3.22368e+06	3.16099e+06	3.97684e+06	1.98901e+06	2.01936e+06	2.08719e+06	3.38683e+06	4.52871e+06	998871	2.26426e+06	1.37212e+06	2.88894e+06	751497	1.80284e+06	4.42588e+06	2.06933e+06	2.1542e+06	6.03742e+06	1.99666e+06	1.12558e+07	1.58796e+06	4.34493e+06	4.2262e+06	4.3173e+06	3.30138e+06
				80.2963	239.048			1.30693e+07	1.43733e+07	1.16415e+07	1.29181e+07	8.7041e+06	1.45143e+07	1.52834e+07	1.28368e+07	1.35494e+07	1.70541e+07	1.55297e+07	1.22943e+07	1.76537e+07	1.33969e+07	1.43291e+07	1.66462e+07	1.67243e+07	1.61258e+07	1.75147e+07	1.64253e+07	1.4712e+07	1.02007e+07	3.91806e+06	1.06767e+07	1.94266e+07	1.19161e+07	3.67302e+06	3.68206e+07	1.93658e+07	2.32914e+07	2.15663e+07	1.31655e+08	1.62089e+07	1.36466e+07	1.00993e+07	1.23429e+07	5.1379e+07	1.24736e+07	5.02687e+07	8.35004e+07	4.09305e+07	2.7918e+07
				330.274	301.071			4.15275e+06	3.27866e+06	2.51852e+06	2.40321e+06	1.99147e+06	1.63361e+06	1.81409e+06	1.53489e+06	1.60784e+06	1.55368e+06	1.27558e+06	1.26369e+06	1.69848e+06	2.92879e+06	1.78242e+06	1.8147e+06	1.65463e+06	1.13253e+06	1.75795e+06	1.4437e+06	1.06965e+06	1.33157e+06	1.75173e+06	1.44989e+06	1.49341e+06	1.81914e+06	1.62547e+06	1.50404e+06	1.45927e+06	2.28558e+06	3.51855e+06	1.58847e+06	1.62421e+06	1.4925e+06	1.31054e+06	2.49061e+06	1.58548e+06	1.19697e+06	1.60259e+06	2.45061e+06	1.74409e+06	1.38193e+06
				217.194	245.093			3.55548e+06	2.84497e+06	2.18e+06	2.47264e+06	1.99403e+06	1.60345e+06	1.83443e+06	1.73441e+06	1.66712e+06	1.87016e+06	1.54404e+06	1.64728e+06	1.75346e+06	1.29386e+06	1.58993e+06	1.58863e+06	1.48738e+06	1.66412e+06	1.43993e+06	1.34602e+06	1.46456e+06	839516	1.36901e+06	935570	1.25643e+06	1.20944e+06	1.4332e+06	1.49699e+06	2.2171e+06	915857	1.31996e+06	891956	2.55065e+06	1.28276e+06	2.82273e+06	1.77554e+06	1.57153e+06	919183	808086	1.41407e+06	2.62176e+06	1.43119e+06
				337.552	185.056			7.20395e+06	2.36025e+07	2.3247e+07	2.46774e+07	2.31969e+07	2.23904e+07	2.59287e+07	2.5303e+07	2.31352e+07	2.44534e+07	2.47415e+07	2.25881e+07	2.64914e+07	2.62372e+07	2.55437e+07	2.15648e+07	2.49581e+07	2.2803e+07	2.51346e+07	2.34527e+07	3.09581e+06	1.70408e+06	2.06295e+06	1.60015e+06	6.70173e+06	3.11369e+06	3.44849e+06	1.28237e+06	1.78847e+06	5.40558e+06	1.47748e+06	9.55272e+06	3.60526e+06	1.68133e+06	3.57873e+06	1.871e+06	2.21481e+06	1.42394e+06	3.53781e+06	6.62166e+06	2.75677e+06	1.80299e+06
				215.398	508.341			2.5448e+07	2.27601e+07	2.23301e+07	2.55239e+07	2.21294e+07	2.35322e+07	2.43555e+07	2.29171e+07	2.36322e+07	3.04429e+07	2.32541e+07	2.44331e+07	2.49107e+07	2.23622e+07	2.51588e+07	2.23803e+07	2.25268e+07	2.61495e+07	2.59847e+07	2.44015e+07	1.49464e+07	1.48549e+07	1.76528e+07	1.20941e+07	1.65645e+07	1.217e+07	1.35256e+07	8.58767e+06	1.57249e+07	1.13703e+07	1.03789e+07	2.0153e+07	1.43847e+07	1.72745e+07	2.02198e+07	1.03624e+07	1.0767e+07	7.12939e+06	9.79085e+06	2.0316e+07	1.37333e+07	1.86314e+07
				28.6064	311.168			1.21119e+09	8.17358e+08	8.41056e+08	8.4146e+08	8.71477e+08	8.67747e+08	9.06945e+08	8.81869e+08	8.25697e+08	8.79983e+08	8.30548e+08	8.74136e+08	8.79388e+08	8.22965e+08	8.20699e+08	8.74627e+08	8.97501e+08	8.1602e+08	7.95656e+08	8.54258e+08	1.70656e+08	1.8179e+08	5.63334e+08	4.7464e+08	6.62874e+08	6.58528e+08	3.43302e+08	5.37587e+08	4.37113e+08	6.88735e+08	3.20346e+08	3.92803e+08	7.04232e+08	4.13446e+08	4.90884e+08	6.86352e+08	5.28644e+08	1.314e+08	6.75709e+08	2.18942e+08	3.71146e+08	3.21316e+08
				441.427	627.239			219727	221832	228645	244506	206189	215517	240539	140771	186487	209304	200146	213376	269149	232578	194609	165176	228986	203121	209506	239185	0	0	0	0	0	21235.8	0	0	11452.2	0	0	11468.9	0	0	0	0	0	0	0	0	0	0
				422.951	339.117			1.28241e+06	1.20794e+06	1.05988e+06	1.13794e+06	1.12721e+06	1.19978e+06	1.34914e+06	1.23849e+06	1.32322e+06	1.30948e+06	1.44982e+06	1.44969e+06	1.56208e+06	1.30053e+06	1.36457e+06	1.55526e+06	1.5388e+06	1.53144e+06	1.29279e+06	1.44153e+06	1.13883e+06	537045	838273	337562	779484	680895	293132	304256	1.0012e+06	377069	558712	995371	249783	334155	682224	215659	469451	544098	398852	1.59401e+06	247953	377039
				362.533	334.049			1.07685e+06	2.59542e+06	3.74257e+06	4.24948e+06	5.31494e+06	5.4387e+06	6.49852e+06	6.9897e+06	7.92641e+06	7.33967e+06	7.3061e+06	8.48112e+06	8.56116e+06	9.12623e+06	1.10446e+07	9.14445e+06	1.11617e+07	9.09926e+06	1.03468e+07	1.06574e+07	1.27093e+07	8.55291e+06	7.0038e+06	6.8964e+06	5.55498e+06	4.7739e+06	4.44903e+06	4.38056e+06	7.44386e+06	3.37723e+06	1.63306e+06	8.23378e+06	7.9544e+06	5.55618e+06	1.24982e+07	1.6224e+06	1.03606e+07	9.0318e+06	1.0616e+07	1.09938e+07	3.41225e+06	9.07662e+06
				96.1118	165.066			7.14734e+06	7.15778e+06	7.6018e+06	7.19823e+06	7.37231e+06	1.01881e+07	8.06017e+06	7.18893e+06	7.2718e+06	6.46691e+06	6.83852e+06	8.00797e+06	6.69792e+06	9.78295e+06	7.98418e+06	6.41726e+06	6.29502e+06	7.20093e+06	7.52477e+06	4.73239e+06	7.27273e+06	9.47246e+06	6.23574e+06	6.57526e+06	9.70152e+06	7.64264e+06	1.19387e+07	9.37108e+06	9.76354e+06	6.67783e+06	9.9242e+06	1.13329e+07	8.6766e+06	1.05336e+07	7.96563e+06	1.20585e+07	9.7802e+06	7.63404e+06	5.80565e+06	2.29321e+06	7.59518e+06	1.04562e+07
				42.7577	339.163			1.21824e+06	1.57934e+06	2.80539e+06	1.85005e+06	1.72089e+06	3.45345e+06	2.65386e+06	2.01754e+06	2.46703e+06	2.33324e+06	2.70331e+06	2.17445e+06	2.16345e+06	2.53633e+06	2.22618e+06	1.59826e+06	1.95784e+06	1.72426e+06	933521	2.28658e+06	4.08704e+06	2.41965e+06	2.33438e+06	4.71944e+06	2.12625e+06	1.61704e+06	694933	6.73854e+06	3.44531e+06	7.59902e+06	1.75911e+06	0	3.88216e+06	729246	0	3.72436e+06	2.25919e+06	3.18761e+06	6.65242e+06	2.17918e+07	5.50765e+06	4.01915e+06
				118.159	197.067			5.68272e+06	6.8623e+06	6.87673e+06	6.99112e+06	7.04427e+06	7.16955e+06	6.58611e+06	7.14347e+06	7.14659e+06	6.85072e+06	7.21554e+06	6.89104e+06	7.24254e+06	6.77621e+06	7.35566e+06	6.98318e+06	7.34618e+06	7.47006e+06	7.15269e+06	7.06046e+06	1.60326e+08	0	0	2.1375e+06	1.38603e+07	0	1.12843e+07	0	42915.9	0	0	0	1.09389e+06	0	0	0	62464	6.71358e+06	2.37367e+07	5.8411e+07	2.22423e+06	0
				164.142	198.034			8.40531e+08	6.88982e+07	6.39785e+08	9.94167e+07	8.03466e+08	6.30177e+07	6.29714e+07	4.02996e+08	9.32232e+07	1.67023e+08	6.66825e+07	5.05934e+08	5.25315e+08	9.50682e+07	7.6045e+08	4.61519e+08	4.97611e+08	5.57512e+08	4.39433e+08	3.43882e+08	1.51923e+08	8.30824e+08	1.08112e+08	8.0562e+08	9.17146e+08	5.78051e+08	8.25234e+08	5.68737e+08	6.4519e+08	8.21611e+07	3.84827e+08	1.26279e+09	4.22018e+08	8.21663e+08	5.96917e+07	6.26726e+07	7.94544e+08	5.31478e+08	8.46835e+07	1.00142e+09	1.19428e+09	7.294e+08
				181.812	245.093			4.97388e+06	5.50659e+06	5.74883e+06	6.48902e+06	6.37211e+06	6.50174e+06	6.08693e+06	7.18469e+06	6.13284e+06	7.22958e+06	6.23221e+06	6.78025e+06	7.77647e+06	6.50078e+06	7.72398e+06	7.25113e+06	7.0876e+06	6.92524e+06	7.64485e+06	7.02239e+06	3.19391e+06	2.10514e+06	2.72211e+06	2.37173e+06	2.27642e+06	2.04861e+06	1.68452e+06	2.16303e+06	1.75003e+06	1.54343e+06	2.39889e+06	2.32912e+06	1.74473e+06	1.55091e+06	3.05611e+06	1.30682e+06	2.29487e+06	2.82204e+06	1.9967e+06	7.1889e+06	1.7703e+06	1.68927e+06
				671.817	366.166			2.5329e+06	5.70174e+06	2.25342e+06	1.6674e+06	1.56817e+06	1.25406e+06	1.51206e+06	1.32838e+06	3.16789e+06	1.08785e+06	1.32799e+06	800925	896019	1.09314e+06	1.11723e+06	976127	1.07862e+06	2.43591e+06	1.36584e+06	970128	1.07977e+06	1.22027e+06	1.72866e+06	1.17487e+06	1.10138e+06	1.25583e+06	1.1383e+06	1.04401e+06	1.03043e+06	1.86665e+06	7.13803e+06	1.11824e+06	684229	1.26398e+06	1.33444e+06	2.07207e+06	1.02091e+06	826124	989006	3.29086e+06	1.29317e+06	1.14024e+06
				162.334	830.592			1.6058e+06	2.08702e+06	2.06999e+06	2.12591e+06	1.51728e+06	2.56345e+06	2.42781e+06	2.73111e+06	3.45802e+06	3.44374e+06	2.45454e+06	3.10899e+06	2.69338e+06	2.56766e+06	2.4645e+06	3.23458e+06	2.03364e+06	2.65036e+06	3.87302e+06	2.93627e+06	1.97007e+06	5.69287e+06	1.08726e+06	2.87977e+06	1.00234e+06	2.26453e+06	3.04034e+06	2.91361e+06	1.90594e+06	4.50014e+06	1.04e+06	1.29718e+06	2.64614e+06	3.10838e+06	1.18543e+06	2.70125e+06	2.45152e+06	1.67662e+06	1.66828e+06	2.98155e+06	1.97351e+06	1.56191e+06
				219.674	342.078			2.53066e+06	1.41366e+06	1.38821e+06	1.44627e+06	1.2938e+06	847348	851438	971448	497053	728237	610514	502671	267358	387020	587388	514184	334580	289278	458328	369634	256615	320269	479732	807979	388606	524691	906511	557811	606179	1.19416e+06	1.32798e+06	294487	370408	529316	441913	2.22504e+06	436489	398573	0	497490	1.13222e+06	505153
				219.714	554.347			1.05548e+08	8.82078e+07	1.03473e+08	9.88293e+07	1.04197e+08	1.00942e+08	1.22516e+08	1.30459e+08	1.39228e+08	1.48321e+08	1.6736e+08	1.75414e+08	1.7508e+08	1.57602e+08	1.62253e+08	1.69356e+08	1.81818e+08	1.89375e+08	1.61226e+08	1.8642e+08	4.89883e+07	1.22128e+08	5.29445e+07	1.17528e+08	1.42073e+08	1.04692e+08	1.18753e+08	8.2938e+07	2.28188e+08	6.2186e+07	4.90329e+07	2.00997e+08	1.58696e+08	1.30596e+08	1.01756e+08	9.83032e+07	1.05586e+08	6.20642e+07	7.50623e+07	8.14659e+06	1.52701e+08	2.32613e+08
				64.4804	844.609			5.24904e+07	1.1439e+08	7.38604e+07	1.70816e+08	5.433e+07	1.77831e+08	1.11575e+08	9.4486e+07	6.74656e+07	8.9267e+07	9.67676e+07	9.03885e+07	1.16243e+08	7.938e+07	7.50573e+07	1.62038e+08	5.36115e+07	5.98873e+07	6.02228e+07	6.13643e+07	4.59608e+07	5.97679e+07	8.10319e+07	9.14212e+07	7.23028e+07	1.88907e+08	8.4624e+07	4.20569e+07	5.99802e+07	1.24991e+08	1.35424e+08	6.1029e+07	1.14197e+08	6.38504e+07	8.45285e+07	9.05358e+07	5.30749e+07	9.90631e+07	5.89846e+07	4.96418e+07	6.01162e+07	5.26094e+07
				66.2963	816.58			3.22417e+08	3.17409e+08	7.22279e+08	2.6802e+08	4.85137e+08	1.91994e+08	5.00203e+08	3.01361e+08	1.67919e+08	2.28053e+08	7.72024e+08	2.15527e+08	2.97599e+08	2.2526e+08	1.21093e+08	1.63296e+08	1.74484e+08	3.14501e+08	1.91465e+08	5.86681e+07	1.9645e+08	1.81542e+08	8.38494e+08	5.23387e+08	7.52676e+08	1.05904e+09	3.50368e+08	2.25801e+08	2.30154e+08	1.02574e+09	8.44487e+08	2.21338e+08	3.15055e+08	2.23571e+08	2.74958e+08	7.33845e+08	1.99582e+08	2.47029e+08	1.35106e+08	8.32461e+08	2.60976e+08	2.43959e+08
				153.429	778.576			1.35302e+06	763239	939780	341644	1.17501e+06	647810	958300	717506	601870	907223	473196	1.01904e+06	467991	877971	1.03875e+06	373547	639775	765576	936655	471866	234461	706762	107575	501574	440887	831735	488367	233505	199658	571499	436743	0	807478	418055	179951	395311	760049	358699	175712	641086	114777	146236
				174.652	469.129			1.01625e+06	1.31579e+06	926227	893036	1.3683e+06	961477	1.10563e+06	818274	1.08984e+06	1.02276e+06	1.04063e+06	1.26132e+06	893788	890709	744791	663385	806042	766031	678725	320070	0	261258	367537	0	0	407948	770114	0	0	1.11569e+06	2.1422e+06	859942	914864	485300	0	561180	83046.5	72762.4	364036	795276	0	246247
				32.4083	357.207			742587	1.98322e+06	2.30125e+06	1.28988e+06	638425	1.3435e+06	669208	0	2.19419e+06	1.48674e+06	1.69136e+06	519810	622590	1.37856e+06	2.46213e+06	2.60356e+06	1.22336e+06	1.40334e+06	1.03598e+06	1.88937e+06	0	0	0	0	0	0	0	0	0	0	0	0	0	0	0	0	0	0	0	0	0	0
				717.294	256.96			4.13466e+07	1.70132e+07	1.25208e+07	1.32544e+07	3.38921e+07	1.18585e+07	1.00182e+07	8.33589e+06	9.68627e+06	6.32724e+06	7.53854e+06	6.25969e+06	7.0542e+06	5.0948e+06	7.4813e+06	5.17871e+06	5.69967e+06	4.87352e+06	5.09465e+06	4.88423e+06	4.97954e+06	5.37604e+06	1.06937e+07	9.84432e+06	5.93294e+06	6.40721e+06	9.49342e+06	5.87512e+06	4.96357e+06	1.22071e+07	1.48758e+07	5.45491e+06	5.54884e+06	5.51865e+06	6.46848e+06	1.3163e+07	5.15362e+06	6.83183e+06	5.28851e+06	1.34615e+07	1.4384e+07	5.73456e+06
				716.332	224.165			4.54711e+06	5.0648e+06	5.41025e+06	4.77048e+06	7.18267e+06	9.48971e+06	7.80187e+06	4.88305e+06	3.94394e+06	6.57679e+06	4.39076e+06	3.60688e+06	4.63662e+06	3.36631e+06	5.58947e+06	6.84537e+06	6.36059e+06	7.90571e+06	6.34809e+06	6.67937e+06	4.24832e+06	7.73076e+06	6.86067e+06	9.18962e+06	5.11818e+06	4.77313e+06	5.00992e+06	7.1129e+06	4.99354e+06	4.32356e+06	4.27182e+06	5.55771e+06	4.51978e+06	4.44265e+06	6.90547e+06	8.15397e+06	8.85477e+06	5.14212e+06	5.20328e+06	4.60531e+06	6.41965e+06	7.60382e+06
		Reduced 2,6-Dichlorophenolindophenol	2.45003	716.26	271.119			1.22918e+06	913909	1.3103e+06	1.23733e+06	902246	1.32526e+06	1.39658e+06	1.13271e+06	938426	1.85874e+06	1.41043e+06	1.04017e+06	1.38127e+06	1.33767e+06	1.11638e+06	1.52019e+06	2.54533e+06	761322	3.35e+06	2.46176e+06	1.52173e+06	2.08129e+06	1.46996e+06	2.38664e+06	809283	904102	1.33501e+06	1.63939e+06	1.42446e+06	1.15916e+06	1.45406e+06	1.41518e+06	2.29565e+06	711901	2.41354e+06	1.54593e+06	1.26247e+06	1.68161e+06	924090	1.93871e+06	949110	1.29741e+06
				715.463	282.251			1.01665e+07	5.10924e+06	4.62486e+06	7.55819e+06	3.11764e+06	5.05466e+06	4.31968e+06	3.13061e+06	4.69342e+06	4.7751e+06	4.38625e+06	4.05661e+06	3.73176e+06	4.38141e+06	6.92185e+06	4.07155e+06	3.59203e+06	4.02806e+06	4.13687e+06	4.17862e+06	4.5817e+06	4.377e+06	4.54742e+06	5.46398e+06	4.30179e+06	2.77388e+06	3.14583e+06	4.33119e+06	4.37585e+06	5.21677e+06	4.64521e+06	3.98364e+06	4.62418e+06	6.2598e+06	4.90627e+06	8.35085e+06	4.16407e+06	4.84303e+06	4.49926e+06	5.33901e+06	4.75398e+06	4.72228e+06
				715.442	139.937			5.80269e+06	3.95795e+06	2.03314e+06	1.93532e+06	4.19634e+06	2.00828e+06	1.86479e+06	4.78904e+06	1.61733e+06	1.70581e+06	3.06733e+06	2.11698e+06	2.33957e+06	2.55567e+06	2.329e+06	3.31567e+06	2.02098e+06	2.23943e+06	3.09345e+06	2.28158e+06	2.28248e+06	2.415e+06	1.95803e+06	2.44554e+06	4.37221e+06	1.33498e+06	2.47348e+06	4.3439e+06	1.9267e+06	2.09055e+06	2.58872e+06	2.09074e+06	2.55306e+06	1.89244e+06	2.01703e+06	1.62376e+06	2.16323e+06	4.53856e+06	1.7528e+06	1.30945e+06	831277	2.13075e+06
				714.602	109.941			2.7957e+06	1.58938e+06	1.76767e+06	1.78992e+06	1.83681e+06	1.7606e+06	1.10082e+06	1.69707e+06	1.55772e+06	1.55693e+06	1.45082e+06	1.36352e+06	1.86203e+06	1.64518e+06	1.74071e+06	1.8727e+06	2.12483e+06	1.5564e+06	1.76675e+06	2.49038e+06	2.0264e+06	1.7869e+06	1.49472e+06	1.3227e+06	3.32001e+06	2.0571e+06	1.94605e+06	1.55662e+06	1.40168e+06	2.1996e+06	1.69295e+06	1.68755e+06	1.66965e+06	1.59995e+06	1.12652e+06	2.39034e+06	1.31864e+06	1.35972e+06	3.43622e+06	1.89912e+06	1.41215e+06	1.91689e+06
				714.564	101.98			2.06839e+06	2.0742e+06	2.46101e+06	2.0364e+06	1.87059e+06	1.93e+06	2.252e+06	2.19075e+06	2.26437e+06	2.39458e+06	2.15307e+06	2.19028e+06	3.06746e+06	2.50838e+06	2.72078e+06	1.03969e+07	2.2488e+06	2.15866e+06	2.43955e+06	7.39188e+06	2.87704e+06	2.73065e+06	2.18535e+06	2.22859e+06	2.9966e+06	2.03675e+06	2.21649e+06	1.49547e+06	3.0994e+06	2.14205e+06	1.95095e+06	8.19051e+06	1.76398e+06	2.91927e+06	2.64649e+06	1.63485e+06	3.47755e+06	3.64063e+06	6.09649e+06	2.14985e+06	2.39267e+06	2.6506e+06
				714.56	218.976			1.98965e+06	1.39809e+06	2.52937e+06	2.36493e+06	2.71324e+06	1.44361e+06	1.95832e+06	1.48044e+06	1.53457e+06	1.15591e+06	1.07056e+06	1.33252e+06	1.44083e+06	1.88767e+06	1.11269e+06	976301	1.10564e+06	776117	1.4157e+06	1.21119e+06	1.48931e+06	1.31338e+06	1.86048e+06	1.04891e+06	1.62066e+06	950994	1.72363e+06	1.50792e+06	1.10488e+06	1.68717e+06	1.54182e+06	1.7303e+06	962947	1.75139e+06	940828	1.84853e+06	1.18475e+06	1.16009e+06	1.08969e+06	1.38436e+06	2.06269e+06	1.4343e+06
				713.695	157.988			3.95446e+06	4.15026e+06	4.79054e+06	3.24166e+06	2.78677e+06	3.37441e+06	4.78406e+06	4.23115e+06	4.47652e+06	4.95558e+06	3.36273e+06	3.88668e+06	2.97289e+06	2.19897e+06	3.30978e+06	3.17142e+06	4.03636e+06	4.05728e+06	6.3728e+06	4.66328e+06	6.41541e+06	4.0151e+06	2.82512e+06	5.9215e+06	5.27513e+06	5.00308e+06	3.91481e+06	5.1329e+06	3.86445e+06	4.44927e+06	3.97729e+06	5.38955e+06	5.07172e+06	3.73819e+06	4.43714e+06	3.95568e+06	3.90983e+06	4.57909e+06	4.91277e+06	3.91896e+06	4.19999e+06	3.03827e+06
				713.673	135.944			5.59603e+07	5.68423e+07	5.19403e+07	4.06984e+07	7.31276e+07	7.69059e+07	4.29016e+07	4.84108e+07	6.72602e+07	5.0171e+07	3.48799e+07	6.36783e+07	4.51559e+07	2.54648e+07	5.81483e+07	59813442	7.20738e+07	6.92748e+07	5.29546e+07	8.3323e+07	1.40164e+08	6.85479e+07	6.38412e+07	3.86641e+07	5.27744e+07	9.07788e+07	4.88796e+07	6.74219e+07	4.65449e+07	3.92085e+07	6.29158e+07	3.78345e+07	5.78174e+07	6.95178e+07	5.36532e+07	7.75071e+07	7.38858e+07	1.096e+08	5.37654e+07	6.22901e+07	3.87876e+07	5.38097e+07
				713.643	130.956			4.55156e+06	2.51567e+06	2.38106e+06	3.54709e+06	2.42315e+06	2.37757e+06	3.34146e+06	3.19084e+06	2.7749e+06	2.94965e+06	3.17397e+06	4.98624e+06	2.93657e+06	2.72778e+06	2.62637e+06	2.76894e+06	2.95231e+06	2.88429e+06	2.74953e+06	2.46922e+06	2.6226e+06	2.80397e+06	2.78094e+06	3.39304e+06	2.82826e+06	2.85268e+06	1.67784e+06	2.81921e+06	3.07629e+06	2.78545e+06	2.89117e+06	2.80256e+06	2.88224e+06	2.64556e+06	2.90652e+06	3.84745e+06	2.82743e+06	2.81643e+06	2.79248e+06	3.04384e+06	2.19824e+06	3.08303e+06
				712.764	137.94			2.19009e+07	2.53058e+07	2.5623e+07	4.01896e+07	2.70591e+07	2.20859e+07	1.217e+07	1.07122e+07	2.3873e+07	2.37932e+07	1.86004e+07	2.00984e+07	1.69866e+07	2.22073e+07	2.3547e+07	2.74278e+07	2.08362e+07	2.57073e+07	2.59119e+07	2.51708e+07	2.40796e+07	5.86951e+07	2.70393e+07	2.3557e+07	6.18638e+07	2.50486e+07	2.61456e+07	1.80016e+07	1.80714e+07	2.36177e+07	2.45296e+07	2.63816e+07	2.36941e+07	2.3822e+07	2.22346e+07	2.5331e+07	2.61213e+07	2.63348e+07	1.0998e+07	1.90545e+07	2.29445e+07	2.00403e+07
				712.704	198.965			5.07626e+06	4.57929e+06	3.86372e+06	4.17505e+06	9.85938e+06	5.44441e+06	4.08056e+06	4.97215e+06	5.8696e+06	6.87915e+06	1.12849e+07	8.06316e+06	5.54202e+06	4.03478e+06	5.35473e+06	4.81858e+06	4.25742e+06	7.9358e+06	9.53732e+06	1.13479e+07	4.71993e+06	8.11044e+06	6.75736e+06	4.45521e+06	6.82226e+06	1.00993e+07	7.91668e+06	7.24649e+06	6.61412e+06	5.28776e+06	4.69321e+06	6.09349e+06	5.12871e+06	8.12351e+06	5.69772e+06	4.72965e+06	7.58632e+06	5.52753e+06	8.08414e+06	4.51514e+06	5.46002e+06	1.22824e+07
				711.902	270.942			2.37174e+06	1.94776e+06	3.65129e+06	3.66069e+06	6.52558e+06	2.99703e+06	4.60182e+06	2.90831e+06	3.96716e+06	4.45142e+06	6.33815e+06	1.36005e+07	4.73399e+06	5.3833e+06	5.05555e+06	4.07498e+06	4.49547e+06	5.29009e+06	1.11876e+07	7.87748e+06	4.53672e+06	5.01233e+06	3.37367e+06	2.70627e+06	5.04175e+06	4.8219e+06	8.33346e+06	4.43395e+06	9.47895e+06	3.77359e+06	4.7819e+06	1.26082e+07	3.7158e+06	1.38012e+07	8.15176e+06	3.29293e+06	9.62287e+06	7.28976e+06	7.27762e+06	2.93428e+06	3.62595e+06	3.76273e+06
				711.867	141.016			1.40559e+08	1.05687e+08	1.68399e+08	1.24712e+08	1.46528e+08	1.09342e+08	1.6967e+08	1.5663e+08	1.27511e+08	1.0511e+08	1.41196e+08	1.32331e+08	1.08348e+08	1.13067e+08	1.23517e+08	1.13281e+08	1.16956e+08	8.66202e+07	1.30068e+08	9.20634e+07	9.15231e+07	1.0196e+08	1.29154e+08	1.11696e+08	1.24594e+08	1.33298e+08	1.11726e+08	1.37804e+08	1.08457e+08	1.35689e+08	1.59501e+08	1.02907e+08	1.34858e+08	8.48434e+07	1.88426e+08	1.10342e+08	1.43806e+08	1.38188e+08	8.6123e+07	1.14224e+08	1.63065e+08	1.13394e+08
		3,5-Dibromo-4-hydroxyphenylpyruvate	20.8204	710.034	338.964			3.45015e+06	4.10866e+06	4.22983e+06	3.06479e+06	2.40872e+06	2.49803e+06	2.61468e+06	1.64515e+06	2.80972e+06	3.01247e+06	2.30265e+06	2.3256e+06	2.11873e+06	1.99212e+06	1.32056e+06	1.37795e+06	2.21517e+06	1.25999e+06	1.44118e+06	2.18244e+06	1.39706e+06	1.38644e+06	5.40377e+06	2.73259e+06	4.48498e+06	3.24269e+06	3.94908e+06	1.30088e+06	1.75307e+06	2.52723e+06	4.13777e+06	1.50152e+06	1.89942e+06	1.50157e+06	1.59941e+06	4.41744e+06	2.94817e+06	2.89099e+06	3.0152e+06	5.37327e+06	3.48475e+06	4.04116e+06
				708.258	77.9687			1.03174e+07	6.70324e+06	5.44788e+06	6.43574e+06	8.93121e+06	6.56155e+06	7.91577e+06	6.01997e+06	5.38697e+06	1.08074e+07	6.51149e+06	5.18971e+06	7.31163e+06	5.28975e+06	7.78543e+06	5.88952e+06	4.8293e+06	4.55861e+06	5.78029e+06	6.27574e+06	1.08377e+07	5.98863e+06	4.08692e+06	5.74168e+06	5.72646e+06	5.1263e+06	6.52888e+06	5.55186e+06	5.89882e+06	6.28999e+06	5.38206e+06	5.8641e+06	5.43177e+06	3.88742e+06	6.0563e+06	1.0864e+07	4.29498e+06	6.13561e+06	6.27053e+06	5.92101e+06	4.50587e+06	4.48768e+06
				706.913	374.894			4.18427e+06	4.43954e+06	5.78601e+06	4.36133e+06	1.58771e+07	9.71415e+06	4.91086e+06	3.7172e+06	4.75414e+06	4.34619e+06	2.97486e+06	4.98757e+06	3.53346e+06	2.31164e+06	3.13428e+06	2.87018e+06	2.36179e+06	1.65098e+06	6.4935e+06	3.21212e+06	3.37615e+06	3.31003e+06	3.93123e+06	3.65857e+06	1.02233e+07	3.30878e+06	2.28239e+06	3.55853e+06	3.33874e+06	3.26869e+06	6.49271e+06	3.87873e+06	3.8371e+06	4.41957e+06	3.81378e+06	3.69715e+06	1.85397e+06	3.24818e+06	2.85843e+06	5.49102e+06	3.58239e+06	3.73999e+06
				706.234	188.939			3.47041e+06	3.01451e+06	6.03882e+06	4.45728e+06	3.33608e+06	1.01312e+07	5.82198e+06	5.13062e+06	3.89849e+06	5.467e+06	3.33033e+06	3.99931e+06	1.06774e+07	3.66638e+06	5.64214e+06	7.02356e+06	8.44206e+06	5.36789e+06	4.7142e+06	5.60754e+06	3.73291e+06	4.20791e+06	8.30216e+06	4.13942e+06	6.47328e+06	5.64836e+06	4.46368e+06	6.27519e+06	3.84664e+06	3.28678e+06	3.44897e+06	5.63338e+06	1.02041e+07	3.76187e+06	4.06419e+06	7.82598e+06	5.16702e+06	4.89565e+06	3.85528e+06	3.56399e+06	3.18894e+06	5.03333e+06
				705.519	204.97			9.45169e+06	8.52723e+06	1.10217e+07	1.60663e+07	2.01603e+07	1.46855e+07	8.31091e+06	7.75869e+06	1.1176e+07	1.54931e+07	4.56378e+07	1.44436e+07	1.06958e+07	3.04309e+07	1.55289e+07	1.23904e+07	9.78115e+06	1.13561e+07	2.37847e+07	1.09132e+07	3.65017e+07	1.29374e+07	1.09506e+07	1.37013e+07	1.15584e+07	1.96272e+07	9.4049e+06	1.38755e+07	1.12503e+07	1.03911e+07	1.61565e+07	1.06084e+07	1.01772e+07	2.22459e+07	1.59278e+07	1.67172e+07	1.37052e+07	1.85979e+07	1.38696e+07	1.14364e+07	1.46261e+07	1.24205e+07
				705.508	110.939			0	0	1.01933e+06	3.42832e+06	5.78821e+06	3.99916e+06	6.06993e+06	5.40576e+06	5.53084e+06	1.44073e+07	6.80749e+06	4.64329e+06	7.03254e+06	6.13053e+06	4.37468e+06	8.37939e+06	7.85563e+06	1.01413e+07	7.43049e+06	3.67595e+06	6.74229e+06	6.21756e+06	7.89678e+06	1.33356e+06	1.33024e+07	5.41109e+06	9.40723e+06	7.8761e+06	1.16635e+07	2.3981e+06	0	2.58527e+06	5.49431e+06	1.78899e+07	6.31603e+06	531178	4.65547e+06	4.42841e+06	4.8187e+06	1.44978e+06	5.95063e+06	7.13152e+06
		Molybdate	-8.8314	704.667	162.959			9.00182e+06	8.47325e+06	4.97277e+06	1.11315e+07	1.85391e+07	6.51721e+06	2.05732e+07	5.55883e+06	9.39032e+06	8.54853e+06	6.06694e+06	1.05826e+07	1.30809e+07	1.09542e+07	1.34912e+07	7.62817e+06	7.58938e+06	7.58558e+06	1.42567e+07	1.86628e+07	5.92922e+06	1.11147e+07	6.46121e+06	7.0155e+06	1.13332e+07	6.43431e+06	5.83963e+06	7.37199e+06	8.44453e+06	6.88911e+06	5.04516e+06	7.04615e+06	1.35328e+07	1.00056e+07	1.31638e+07	6.12065e+06	1.06471e+07	6.81859e+06	9.88033e+06	7.44061e+06	8.27433e+06	9.19438e+06
				703.738	414.887			2.57848e+06	1.99202e+06	1.98475e+06	3.64579e+06	3.35436e+06	1.48309e+06	2.18524e+06	1.85758e+06	2.11128e+06	1.64541e+06	1.30977e+06	1.78643e+06	1.94475e+06	1.43841e+06	2.75154e+06	1.40702e+06	3.15043e+06	1.71233e+06	1.48308e+06	1.43916e+06	1.4126e+06	2.07857e+06	2.70733e+06	3.17688e+06	1.50763e+06	4.318e+06	2.59504e+06	1.56759e+06	1.41946e+06	2.14391e+06	1.95819e+06	1.46847e+06	1.37744e+06	2.2478e+06	1.82243e+06	1.96812e+06	1.05854e+06	1.32542e+06	1.69019e+06	2.59878e+06	5.16716e+06	2.09707e+06
				703.737	176.983			3.53775e+07	2.29245e+07	4.07165e+07	3.43999e+07	2.19497e+07	4.57863e+07	2.97886e+07	2.7213e+07	4.5623e+07	2.60745e+07	2.66991e+07	7.58399e+07	2.96344e+07	5.71479e+06	9.61154e+07	4.38302e+07	4.1846e+07	3.67651e+07	3.32793e+07	3.25547e+07	4.08355e+07	5.50854e+07	3.25253e+07	2.13548e+07	4.61115e+07	3.73758e+07	2.70706e+07	4.56331e+07	3.01175e+07	3.83547e+07	2.78974e+07	2.23424e+07	3.75945e+07	6.02276e+07	5.41453e+07	3.51322e+07	2.30659e+07	5.78657e+07	2.42808e+07	3.87505e+07	2.67859e+07	2.95087e+07
				703.309	182.988			7.26534e+06	9.3608e+06	2.28777e+07	9.33787e+06	8.00971e+06	8.90951e+06	8.74462e+06	8.9636e+06	1.12273e+07	8.75228e+06	9.48239e+06	9.21277e+06	8.79941e+06	9.27545e+06	7.97672e+06	6.50938e+06	8.85056e+06	1.00218e+07	9.31288e+06	1.38225e+07	9.58133e+06	6.39486e+06	9.9034e+06	6.17504e+06	9.15405e+06	9.23927e+06	6.09758e+06	1.45439e+07	7.04484e+06	9.66599e+06	9.17912e+06	4.98833e+06	7.46222e+06	8.71737e+06	8.61012e+06	9.59246e+06	6.16301e+06	7.01465e+06	8.32841e+06	4.75234e+06	8.90042e+06	1.3099e+07
				702.941	252.969			2.05161e+06	1.56657e+06	1.6087e+06	1.86929e+06	2.01174e+06	1.81691e+06	1.8889e+06	2.29582e+06	2.81126e+06	1.97179e+06	1.55305e+06	1.87255e+06	1.8583e+06	2.39622e+06	1.99348e+06	1.80203e+06	1.74291e+06	5.47957e+06	2.68944e+06	2.58103e+06	2.98241e+06	2.02028e+06	1.90323e+06	1.50638e+06	2.18488e+06	2.78977e+06	1.4416e+06	3.24475e+06	2.47372e+06	1.42774e+06	1.95181e+06	1.46505e+06	1.92824e+06	1.90628e+06	3.30709e+06	1.53599e+06	1.90778e+06	1.70574e+06	2.95685e+06	1.69699e+06	1.95776e+06	3.4181e+06
				702.879	194.939			6.89601e+06	1.04434e+07	6.38435e+06	8.64606e+06	8.70876e+06	1.24629e+07	8.53763e+06	9.20937e+06	8.14822e+06	5.13093e+06	8.53439e+06	1.55097e+07	7.08369e+06	7.19569e+06	9.24035e+06	5.71857e+06	7.23389e+06	5.23567e+06	7.23135e+06	8.35776e+06	8.79561e+06	6.82609e+06	1.0158e+07	5.17589e+06	6.86517e+06	1.24767e+07	8.3589e+06	6.34923e+06	7.29963e+06	1.08115e+07	6.26593e+06	1.0185e+07	6.73853e+06	9.2768e+06	1.21498e+07	7.14961e+06	8.39865e+06	9.91321e+06	9.33975e+06	7.7399e+06	5.79777e+06	6.71631e+06
				702.879	236.991			2.16563e+06	1.875e+06	3.39981e+06	2.69034e+06	1.65852e+06	1.67197e+06	3.90668e+06	3.53049e+06	2.77184e+06	2.23632e+06	2.50317e+06	2.49556e+06	2.43032e+06	2.92685e+06	3.1945e+06	3.55169e+06	3.41637e+06	2.03775e+06	2.25617e+06	2.96141e+06	2.44545e+06	1.83639e+06	2.99316e+06	2.06059e+06	1.99598e+06	3.41069e+06	1.57965e+06	2.07267e+06	4.00281e+06	2.02926e+06	2.01271e+06	1.72483e+06	2.56201e+06	2.15122e+06	5.1966e+06	2.22756e+06	1.90276e+06	2.00434e+06	2.59613e+06	1.95052e+06	2.67441e+06	2.31247e+06
				702.874	228.931			2.67101e+06	3.15421e+06	2.826e+06	3.34165e+06	3.59508e+06	3.65609e+06	3.33896e+06	5.8439e+06	3.43184e+06	3.3273e+06	4.96052e+06	5.97474e+06	4.75959e+06	4.54173e+06	2.60037e+06	7.87305e+06	4.70192e+06	3.72649e+06	8.00205e+06	4.09183e+06	4.36961e+06	3.69237e+06	6.89521e+06	3.34942e+06	4.84524e+06	1.94987e+06	5.72593e+06	3.38285e+06	3.70606e+06	3.43215e+06	2.81797e+06	3.24911e+06	4.217e+06	3.82741e+06	4.51006e+06	3.37384e+06	4.10969e+06	4.52655e+06	6.41877e+06	3.17857e+06	4.03327e+06	5.25771e+06
				702.834	179.988			1.23243e+07	1.18901e+07	1.98117e+07	2.88563e+07	1.14442e+07	1.9325e+07	2.21174e+07	1.24995e+07	2.31899e+07	3.09344e+07	1.81918e+07	1.56782e+07	1.33084e+07	1.95284e+07	1.03376e+07	1.21073e+07	1.59091e+07	7.49624e+06	1.12742e+07	1.09791e+07	1.39116e+07	1.54543e+07	3.92282e+07	3.31382e+07	1.379e+07	1.66692e+07	1.53828e+07	4.18079e+06	1.30948e+07	1.15087e+07	1.0686e+07	1.26959e+07	2.34847e+06	4.69548e+07	1.47602e+07	1.83778e+07	1.18309e+07	2.00505e+07	2.44307e+07	1.48075e+07	1.15815e+07	1.94138e+07
				702.831	332.883			3.25706e+06	3.43667e+06	3.28364e+06	2.80429e+06	2.61112e+06	4.0094e+06	2.70174e+06	3.48422e+06	1.64525e+06	1.74757e+06	2.96898e+06	3.11573e+06	2.16799e+06	1.77361e+06	3.17166e+06	3.09667e+06	2.04011e+06	1.6969e+06	2.27892e+06	1.68859e+06	1.0134e+06	1.53882e+06	3.55453e+06	4.54788e+06	2.18676e+06	2.21463e+06	2.79107e+06	2.38466e+06	1.92014e+06	2.59193e+06	2.27578e+06	1.81465e+06	2.45003e+06	2.09982e+06	1.99906e+06	4.28048e+06	1.72799e+06	2.01487e+06	2.02227e+06	2.63709e+06	2.91952e+06	1.64153e+06
				701.961	94.9797			1.51671e+09	3.2334e+09	1.45024e+09	4.10757e+09	1.29108e+09	3.80124e+09	1.26397e+09	1.25727e+09	1.8733e+09	3.951e+09	1.87123e+09	1.47638e+09	1.67686e+09	1.2813e+09	1.24429e+09	3.13455e+09	1.34439e+09	1.54522e+09	1.66708e+09	1.43122e+09	1.21649e+09	1.2682e+09	3.04828e+09	2.23493e+09	1.68521e+09	1.43739e+09	1.26269e+09	3.71111e+09	1.12606e+09	1.49962e+09	2.16695e+09	1.47319e+09	1.51755e+09	1.70256e+09	1.92386e+09	1.72769e+09	1.12277e+09	1.5339e+09	1.2463e+09	1.18619e+09	1.26334e+09	1.29112e+09
				701.958	246.981			5.16537e+06	4.97932e+06	3.32503e+06	4.71176e+06	6.61404e+06	1.12516e+07	5.28299e+06	4.35904e+06	2.12765e+06	6.2231e+06	4.17657e+06	8.66694e+06	9.59074e+06	7.58755e+06	1.29147e+07	1.36405e+07	6.30497e+06	4.89798e+06	5.70663e+06	9.79903e+06	4.91458e+06	5.05103e+06	5.86853e+06	8.7637e+06	4.24696e+06	7.17405e+06	3.43953e+06	1.73246e+07	7.26924e+06	5.62586e+06	4.08881e+06	7.25334e+06	1.25089e+07	1.16711e+07	5.01361e+06	6.76991e+06	5.69267e+06	7.57728e+06	8.09571e+06	3.98483e+06	6.61861e+06	4.89625e+06
				701.952	76.9691			9.75843e+07	1.27924e+08	3.38471e+08	9.9649e+07	9.23855e+07	6.9635e+07	8.37527e+07	9.43609e+07	1.48926e+08	1.0483e+08	2.22821e+08	2.88221e+08	2.34654e+08	2.16039e+08	9.27174e+07	9.55718e+07	8.6766e+07	1.7375e+08	1.59481e+08	1.09005e+08	2.11263e+08	1.74851e+08	2.28749e+08	9.40405e+07	1.27465e+08	1.74675e+08	1.07079e+08	1.10631e+08	8.66538e+07	8.8319e+07	1.04146e+08	9.35609e+07	1.99273e+08	1.27353e+08	1.35416e+08	1.86873e+08	1.1566e+08	2.00197e+08	1.83718e+08	1.02187e+08	1.02376e+08	7.47699e+07
				701.951	119.016			5.20625e+08	1.51754e+08	2.07278e+08	1.48822e+08	1.12084e+08	1.90023e+08	1.22243e+08	1.36684e+08	3.3185e+08	2.4045e+08	1.55514e+08	2.6169e+08	1.46584e+08	1.00625e+08	8.193e+07	1.08711e+08	2.18701e+08	1.06999e+08	6.2719e+07	1.26002e+08	8.67802e+07	8.46325e+07	3.06567e+08	1.42302e+08	7.8031e+07	1.06756e+08	1.25045e+08	1.54483e+08	9.8509e+07	1.43346e+08	1.79234e+08	9.50746e+07	1.46839e+08	7.97381e+07	9.39806e+07	1.66087e+08	7.29468e+07	1.58071e+08	9.89063e+07	1.25079e+08	1.20514e+08	8.26492e+07
				701.496	85.0286			4.41671e+07	3.3931e+07	3.40315e+07	3.03058e+07	2.53418e+07	2.1636e+07	2.34168e+07	2.14837e+07	2.0045e+07	1.9674e+07	1.8514e+07	1.85136e+07	1.75399e+07	1.69619e+07	1.57869e+07	1.58503e+07	1.40446e+07	1.35996e+07	9.52136e+06	1.38111e+07	1.46001e+07	1.65313e+07	2.646e+07	2.18995e+07	1.57939e+07	1.83571e+07	2.22373e+07	1.67766e+07	1.6052e+07	2.99128e+07	3.66052e+07	1.52159e+07	1.7748e+07	1.65881e+07	1.65824e+07	2.89756e+07	1.50363e+07	1.79766e+07	1.53329e+07	6.16376e+07	2.4497e+07	1.65735e+07
				701.08	96.9765			6.53698e+07	6.6945e+07	1.76467e+08	1.40358e+08	4.54399e+07	5.59752e+07	5.24971e+07	3.04786e+07	5.13077e+07	4.81495e+07	6.38335e+07	5.32791e+07	1.19127e+08	9.86504e+07	9.93621e+07	1.06064e+08	7.04944e+07	5.10073e+07	1.12699e+08	5.0039e+07	4.25587e+07	5.55126e+07	6.36271e+07	3.90164e+07	5.002e+07	9.53263e+07	6.64657e+07	4.52913e+07	2.56981e+07	1.25271e+08	4.18765e+07	4.16875e+07	6.55671e+07	1.03847e+08	1.10721e+08	5.77258e+07	4.23306e+07	5.96774e+07	6.31117e+07	5.60959e+07	4.68556e+07	4.43968e+07
				701.068	134.972			1.1818e+07	9.71894e+06	8.78222e+06	2.37188e+07	1.56184e+07	8.70137e+06	9.15168e+06	1.5293e+07	1.35187e+07	1.51844e+07	9.54919e+06	1.11095e+07	1.63317e+07	1.09257e+07	9.1259e+06	1.51676e+07	3.19545e+07	1.2113e+07	1.37403e+07	1.55232e+07	1.08619e+07	1.499e+07	2.39991e+07	7.90331e+06	2.34854e+07	1.02298e+07	1.0622e+07	1.79184e+07	7.14645e+06	8.10661e+06	7.57309e+06	1.02089e+07	5.79363e+06	1.01409e+07	1.79776e+07	2.51942e+07	1.40632e+07	1.21584e+07	2.0152e+07	1.20521e+07	1.45317e+07	1.41861e+07
				701.058	360.946			2.29552e+06	1.27032e+06	1.12983e+06	1.02893e+06	1.95693e+06	1.73099e+06	1.24887e+06	775993	1.12023e+06	1.1392e+06	1.44448e+06	931829	966667	913842	773235	889103	1.20591e+06	797214	835572	789615	968753	1.0012e+06	1.31736e+06	995442	927823	1.07767e+06	1.15547e+06	775344	863230	1.02696e+06	2.46445e+06	846527	1.11735e+06	700872	741225	1.15598e+06	808319	770337	796528	1.07523e+06	1.64315e+06	1.1069e+06
		Phosphate	5.46539	700.592	95.9792			1.05466e+08	9.50957e+07	9.53771e+07	2.25044e+08	6.92893e+07	9.52561e+07	9.78041e+07	1.00405e+08	1.17693e+08	8.55681e+07	8.15458e+07	1.35985e+08	9.21261e+07	6.02874e+07	5.10203e+07	1.64338e+08	6.30353e+07	6.31536e+07	1.57298e+08	1.42312e+08	6.60475e+07	8.58983e+07	9.31022e+07	9.04034e+07	1.00661e+08	1.24464e+08	9.85005e+07	2.05389e+08	8.35862e+07	8.53881e+07	1.00458e+08	1.21148e+08	8.09027e+07	7.49685e+07	1.42637e+08	1.02545e+08	1.13511e+08	7.11021e+07	7.52262e+07	9.37889e+07	1.05576e+08	6.43476e+07
				700.223	276.942			4.00649e+06	5.10767e+06	3.75192e+06	4.67679e+06	5.97933e+06	3.4844e+06	6.28024e+06	2.91285e+06	3.94539e+06	4.60648e+06	2.90235e+06	4.05445e+06	4.90363e+06	1.24353e+07	4.65503e+06	2.82522e+06	4.47401e+06	3.79234e+06	7.19239e+06	5.0549e+06	3.36449e+06	9.55077e+06	2.82717e+06	5.05419e+06	3.39893e+06	9.45812e+06	4.35296e+06	9.45212e+06	4.52011e+06	5.96446e+06	3.27713e+06	2.94839e+06	4.2692e+06	4.40513e+06	3.16446e+06	4.13232e+06	2.67182e+06	4.20101e+06	4.54955e+06	4.7749e+06	2.37312e+06	5.15062e+06
				698.374	139.937			2.99303e+06	3.03115e+06	2.54168e+06	2.60972e+06	2.43683e+06	2.97113e+06	1.49834e+06	2.28993e+06	2.65051e+06	3.52513e+06	3.11616e+06	4.64846e+06	1.85886e+06	3.27972e+06	1.69904e+06	3.60212e+06	3.33469e+06	1.68176e+06	2.04426e+06	2.28908e+06	2.33285e+06	1.63803e+06	1.99261e+06	4.40925e+06	2.41363e+06	2.64274e+06	2.47974e+06	3.06829e+06	8.13485e+06	2.2154e+06	1.63096e+06	3.158e+06	3.55774e+06	3.17923e+06	2.0466e+06	1.78776e+06	3.68504e+06	2.70089e+06	2.28519e+06	3.06717e+06	1.8782e+06	2.39449e+06
				698.368	224.165			7.2763e+06	8.09614e+06	5.96881e+06	5.64679e+06	1.05855e+07	6.33539e+06	8.0519e+06	6.98122e+06	1.00424e+07	1.04738e+07	5.05766e+06	5.75883e+06	5.78972e+06	8.96087e+06	8.43885e+06	1.70205e+07	6.92033e+06	1.005e+07	1.18175e+07	5.91535e+06	7.15274e+06	1.94748e+07	1.32937e+07	7.87481e+06	5.91022e+06	6.83783e+06	1.29941e+07	1.15488e+07	7.53752e+06	6.15933e+06	7.27389e+06	8.60964e+06	1.01029e+07	4.31298e+06	7.65227e+06	9.96844e+06	8.45203e+06	5.22595e+06	1.20031e+07	6.41822e+06	8.16552e+06	5.24245e+06
				698.357	80.0108			9.61186e+06	5.7557e+06	5.24242e+06	7.27776e+06	5.7584e+06	9.07883e+06	1.74667e+07	9.94594e+06	5.30924e+06	2.91049e+06	8.15008e+06	1.02182e+07	6.53788e+06	8.30676e+06	2.34379e+07	8.83698e+06	9.52673e+06	6.94467e+06	1.14864e+07	7.43905e+06	2.05929e+07	9.16768e+06	6.32379e+06	5.7513e+06	6.86722e+06	8.09565e+06	5.55272e+06	8.747e+06	7.40471e+06	6.8462e+06	4.83549e+06	9.09856e+06	6.68895e+06	8.50182e+06	6.51056e+06	5.30993e+06	6.52541e+06	7.51419e+06	1.9596e+07	1.90154e+06	7.79643e+06	1.51673e+07
				697.95	130.956			3.84939e+06	3.39792e+06	3.34942e+06	3.86785e+06	4.19158e+06	2.96925e+06	4.12429e+06	3.08218e+06	1.99604e+06	3.06888e+06	2.8377e+06	2.8234e+06	2.94201e+06	2.71638e+06	2.30397e+06	2.51445e+06	2.46752e+06	2.42177e+06	2.57468e+06	2.28745e+06	2.56823e+06	2.53627e+06	3.16574e+06	3.94453e+06	2.49327e+06	2.57432e+06	2.87588e+06	2.88559e+06	2.43947e+06	3.18557e+06	5.58633e+06	2.45228e+06	2.43213e+06	2.32529e+06	2.88872e+06	8.95667e+06	2.6358e+06	2.38352e+06	2.46173e+06	1.94902e+06	3.12339e+06	2.64435e+06
				697.456	196.024			1.21602e+07	7.09354e+06	1.40537e+07	1.25031e+07	5.59683e+06	7.30216e+06	1.14521e+07	9.16883e+06	8.67039e+06	1.03612e+07	7.73482e+06	6.2883e+06	5.95986e+06	5.9793e+06	1.08295e+07	9.76304e+06	6.94884e+06	5.40175e+06	4.80141e+06	3.6332e+06	8.37976e+06	9.10532e+06	7.60411e+06	1.80329e+07	8.10019e+06	7.59125e+06	9.30286e+06	4.65615e+06	5.17332e+06	9.68565e+06	1.21794e+07	4.57168e+06	1.01565e+07	5.05782e+06	7.6926e+06	9.89563e+06	4.49915e+06	7.81108e+06	1.22232e+07	8.90262e+06	6.10573e+06	1.0516e+07
				697.023	157.988			4.32847e+06	4.01429e+06	4.59096e+06	3.46654e+06	1.14368e+07	4.9328e+06	4.85678e+06	5.03491e+06	4.54543e+06	4.41986e+06	4.03213e+06	3.05947e+06	6.2014e+06	7.08093e+06	2.86782e+06	3.96458e+06	1.43431e+07	3.97417e+06	3.03664e+06	4.42588e+06	5.8477e+06	2.91854e+06	5.4128e+06	4.8147e+06	4.73019e+06	3.90971e+06	3.27246e+06	5.41367e+06	3.98162e+06	5.16161e+06	5.73878e+06	2.97718e+06	6.85575e+06	9.95988e+06	4.1705e+06	4.43756e+06	5.18602e+06	4.46749e+06	4.0413e+06	4.20967e+06	8.54644e+06	5.09827e+06
				696.898	101.98			2.52563e+06	2.21139e+06	3.56271e+06	2.44642e+06	2.66727e+06	3.34694e+06	4.08253e+06	2.61428e+06	2.34967e+06	7.0967e+06	3.028e+06	4.05043e+06	3.22886e+06	3.09451e+06	2.33563e+06	3.31455e+06	4.00801e+06	5.40767e+06	3.95752e+06	4.1913e+06	3.43186e+06	3.27102e+06	2.71194e+06	2.14808e+06	3.71834e+06	3.05876e+06	2.5678e+06	7.52833e+06	3.51153e+06	2.35348e+06	2.43487e+06	4.11271e+06	2.59178e+06	3.21677e+06	3.09355e+06	3.24003e+06	4.34054e+06	2.47071e+06	3.95913e+06	1.65626e+06	2.89127e+06	3.14412e+06
				695.678	225.149			3.4157e+06	1.7256e+06	3.30419e+06	3.1795e+06	3.31587e+06	3.23727e+06	3.25826e+06	2.77832e+06	2.98069e+06	2.30562e+06	3.42357e+06	3.03163e+06	3.25704e+06	4.691e+06	2.94371e+06	2.10631e+06	2.97344e+06	2.70852e+06	2.71005e+06	2.77518e+06	2.65447e+06	2.65721e+06	3.33699e+06	3.45064e+06	3.4815e+06	3.17733e+06	2.92447e+06	3.52855e+06	3.29379e+06	3.06971e+06	3.25959e+06	6.75108e+06	3.02556e+06	2.80881e+06	2.79293e+06	4.43529e+06	1.70064e+06	2.71842e+06	2.45156e+06	2.96281e+06	2.95069e+06	5.48195e+06
				695.616	319.007			8.6299e+06	4.93888e+06	5.84578e+06	5.74931e+06	4.87537e+06	4.76625e+06	4.02561e+06	3.86292e+06	3.07393e+06	3.36969e+06	2.73087e+06	2.26967e+06	2.33992e+06	2.09182e+06	1.99766e+06	2.01251e+06	2.04087e+06	1.27198e+06	1.22481e+06	1.32343e+06	1.83821e+06	1.98237e+06	4.51619e+06	3.40089e+06	1.28156e+06	2.40726e+06	3.28902e+06	2.07823e+06	1.3935e+06	5.4267e+06	7.79413e+06	1.98003e+06	2.25497e+06	1.78275e+06	2.5669e+06	7.36646e+06	1.64352e+06	2.06173e+06	2.00066e+06	7.50583e+06	3.89788e+06	2.16506e+06
		Reduced 2,6-Dichlorophenolindophenol	2.48126	694.846	271.119			1.93601e+06	1.89425e+06	1.75566e+06	2.01192e+06	1.19645e+06	3.14401e+06	3.37064e+06	1.48761e+06	1.19185e+06	2.38178e+06	1.72063e+06	4.91081e+06	1.74274e+06	2.1273e+06	2.7603e+06	1.78588e+06	1.7164e+06	1.79501e+06	3.08536e+06	2.67332e+06	1.56588e+06	1.80747e+06	1.26635e+06	1.48299e+06	2.16916e+06	1.73363e+06	1.94024e+06	2.33993e+06	1.95424e+06	1.80774e+06	1.954e+06	1.38793e+06	1.35391e+06	1.09178e+06	1.62041e+06	2.50316e+06	1.42099e+06	1.82637e+06	1.94924e+06	2.11992e+06	2.69873e+06	1.44636e+06
				694.29	343.052			2.46218e+06	2.70156e+06	2.22659e+06	1.98699e+06	2.00041e+06	3.73945e+06	1.78206e+06	1.9249e+06	1.69053e+06	1.68537e+06	1.47073e+06	1.26061e+06	1.21364e+06	1.26654e+06	1.12854e+06	1.26465e+06	1.10608e+06	1.24345e+06	1.0069e+06	1.03559e+06	1.14708e+06	917060	1.94391e+06	1.70761e+06	1.12272e+06	1.72768e+06	1.67102e+06	1.24e+06	1.27041e+06	2.19036e+06	2.87407e+06	912421	1.49875e+06	1.12962e+06	1.40909e+06	2.26064e+06	963911	1.16106e+06	1.07069e+06	1.92172e+06	1.71552e+06	1.40143e+06
				693.872	270.942			4.41598e+06	3.85559e+06	4.77354e+06	5.06522e+06	5.75971e+06	2.87368e+06	3.65957e+06	4.88486e+06	4.24974e+06	5.75062e+06	9.06664e+06	4.78999e+06	5.12625e+06	7.25007e+06	3.95378e+06	944714	5.8586e+06	6.42748e+06	8.2646e+06	7.31315e+06	1.07179e+07	6.22987e+06	5.7311e+06	5.1487e+06	5.1711e+06	6.48806e+06	4.55745e+06	5.27327e+06	1.10412e+07	3.44388e+06	4.08383e+06	4.5946e+06	5.91187e+06	5.32174e+06	4.16799e+06	3.6799e+06	6.61262e+06	1.17382e+07	7.31621e+06	4.04039e+06	5.3338e+06	5.24849e+06
				692.975	109.941			4.03216e+06	3.2256e+06	2.04995e+06	2.94741e+06	1.92793e+06	1.68419e+06	1.90333e+06	1.84555e+06	1.42238e+06	1.84192e+06	2.19645e+06	1.65426e+06	2.68592e+06	1.93273e+06	2.04359e+06	2.27145e+06	2.32062e+06	1.58182e+06	2.4427e+06	4.31185e+06	2.01791e+06	1.92322e+06	3.31695e+06	1.68995e+06	2.08765e+06	2.13127e+06	1.81866e+06	2.53217e+06	1.75893e+06	1.87916e+06	2.35021e+06	2.16704e+06	2.2373e+06	1.79822e+06	1.3962e+06	2.42138e+06	2.0385e+06	2.34334e+06	1.72023e+06	2.30427e+06	1.98882e+06	2.13217e+06
				692.911	218.976			2.09243e+06	1.87149e+06	1.31425e+06	2.04981e+06	1.68205e+06	2.16619e+06	4.75622e+06	1.77537e+06	1.6307e+06	1.11607e+06	1.30642e+06	1.42734e+06	1.23077e+06	2.72691e+06	1.00764e+06	1.45257e+06	1.20552e+06	3.21454e+06	1.14104e+06	1.36487e+06	3.28442e+06	1.7663e+06	2.7125e+06	1.44853e+06	2.48824e+06	2.228e+06	1.45504e+06	1.27825e+06	1.25063e+06	1.27698e+06	4.31991e+06	816303	2.13421e+06	2.2664e+06	1.07219e+06	1.65884e+06	878372	407938	1.30203e+06	1.96448e+06	1.57301e+06	1.10298e+06
				692.058	77.9687			5.34519e+06	8.79658e+06	6.60826e+06	4.32669e+06	5.61626e+06	5.43268e+06	7.63558e+06	8.99393e+06	3.62099e+06	4.86362e+06	1.11291e+07	4.21293e+06	6.93872e+06	4.93358e+06	7.39932e+06	5.13839e+06	4.82151e+06	6.42556e+06	5.95623e+06	6.26514e+06	4.31863e+06	5.14507e+06	5.65648e+06	5.57612e+06	9.03676e+06	5.23162e+06	4.97363e+06	4.09346e+06	5.46773e+06	4.42403e+06	5.57896e+06	6.53344e+06	4.91716e+06	5.36557e+06	4.80678e+06	5.50203e+06	5.34357e+06	4.67021e+06	4.72854e+06	5.71994e+06	4.44598e+06	5.10417e+06
				692.053	198.965			5.61178e+06	5.10777e+06	9.76835e+06	5.93207e+06	7.521e+06	5.51201e+06	8.11032e+06	5.26009e+06	6.79491e+06	5.60464e+06	1.55871e+07	6.53329e+06	8.04721e+06	8.42518e+06	5.44241e+06	6.44958e+06	7.5747e+06	5.57046e+06	6.15898e+06	7.619e+06	4.91624e+06	9.27047e+06	7.93974e+06	6.94687e+06	2.08104e+06	6.16289e+06	4.46706e+06	7.17749e+06	4.36576e+06	5.13386e+06	5.85229e+06	6.35807e+06	8.35374e+06	5.78196e+06	7.89587e+06	5.49839e+06	6.22836e+06	5.08172e+06	8.38664e+06	5.95414e+06	6.50337e+06	5.48347e+06
				691.159	135.944			5.64085e+07	3.05599e+07	8.26858e+07	1.01437e+08	1.12764e+08	7.48072e+07	4.01021e+07	3.56192e+07	5.81436e+07	8.4159e+07	5.44485e+07	4.26521e+07	8.38311e+07	4.30467e+07	1.4155e+08	7.45812e+07	7.49634e+07	6.69296e+07	7.69629e+07	9.44378e+07	7.05017e+07	5.10392e+07	5.43874e+07	1.50194e+08	5.28508e+07	6.36699e+07	4.68794e+07	5.68735e+07	6.01651e+07	4.82505e+07	6.19662e+07	4.57279e+07	8.42053e+07	4.52585e+07	9.21676e+07	7.75166e+07	9.73927e+07	7.733e+07	6.74855e+07	6.74877e+07	3.5887e+07	5.13619e+07
				691.124	141.016			9.10625e+07	1.1253e+08	1.20564e+08	9.60777e+07	7.71319e+07	1.37474e+08	8.51986e+07	1.14908e+08	1.07956e+08	1.15178e+08	9.08116e+07	8.76816e+07	8.1017e+07	7.96551e+07	1.47551e+08	2.09565e+08	8.02871e+07	5.86372e+07	6.66465e+07	8.17124e+07	8.22794e+07	7.64329e+07	1.77318e+08	9.20935e+07	1.13483e+08	1.46104e+08	9.36217e+07	9.26594e+07	1.41811e+08	8.3393e+07	1.07027e+08	8.38743e+07	8.82752e+07	9.36748e+07	1.13467e+08	8.97867e+07	7.40736e+07	1.43735e+08	8.12478e+07	9.29752e+07	1.5427e+08	9.98945e+07
				688.481	137.94			2.41971e+07	2.22258e+07	2.35838e+07	2.72084e+07	2.04914e+07	2.14056e+07	2.09519e+07	1.96923e+07	1.88136e+07	2.26429e+07	2.40451e+07	2.24014e+07	2.23273e+07	2.13646e+07	2.03286e+07	2.31869e+07	2.40794e+07	2.19684e+07	2.19104e+07	2.21067e+07	2.73889e+07	2.10943e+07	1.97862e+07	2.3561e+07	2.13417e+07	2.08912e+07	2.0364e+07	2.103e+07	2.08083e+07	4.31776e+07	2.13797e+07	2.3653e+07	2.16963e+07	3.33556e+07	2.17552e+07	1.65167e+07	2.37052e+07	2.34356e+07	2.13111e+07	2.77766e+07	1.9832e+07	2.13198e+07
				686.62	204.97			1.03134e+07	1.15667e+07	2.31015e+07	1.5534e+07	2.4026e+07	1.7533e+07	1.40828e+07	1.92869e+07	1.44566e+07	1.83755e+07	1.47196e+07	1.62663e+07	2.12407e+07	1.97151e+07	2.44657e+07	1.51766e+07	1.13398e+07	2.25801e+07	1.62468e+07	1.98647e+07	1.93159e+07	1.41314e+07	2.38831e+07	1.05949e+07	2.1765e+07	1.98175e+07	1.7835e+07	1.12332e+07	2.20277e+07	1.81739e+07	1.15775e+07	2.01043e+07	1.66192e+07	1.60123e+07	2.92738e+07	9.23955e+06	1.55765e+07	2.05963e+07	1.61901e+07	1.2752e+07	1.38477e+07	1.234e+07
				685.797	130.956			3.31325e+06	2.77661e+06	2.98295e+06	3.11254e+06	2.8883e+06	5.79661e+06	3.60065e+06	2.65281e+06	2.32699e+06	2.40321e+06	2.48819e+06	1.73809e+06	2.18652e+06	2.10216e+06	1.82763e+06	1.99396e+06	2.09967e+06	2.16297e+06	2.18998e+06	2.10802e+06	2.12942e+06	1.76507e+06	2.72214e+06	2.54489e+06	2.03097e+06	2.0701e+06	3.27149e+06	2.18485e+06	2.05738e+06	2.77469e+06	4.16987e+06	1.89662e+06	2.27327e+06	2.13978e+06	2.43144e+06	3.29716e+06	1.93045e+06	2.09528e+06	2.10633e+06	3.1682e+06	3.77958e+06	2.12246e+06
		3,5-Dibromo-4-hydroxyphenylpyruvate	20.4569	685.769	338.964			3.02798e+06	2.49396e+06	2.30395e+06	2.7242e+06	2.59193e+06	2.68576e+06	2.01506e+06	2.52205e+06	1.77455e+06	2.35583e+06	3.17744e+06	1.272e+06	1.82811e+06	2.14383e+06	1.28609e+06	1.7359e+06	3.30993e+06	1.67537e+06	1.01814e+06	1.62097e+06	2.01762e+06	1.90947e+06	2.08536e+06	2.87654e+06	1.55837e+06	2.03525e+06	1.9659e+06	2.43626e+06	2.78547e+06	3.69623e+06	4.28604e+06	1.37122e+06	1.97993e+06	1.83036e+06	2.95288e+06	3.96774e+06	1.39798e+06	3.03484e+06	1.87147e+06	2.88849e+06	2.16574e+06	2.56636e+06
		Molybdate	-8.80849	684.87	162.959			7.79538e+06	8.1663e+06	8.18378e+06	1.07564e+07	9.06933e+06	1.18578e+07	8.61845e+06	1.13449e+07	9.95314e+06	7.5126e+06	1.0509e+07	1.09054e+07	1.05188e+07	1.50705e+07	9.7956e+06	9.74969e+06	1.76936e+07	9.29391e+06	1.52854e+07	8.26089e+06	1.08025e+07	9.22225e+06	1.19959e+07	9.05849e+06	1.09912e+07	8.8828e+06	8.71296e+06	1.56423e+07	1.01675e+07	9.44795e+06	6.11352e+06	1.46929e+07	8.42076e+06	1.08889e+07	6.92615e+06	1.04998e+07	1.31753e+07	1.87621e+07	7.85241e+06	1.03791e+07	8.86064e+06	9.44209e+06
				683.954	78.966			5.64317e+06	4.14358e+06	4.73469e+06	3.46012e+06	3.03842e+06	4.86769e+06	8.16847e+06	4.00411e+06	958703	3.529e+06	4.18173e+06	3.84994e+06	4.4585e+06	6.19465e+06	2.73914e+06	6.36724e+06	4.89787e+06	5.42032e+06	3.49828e+06	6.97657e+06	2.61933e+06	2.34429e+06	9.19465e+06	3.62751e+06	6.91935e+06	6.59211e+06	3.43537e+06	2.97169e+06	3.77364e+06	4.44467e+06	4.5673e+06	1.33527e+07	2.8305e+06	4.43405e+06	4.73537e+06	3.19663e+06	3.37422e+06	3.74435e+06	3.50399e+06	4.96927e+06	3.23579e+06	3.29418e+06
				683.021	270.942			3.88573e+06	4.13104e+06	4.57986e+06	5.92355e+06	5.09589e+06	4.78845e+06	6.18243e+06	4.11423e+06	5.97964e+06	5.1858e+06	5.37553e+06	4.06672e+06	7.70992e+06	5.97066e+06	3.86299e+06	4.79679e+06	6.34309e+06	8.18525e+06	6.22914e+06	5.48887e+06	7.93122e+06	5.04254e+06	7.31473e+06	4.55745e+06	5.24538e+06	5.45666e+06	4.85316e+06	4.97347e+06	5.28573e+06	1.04166e+07	4.22088e+06	5.16697e+06	5.61485e+06	5.52359e+06	8.82993e+06	4.19901e+06	5.31937e+06	4.8213e+06	5.74875e+06	3.92131e+06	5.32524e+06	4.60908e+06
				682.148	100.985			7.42323e+06	6.43045e+06	1.0519e+07	1.12634e+07	1.3555e+07	1.12784e+07	1.59226e+07	1.42454e+07	9.18143e+06	1.24372e+07	1.47554e+07	1.78548e+07	1.57387e+07	1.58514e+07	1.5886e+07	9.14609e+06	1.60727e+07	1.74909e+07	1.83018e+07	1.96085e+07	1.75514e+07	1.04833e+07	7.03369e+06	1.30021e+07	1.3807e+07	1.2644e+07	8.86803e+06	1.68804e+07	7.77274e+06	1.10194e+07	9.58477e+06	1.41818e+07	1.7488e+07	1.62563e+07	1.72467e+07	1.14272e+07	1.59297e+07	1.22227e+07	1.45872e+07	5.76873e+06	1.18859e+07	1.56857e+07
				677.628	181.009			1.23916e+07	1.50884e+07	1.16124e+07	1.20636e+07	1.57192e+07	1.14862e+07	4.71432e+07	1.9964e+07	1.46839e+07	1.67556e+07	1.08507e+07	1.03635e+07	1.46469e+07	1.16655e+07	5.3349e+07	1.19491e+07	1.79459e+07	1.38321e+07	1.77168e+07	2.08145e+07	1.38047e+07	2.0012e+07	1.23837e+07	1.11179e+07	1.26588e+07	1.45293e+07	1.07794e+07	1.70358e+07	1.62654e+07	1.52994e+07	1.29602e+07	1.0928e+07	1.65696e+07	1.79357e+07	1.57579e+07	1.62389e+07	1.69896e+07	1.72088e+07	1.50277e+07	1.19869e+07	2.0023e+07	1.11754e+07
				677.58	101.98			3.27105e+06	3.02268e+06	3.08329e+06	3.63741e+06	3.46786e+06	5.022e+06	7.62079e+06	3.91084e+06	2.59519e+06	3.75343e+06	4.45553e+06	3.18875e+06	4.10484e+06	3.41832e+06	4.00371e+06	3.08435e+06	6.57417e+06	4.7874e+06	4.99158e+06	3.77429e+06	2.95007e+06	4.71089e+06	3.43831e+06	3.37738e+06	4.33325e+06	3.69016e+06	3.3755e+06	3.88794e+06	5.30145e+06	3.68981e+06	3.43308e+06	3.89669e+06	5.61487e+06	7.03164e+06	4.94334e+06	3.10843e+06	5.91941e+06	3.66972e+06	7.03478e+06	3.2038e+06	3.96056e+06	7.16361e+06
				673.213	339.167			2.23629e+06	2.13335e+06	2.68698e+06	1.08809e+06	3.46498e+06	1.26842e+06	1.56424e+06	1.35128e+06	1.34874e+06	1.37999e+06	1.16276e+06	1.03485e+06	824908	1.08166e+06	989610	981441	1.06999e+06	1.00336e+06	755155	1.05291e+06	1.20124e+06	1.07117e+06	1.2981e+06	1.36377e+06	786875	1.28852e+06	1.44058e+06	1.03204e+06	1.00039e+06	1.61454e+06	1.30572e+06	971171	1.10712e+06	1.10918e+06	955916	1.89924e+06	1.03224e+06	1.07354e+06	526879	1.56299e+06	1.4786e+06	389034
				672.168	94.9797			1.51277e+09	9.65597e+09	9.19048e+09	5.49256e+09	9.14168e+09	1.03197e+09	1.35651e+09	4.96359e+09	8.55406e+09	8.17231e+09	8.73311e+09	4.98062e+09	1.20379e+09	1.39296e+09	7.38688e+08	1.90516e+09	1.43607e+09	1.19892e+09	7.42225e+09	1.23449e+09	8.88119e+08	1.1419e+09	1.2627e+09	1.26846e+09	8.67566e+09	1.14002e+09	1.25754e+09	7.78234e+09	1.26667e+09	9.2673e+09	2.23624e+09	1.3427e+09	1.4762e+09	1.11908e+09	1.04087e+09	9.16069e+09	1.54138e+09	2.06313e+09	3.74687e+09	1.82432e+09	1.19308e+09	1.41668e+09
				671.361	224.165			1.17801e+07	4.62031e+07	4.10043e+07	4.82874e+07	4.70474e+07	5.29581e+06	8.30057e+06	1.35178e+07	4.66872e+07	3.52362e+07	9.86512e+06	3.21883e+07	3.3497e+07	9.62296e+06	2.40884e+07	6.76669e+06	8.87066e+06	8.11776e+06	4.58049e+07	2.74796e+07	1.19145e+07	4.87516e+06	5.43385e+06	1.25035e+07	2.56052e+07	8.87154e+06	7.95152e+06	4.76476e+07	5.48185e+06	4.72721e+07	1.32415e+07	4.19607e+07	2.05763e+07	2.56028e+06	4.64512e+07	7.17969e+06	5.82988e+06	8.41014e+06	2.58623e+07	1.16277e+07	4.9988e+07	4.61095e+07
				671.333	139.937			4.77465e+06	2.12059e+06	2.84591e+06	1.7804e+06	2.43956e+06	2.53779e+06	1.89611e+06	1.43479e+06	1.98238e+06	3.96972e+06	1.88696e+06	2.36083e+06	2.38237e+06	1.81936e+06	9.4312e+06	1.35231e+06	2.43753e+06	1.87102e+06	5.00421e+06	2.1051e+06	2.50057e+06	2.79613e+06	4.53576e+06	1.64254e+06	2.51177e+06	1.89459e+06	2.00092e+06	1.53879e+06	1.44526e+06	2.22453e+06	2.34916e+06	3.07925e+06	2.71203e+06	2.11145e+06	3.72541e+06	5.37575e+06	7.1758e+06	2.17257e+06	8.48775e+06	1.83465e+06	2.53888e+06	1.99262e+06
				671.332	188.939			3.3014e+06	2.28399e+06	2.94782e+06	3.63228e+06	3.90688e+06	8.10154e+06	5.27803e+06	3.02611e+06	4.8303e+06	3.24741e+06	3.77756e+06	4.99196e+06	4.24882e+06	4.33605e+06	4.97605e+06	3.89683e+06	4.84284e+06	4.71542e+06	5.25553e+06	5.03895e+06	8.25338e+06	3.89881e+06	3.12817e+06	5.38194e+06	2.94478e+06	3.48634e+06	6.54385e+06	3.95593e+06	6.80507e+06	3.35948e+06	3.34682e+06	3.7022e+06	4.68943e+06	3.36698e+06	3.20045e+06	3.87005e+06	6.25999e+06	3.4824e+06	3.79932e+06	3.28832e+06	3.4355e+06	3.19819e+06
				671.304	76.9691			6.94584e+08	9.08064e+07	3.35059e+08	3.371e+08	5.93916e+08	6.0881e+08	3.34029e+08	8.12995e+07	5.6272e+08	5.78029e+08	6.15405e+08	3.53873e+08	6.61275e+07	8.50567e+07	5.23325e+08	8.79306e+07	7.26417e+07	1.22764e+08	2.76728e+08	5.50877e+08	5.43995e+08	2.81302e+08	7.94743e+07	1.33742e+08	5.97465e+08	8.55882e+07	3.72259e+08	7.69214e+07	6.10213e+08	6.17878e+08	6.62486e+08	6.13473e+08	5.43265e+08	5.61596e+08	6.12653e+07	6.08771e+08	8.82591e+07	8.4158e+07	5.59678e+08	9.16457e+07	1.21784e+08	5.60228e+08
				670.351	96.9765			6.43122e+07	1.86314e+08	1.74816e+08	2.17188e+08	4.53965e+07	1.79343e+08	3.27766e+08	3.04156e+08	2.90242e+08	1.4841e+08	4.80013e+07	5.52223e+07	4.23153e+07	5.28182e+07	1.31916e+08	2.94747e+08	5.01862e+07	4.76167e+07	1.18325e+08	2.79455e+08	1.55037e+08	1.73906e+08	6.11098e+07	3.53242e+07	3.77917e+07	2.84279e+08	3.53099e+07	2.70659e+08	6.45868e+07	3.29163e+08	3.35393e+08	5.16031e+07	2.78934e+08	2.9067e+08	3.96705e+07	1.83435e+08	2.99231e+08	2.94301e+08	1.32768e+08	3.45854e+08	4.44663e+07	2.90573e+08
				669.63	110.939			0	2.46406e+06	2.72164e+06	6.94363e+06	6.89635e+06	5.20734e+06	6.3873e+06	1.20468e+07	1.23733e+07	9.82408e+06	6.00885e+06	6.46531e+06	2.26744e+07	1.41508e+07	4.24956e+06	4.48148e+06	1.94975e+07	5.53288e+06	6.07286e+06	2.32084e+07	5.2602e+06	1.99604e+07	9.08696e+06	7.08074e+06	6.08882e+06	4.61975e+06	4.63145e+06	1.71044e+07	4.87578e+06	7.5784e+06	1.15723e+06	7.65093e+06	1.60837e+07	4.65167e+06	1.68615e+07	6.19585e+06	8.2916e+06	2.63361e+06	4.33419e+06	6.88215e+06	4.97336e+06	4.16916e+06
		Reduced 2,6-Dichlorophenolindophenol	2.2591	669.621	271.119			1.74332e+06	1.78228e+06	1.6106e+06	1.42098e+06	2.58709e+06	1.59549e+06	1.13894e+06	2.31946e+06	1.00195e+06	1.08426e+06	2.58415e+06	2.0221e+06	1.86837e+06	1.11311e+06	1.72877e+06	1.64839e+06	1.8503e+06	2.60654e+06	1.55756e+06	2.05567e+06	1.7545e+06	1.9303e+06	1.79909e+06	1.04726e+06	1.08391e+06	1.72093e+06	1.26981e+06	1.15255e+06	1.62997e+06	1.80819e+06	1.68326e+06	2.06078e+06	1.46439e+06	1.13119e+06	1.40139e+06	1.43017e+06	1.54756e+06	1.20033e+06	1.13817e+06	3.73003e+06	1.34155e+06	1.03614e+06
				669.546	176.983			1.05174e+08	1.39664e+08	9.36543e+07	2.08975e+07	8.02188e+07	9.62472e+07	2.73186e+07	2.24714e+07	3.23805e+07	8.26781e+07	1.00318e+08	2.45875e+07	2.40505e+07	2.79026e+07	7.49735e+07	7.51106e+07	2.63885e+07	2.5498e+07	1.04288e+08	7.17852e+07	9.18691e+07	2.65272e+07	1.09378e+08	2.58746e+07	9.73433e+07	1.20552e+08	1.01476e+08	2.29305e+07	1.80751e+07	7.6762e+07	1.76793e+08	2.66743e+07	9.2213e+07	8.94901e+07	1.12512e+08	1.00571e+08	1.24234e+08	1.03391e+08	5.95849e+07	1.12845e+08	1.7344e+08	2.24471e+07
		Phosphate	5.70393	669.527	95.9792			3.00556e+08	4.76673e+08	4.64612e+08	2.71088e+08	4.58429e+08	2.6699e+08	4.78426e+08	4.5329e+08	2.56416e+08	2.20428e+08	2.39309e+08	2.50711e+08	5.57812e+07	2.45745e+08	2.05101e+08	2.17021e+08	2.96012e+08	7.0063e+07	1.70104e+08	4.07646e+08	2.91289e+08	6.35256e+07	4.86895e+08	4.75543e+08	2.6872e+08	2.61702e+08	4.63362e+08	3.69832e+08	3.21592e+08	4.72943e+08	4.98131e+08	3.48304e+08	2.33219e+08	4.13753e+08	5.23826e+07	4.60356e+08	3.81604e+08	2.88528e+08	4.15367e+08	4.92208e+08	4.68703e+08	2.42405e+08
				669.511	215.014			5.45186e+07	8.38598e+06	5.41142e+06	6.04794e+06	1.00117e+07	4.66163e+06	8.89941e+06	8.372e+06	8.11633e+06	7.54036e+06	7.3562e+06	6.69805e+06	6.29489e+06	5.85038e+06	5.56794e+06	5.56394e+06	5.29854e+06	1.06876e+07	8.69046e+06	2.59748e+06	5.2531e+06	2.80597e+06	5.02146e+06	8.94694e+06	5.12085e+06	6.17473e+06	8.70649e+06	5.58858e+06	2.37308e+06	1.03431e+07	1.10623e+07	2.65103e+06	6.06424e+06	5.63992e+06	6.49206e+06	7.96671e+06	1.05791e+07	7.03627e+06	2.90847e+06	1.343e+07	9.14254e+06	6.0293e+06
				668.676	310.141			7.36152e+07	1.30741e+07	5.25103e+07	1.09096e+07	3.62372e+07	1.12871e+07	4.53468e+07	1.96513e+07	5.32297e+06	6.49865e+06	1.74379e+07	1.45671e+07	6.32918e+06	1.17069e+07	1.08361e+07	1.07122e+07	4.4779e+06	3.66022e+06	1.31757e+07	3.3371e+06	1.01008e+07	1.03836e+07	2.48921e+07	3.5545e+07	7.79898e+06	1.39756e+06	2.5098e+07	1.07517e+07	7.43277e+06	3.26067e+07	1.04642e+08	1.37018e+07	4.45434e+06	1.04961e+07	1.339e+07	6.1244e+07	7.25121e+06	4.92633e+06	9.9594e+06	6.06829e+07	4.64082e+06	1.15062e+07
				668.665	157.988			3.24247e+06	3.13754e+06	3.32493e+06	8.68576e+06	2.5494e+06	4.4283e+06	4.23572e+06	3.22185e+06	3.26765e+06	5.43181e+06	3.11341e+06	1.2642e+06	1.76534e+06	2.38578e+06	5.69977e+06	2.45719e+06	1.44586e+06	3.13935e+06	2.80868e+06	5.48684e+06	5.94301e+06	8.83596e+06	2.35375e+06	4.05811e+06	2.46977e+06	5.59021e+06	6.47344e+06	7.48178e+06	3.88353e+06	2.51989e+06	6.20703e+06	4.73999e+06	2.04951e+06	2.5023e+06	3.08154e+06	3.25158e+06	4.46373e+06	1.90977e+06	2.19179e+06	1.9808e+06	6.97911e+06	5.4799e+06
				668.656	228.931			2.3379e+06	2.78301e+06	2.92648e+06	3.49039e+06	3.50019e+06	3.69953e+06	1.25897e+07	3.60976e+06	3.84539e+06	3.96214e+06	9.33047e+06	3.66934e+06	5.99672e+06	4.20901e+06	3.10549e+06	2.68494e+06	3.92612e+06	1.39068e+06	5.21331e+06	8.83671e+06	3.60519e+06	3.41053e+06	9.64341e+06	4.18095e+06	2.9555e+06	2.82633e+06	2.47116e+06	4.1323e+06	4.20224e+06	3.70443e+06	2.8796e+06	4.96407e+06	1.56553e+06	3.50447e+06	3.05834e+06	3.33174e+06	3.67463e+06	4.61827e+06	9.16559e+06	3.61482e+06	3.71907e+06	2.79244e+06
				668.65	119.016			3.91216e+08	8.68988e+08	3.78143e+08	1.25917e+08	3.54645e+08	4.01309e+08	2.99891e+08	6.57356e+07	3.14213e+08	6.53993e+07	1.13282e+08	1.0098e+08	8.83791e+07	2.2011e+08	2.22628e+08	2.19464e+08	2.46835e+08	8.35231e+07	1.91804e+08	2.37276e+08	2.37964e+08	7.26958e+07	5.00211e+08	1.00364e+08	3.70859e+08	3.58047e+08	1.08649e+08	8.14185e+07	3.94459e+08	1.28617e+08	5.38935e+08	8.68089e+07	2.87705e+08	7.79448e+07	2.50941e+08	4.77218e+08	3.41407e+08	8.95656e+07	1.8581e+08	7.40248e+07	4.42187e+08	5.55865e+08
				668.169	252.969			201438	2.04294e+06	9.18506e+06	4.90586e+06	4.99164e+06	5.41546e+06	4.66614e+06	2.32087e+06	1.85793e+06	6.97974e+06	2.00215e+06	2.13668e+06	3.45975e+06	2.38583e+06	9.81466e+06	3.57016e+06	5.96752e+06	4.9817e+06	2.55819e+06	2.00557e+06	2.19699e+06	4.57235e+06	4.40717e+06	4.83759e+06	4.81095e+06	9.52462e+06	4.92111e+06	6.9978e+06	6.34904e+06	4.96695e+06	2.84476e+06	4.73447e+06	2.70887e+06	7.69598e+06	9.44309e+06	3.19754e+06	4.56421e+06	4.76056e+06	2.84172e+06	4.58529e+06	4.81747e+06	9.52568e+06
				667.802	194.939			4.79355e+06	1.46921e+07	1.84888e+07	1.88626e+07	7.28197e+06	1.91439e+07	4.74121e+06	5.44024e+06	1.49313e+07	1.41126e+07	5.02452e+06	2.23436e+07	6.05437e+06	6.01854e+06	3.98573e+06	3.65189e+06	5.21294e+06	2.05924e+07	5.32733e+06	1.4061e+07	7.25547e+06	4.93704e+06	6.83234e+06	4.11999e+06	6.81364e+06	5.84623e+06	1.46901e+07	4.03273e+06	1.8284e+07	5.98228e+06	1.55806e+07	5.75848e+06	4.73247e+06	9.7359e+06	6.19714e+06	4.92353e+06	2.27578e+07	5.93877e+06	1.37986e+07	3.80692e+06	6.61922e+06	7.90987e+06
				667.788	221.03			2.78089e+07	2.19053e+07	1.96622e+07	6.06393e+06	2.27409e+07	1.72668e+07	7.14695e+06	2.42522e+07	3.13409e+06	1.10556e+07	3.41953e+06	1.06377e+07	9.80009e+06	6.05782e+06	5.93314e+06	7.30844e+06	7.13813e+06	3.04559e+06	2.64338e+06	1.96931e+06	4.06187e+06	6.91648e+06	2.227e+07	4.84974e+06	6.4979e+06	9.4374e+06	1.81784e+07	5.95367e+06	4.54801e+06	1.90104e+07	2.61754e+07	8.18886e+06	7.8766e+06	6.78252e+06	9.10569e+06	2.07882e+07	3.86976e+06	3.2435e+06	3.06226e+06	2.09271e+07	4.03786e+06	9.45295e+06
				667.778	246.981			4.78948e+06	2.28617e+07	3.1268e+07	4.09368e+07	3.17052e+07	6.7054e+06	5.97779e+06	1.25179e+07	6.09006e+06	2.32725e+07	3.46233e+07	7.17145e+06	1.09102e+07	7.78874e+06	8.1154e+06	9.68391e+06	7.8565e+06	1.97702e+07	7.81233e+06	1.18571e+07	8.84473e+06	8.44033e+06	3.18984e+07	6.25442e+06	1.13486e+07	3.8296e+07	1.18673e+07	2.94475e+07	6.67189e+06	4.02755e+07	7.60709e+06	9.37055e+06	9.84971e+06	9.18584e+06	1.2976e+07	8.84733e+06	3.9198e+07	9.45214e+06	2.7665e+07	1.74808e+07	1.28223e+07	7.49097e+06
				667.582	204.97			1.40761e+07	7.98845e+07	7.99255e+07	4.93214e+07	8.71496e+07	6.39943e+07	5.2577e+07	9.12938e+07	9.02204e+07	9.50715e+07	5.31979e+07	1.60706e+07	1.71029e+07	9.92133e+07	9.4753e+07	1.30345e+07	1.32531e+07	5.84148e+07	1.63094e+07	5.4357e+07	2.6708e+07	1.33438e+07	1.49908e+07	2.01459e+07	1.18016e+07	9.56458e+07	1.51066e+07	1.36918e+07	1.35978e+07	2.51574e+07	1.49885e+07	1.83427e+07	1.86158e+07	1.18975e+07	1.00587e+08	8.50426e+07	1.57554e+07	8.85364e+07	5.40937e+07	9.18303e+06	9.49981e+07	1.48387e+07
				667.543	80.0108			4.01138e+07	2.41752e+07	2.22598e+07	6.73545e+06	2.85495e+07	1.11655e+07	6.96949e+06	2.87863e+07	1.35191e+07	2.70941e+07	7.28306e+06	7.82213e+06	1.21557e+07	5.29878e+07	5.14342e+07	1.78247e+07	7.83805e+06	5.49201e+07	4.27841e+07	2.72208e+07	5.61027e+07	3.7162e+07	2.10546e+07	8.37025e+06	8.76699e+06	5.00463e+07	2.51724e+07	3.9069e+07	1.05628e+07	4.40362e+07	7.9837e+06	7.72199e+06	8.32225e+06	9.50744e+06	1.0587e+07	1.36854e+07	3.30703e+07	7.36382e+06	3.48658e+07	2.73183e+07	9.48279e+06	3.0376e+07
				666.88	242.103			3.21044e+07	1.60837e+07	6.65755e+06	1.9349e+07	1.81408e+07	6.92955e+06	1.17838e+07	2.37838e+07	4.07051e+06	1.23188e+07	1.54273e+07	1.2894e+07	1.39005e+07	1.0579e+07	3.93696e+06	9.62777e+06	3.94247e+06	9.74637e+06	3.01702e+06	8.90089e+06	3.52592e+06	9.86702e+06	1.96356e+07	1.88612e+07	8.99494e+06	1.15814e+07	5.76956e+06	9.8637e+06	7.39107e+06	8.47154e+06	4.83576e+07	3.93509e+06	1.64598e+07	9.67233e+06	4.32138e+06	7.14196e+06	9.0175e+06	4.10487e+06	8.62193e+06	3.08734e+07	1.69702e+07	3.70736e+06
				666.875	141.016			1.26988e+08	4.18167e+08	7.49576e+07	3.69885e+08	2.8525e+08	3.36187e+08	3.54391e+08	3.24084e+08	3.48634e+08	2.43352e+08	8.30341e+07	7.34715e+07	1.10911e+08	2.02807e+08	3.11255e+08	2.61374e+08	2.70456e+08	2.72852e+08	3.46974e+08	2.30051e+08	3.01875e+08	3.28695e+08	5.96102e+07	3.65901e+08	6.01266e+07	5.89257e+07	6.95184e+07	5.39457e+07	4.73874e+07	8.08124e+07	4.19376e+08	3.01293e+08	5.77674e+07	8.94523e+07	2.28755e+08	3.22703e+08	5.54673e+07	3.28403e+08	2.56497e+08	5.92495e+07	3.70807e+08	7.07747e+07
				666.875	172.957			1.5563e+09	2.36256e+09	2.27987e+09	1.34008e+09	2.21073e+09	1.36099e+09	1.26887e+09	2.04254e+09	1.12745e+09	1.9911e+09	1.2912e+09	1.14146e+09	1.14949e+09	1.75864e+09	1.00476e+09	9.18871e+08	1.03454e+09	8.57596e+08	1.19821e+09	1.00888e+09	2.49416e+08	1.02635e+09	2.20695e+09	1.93313e+09	1.80322e+09	1.8987e+09	1.30073e+09	9.58119e+08	1.85573e+09	4.87172e+08	2.37555e+09	1.12324e+09	1.09006e+09	1.24528e+09	1.86953e+09	2.34479e+09	9.58688e+08	1.15463e+09	8.82912e+08	2.40968e+09	2.19425e+09	1.11727e+09
				666.874	135.944			4.44765e+07	1.26949e+08	1.48382e+08	1.81848e+08	1.28664e+08	2.20499e+08	1.32681e+08	2.02247e+08	1.44214e+08	1.30584e+08	4.61912e+07	2.22438e+08	1.91334e+08	1.864e+08	1.46393e+08	1.57043e+08	5.95098e+07	1.30887e+08	2.21389e+08	2.10485e+08	1.829e+08	2.01361e+08	1.25181e+08	1.58164e+08	2.95206e+08	2.286e+08	2.00194e+08	1.69092e+08	2.18905e+08	5.0332e+07	2.42899e+08	2.36559e+08	1.68954e+08	1.89546e+08	1.26429e+08	2.27519e+08	2.52703e+08	3.84303e+07	1.53353e+08	3.65049e+07	1.7715e+08	2.50393e+08
				666.865	243.027			1.96812e+07	1.15778e+07	3.69555e+06	7.74657e+06	8.22278e+06	3.41421e+06	4.37672e+06	6.37975e+06	7.51414e+06	7.08203e+06	5.56416e+06	1.78672e+06	2.75959e+06	4.34406e+06	3.34576e+06	1.11782e+06	2.86517e+06	2.38617e+06	988967	2.85551e+06	2.61444e+06	3.47519e+06	1.13444e+07	9.8883e+06	2.87138e+06	1.18795e+06	5.56026e+06	1.45507e+06	1.42696e+06	3.70093e+06	1.00943e+07	2.74632e+06	1.35269e+06	2.74592e+06	3.27903e+06	1.34413e+07	2.27488e+06	1.23141e+06	2.80948e+06	7.46467e+06	2.84467e+06	4.987e+06
				666.851	134.972			5.33361e+06	9.63257e+06	2.0897e+07	1.28024e+07	9.14122e+06	1.44788e+07	1.05212e+07	2.10417e+07	1.85505e+06	5.2498e+06	8.90711e+06	8.31584e+06	1.93667e+07	9.042e+06	6.76244e+06	4.37846e+06	4.52108e+06	1.99757e+06	2.10932e+07	1.87321e+07	2.06691e+07	2.81415e+06	2.2553e+07	2.42057e+07	1.74098e+07	2.28355e+07	3.21305e+07	1.21898e+07	6.9555e+06	1.23608e+07	2.7247e+07	4.28425e+07	2.03746e+07	4.84227e+06	1.25132e+07	2.87473e+07	7.70574e+06	6.31354e+06	1.81325e+07	7.19245e+06	1.82801e+07	7.39103e+06
				666.836	198.965			1.18513e+07	1.13352e+07	1.14224e+07	1.629e+07	3.54458e+06	1.89149e+07	5.09747e+06	1.40863e+07	5.81726e+06	1.85422e+07	1.10781e+07	4.56466e+06	4.33023e+06	5.9591e+06	3.71202e+06	1.42331e+07	5.48711e+06	1.41326e+07	2.58837e+07	1.19093e+07	1.34515e+07	4.8933e+06	4.71609e+06	5.83731e+06	4.88515e+06	2.08245e+07	1.98644e+07	1.63542e+07	1.65692e+07	4.77967e+06	1.13793e+07	4.02058e+06	1.32224e+07	6.30936e+06	1.20281e+07	1.09937e+07	3.40086e+06	5.24628e+06	1.34185e+07	1.26651e+07	2.10814e+07	1.3725e+07
				666.832	362.127			3.96912e+06	8.91738e+06	2.82267e+06	2.90197e+06	3.48675e+06	1.24366e+06	2.19466e+06	2.50486e+06	1.91973e+06	1.39344e+06	1.89415e+06	1.0101e+06	1.58289e+06	1.34703e+06	1.38603e+06	1.34834e+06	1.42829e+06	1.19127e+06	1.02422e+06	1.05316e+06	1.16729e+06	1.48462e+06	2.20461e+06	955778	1.34619e+06	1.44216e+06	928243	1.07646e+06	1.28048e+06	1.76835e+06	9.26784e+06	1.36583e+06	1.56875e+06	1.38658e+06	696532	3.17767e+06	1.12035e+06	1.41022e+06	1.07118e+06	4.11707e+06	948261	1.57679e+06
				666.041	109.941			1.81197e+06	5.32728e+06	3.05554e+06	1.51807e+06	3.11073e+06	1.37864e+06	4.88638e+06	3.03275e+06	3.52776e+06	1.24557e+06	5.45715e+06	3.28333e+06	4.79259e+06	6.83404e+06	3.22142e+06	5.49538e+06	2.53291e+06	4.98086e+06	1.03405e+06	4.81038e+06	5.68853e+06	3.31312e+06	1.81767e+06	4.46822e+06	3.97159e+06	1.71839e+06	3.35184e+06	3.65107e+06	2.08172e+06	3.93362e+06	3.99164e+06	3.57174e+06	1.56935e+06	1.37818e+06	2.80206e+06	4.05814e+06	7.2673e+06	5.06513e+06	4.62939e+06	4.88515e+06	441472	3.35627e+06
		Molybdate	-8.82496	666.001	162.959			3.00264e+07	3.00119e+07	2.00953e+07	1.05781e+07	6.5881e+06	3.16926e+07	6.30669e+06	2.53901e+07	8.40444e+06	3.78531e+07	2.83421e+07	1.07393e+07	3.29395e+07	2.42555e+07	3.05328e+07	5.54066e+06	2.54983e+07	7.97058e+06	3.45878e+07	2.40236e+07	3.56114e+07	9.99448e+06	2.8323e+07	8.08961e+06	1.19867e+07	4.16807e+07	1.58515e+07	3.32034e+07	4.20672e+07	2.41901e+07	2.09919e+07	8.93979e+06	3.65952e+07	3.48601e+07	2.56638e+07	8.16742e+06	2.70286e+07	6.60549e+06	2.22355e+07	5.84865e+06	2.54869e+07	2.68314e+07
				665.999	241.03			3.01798e+07	7.90104e+07	9.37582e+06	1.95096e+07	1.20102e+07	1.55456e+07	1.28966e+07	9.87612e+06	9.41531e+06	8.32948e+06	5.25963e+06	5.65632e+06	5.52961e+06	5.01926e+06	3.2092e+06	3.23915e+06	4.19106e+06	4.00533e+06	1.99734e+06	2.1147e+06	3.90261e+06	4.31153e+06	6.90394e+06	1.04191e+07	2.67248e+06	6.46746e+06	1.2882e+07	4.95822e+06	3.68232e+06	4.62929e+07	1.06246e+07	2.60543e+06	5.85846e+06	4.25909e+06	4.28242e+06	4.26568e+07	2.27412e+06	4.37767e+06	2.15551e+06	1.0327e+07	1.36799e+07	4.83592e+06
				665.959	256.961			4.25716e+07	1.2653e+07	2.09701e+07	3.51106e+07	3.22831e+07	3.01029e+07	2.73662e+07	2.42682e+07	2.52627e+07	2.85349e+07	2.35973e+07	2.17866e+07	2.02362e+07	1.79951e+07	1.73254e+07	1.83495e+07	1.86615e+07	1.75139e+07	1.59601e+07	1.58445e+07	1.67799e+07	1.78199e+07	3.07883e+07	2.84368e+07	1.96865e+07	2.0961e+07	2.69113e+07	1.76422e+07	1.68561e+07	3.45576e+07	4.26526e+07	1.91001e+07	1.95027e+07	1.82176e+07	2.02699e+07	3.7503e+07	1.72746e+07	2.0221e+07	1.65867e+07	4.15527e+07	2.81027e+07	1.98938e+07
				665.95	137.94			5.47816e+07	7.33182e+07	3.97869e+07	6.44069e+07	4.56692e+07	6.6425e+07	4.75809e+07	3.70164e+07	4.80599e+07	4.78398e+07	8.97785e+07	6.86106e+07	2.83241e+07	6.13884e+07	5.68438e+07	5.18848e+07	5.64985e+07	8.19573e+07	7.54532e+07	6.46431e+07	6.02898e+07	6.81055e+07	8.49896e+07	5.52033e+07	7.08927e+07	8.272e+07	6.92185e+07	5.40136e+07	5.2409e+07	5.04838e+07	4.86303e+07	4.94797e+07	5.5405e+07	6.30807e+07	4.39305e+07	6.52193e+07	7.91923e+07	7.9952e+07	5.87912e+07	8.13933e+07	1.83039e+07	6.47885e+07
				665.925	130.956			9.54128e+06	2.77628e+06	4.45528e+06	9.56041e+06	2.24671e+06	4.71655e+06	3.61321e+06	5.89065e+06	2.11104e+06	5.60993e+06	5.90552e+06	2.22651e+06	5.35748e+06	4.83651e+06	5.01108e+06	4.53942e+06	4.53794e+06	4.75749e+06	4.33122e+06	4.56101e+06	4.78677e+06	4.77776e+06	2.43446e+06	2.72689e+06	4.81097e+06	5.1081e+06	2.69727e+06	4.91359e+06	4.55682e+06	8.08848e+06	2.50915e+06	4.88412e+06	5.193e+06	4.71541e+06	5.42439e+06	2.43478e+06	4.59389e+06	4.62954e+06	4.84916e+06	3.55396e+06	2.71541e+06	4.98624e+06
				665.9	77.9687			1.82219e+07	1.06235e+07	4.71998e+06	1.38821e+07	4.14891e+06	4.53182e+06	1.11869e+07	1.07761e+07	3.80176e+06	3.59211e+06	4.57793e+06	1.24541e+07	4.47334e+06	2.38268e+06	9.50002e+06	1.13004e+07	1.01695e+07	8.39211e+06	3.83968e+06	3.4499e+06	1.18985e+07	9.82387e+06	1.26605e+07	1.34142e+07	1.27888e+07	1.24546e+07	5.543e+06	7.33593e+06	2.5517e+07	4.69283e+06	8.46898e+06	1.47746e+07	4.19389e+06	1.14707e+07	1.09167e+07	1.43006e+07	1.1213e+07	1.60241e+07	3.75456e+06	1.15658e+07	1.26357e+07	1.34048e+07
				665.883	144.066			1.60721e+07	3.40975e+07	1.30504e+07	1.2258e+07	1.10434e+07	1.07071e+07	1.07674e+07	9.65378e+06	1.03627e+07	7.82983e+06	6.13238e+06	7.68837e+06	6.43401e+06	6.15444e+06	5.2954e+06	5.88012e+06	5.40652e+06	5.20177e+06	2.91306e+06	2.86569e+06	4.05849e+06	5.63054e+06	6.8831e+06	2.53762e+06	2.58517e+06	7.06864e+06	1.2941e+07	5.45651e+06	5.04638e+06	6.80282e+06	1.46251e+07	5.63208e+06	6.34722e+06	6.13842e+06	6.2171e+06	1.34432e+07	4.95335e+06	1.15479e+07	3.71e+06	1.8681e+07	1.02857e+07	6.26123e+06
				665.863	270.942			9.08285e+06	2.03959e+07	9.81027e+06	5.56951e+06	760271	1.38298e+07	1.5023e+07	2.4669e+07	1.9034e+07	1.41476e+07	2.12817e+07	4.16701e+06	8.48599e+06	5.55533e+06	5.13928e+06	4.74369e+06	8.05973e+06	1.03479e+07	2.43845e+07	1.25765e+07	1.48597e+07	4.88632e+06	2.83577e+06	1.42576e+07	4.29031e+06	2.2501e+07	1.87666e+07	1.07399e+07	1.48085e+07	9.6124e+06	1.79464e+07	2.00859e+07	3.6647e+06	2.0456e+07	1.12186e+07	1.13002e+07	1.33776e+07	4.4216e+06	1.55446e+07	3.48932e+06	9.03116e+06	5.35019e+06
		3-Phospho-D-glycerate	-22.2354	665.764	187.06			1.01815e+07	8.435e+06	7.67522e+06	6.61087e+06	6.10758e+06	5.93001e+06	5.22831e+06	2.83015e+06	4.80465e+06	5.08152e+06	5.35515e+06	4.24031e+06	1.33895e+06	3.54616e+06	3.28566e+06	3.43031e+06	1.27842e+06	2.92353e+06	2.83492e+06	3.02869e+06	3.09458e+06	3.29983e+06	5.25315e+06	5.49257e+06	3.02e+06	6.08329e+06	5.11408e+06	3.74155e+06	3.23161e+06	7.08775e+06	9.53155e+06	3.58219e+06	1.51215e+06	3.26215e+06	3.90456e+06	7.73714e+06	2.86489e+06	3.58108e+06	3.3943e+06	8.56359e+06	5.40367e+06	1.31351e+06
				665.754	179.988			4.28187e+07	3.69299e+07	3.74136e+07	3.52311e+07	3.00191e+07	3.71664e+07	1.32083e+07	3.00045e+07	3.95824e+07	2.47782e+07	4.2552e+07	3.67468e+07	1.27132e+07	6.5709e+06	3.92108e+07	2.82589e+07	4.2984e+07	3.58901e+07	4.97132e+07	4.09564e+07	2.60216e+07	4.57306e+07	2.87982e+07	1.4129e+07	5.09258e+07	7.90858e+06	3.90926e+07	3.78169e+07	1.30963e+07	8.20559e+06	4.5091e+07	4.73179e+07	1.62118e+07	4.24122e+07	3.27655e+07	4.12245e+07	3.38613e+07	5.70367e+07	2.8427e+07	3.98331e+07	4.61888e+07	3.80487e+07
				665.488	239.103			2.1609e+07	1.83547e+07	7.18658e+06	6.10193e+06	6.07184e+06	3.7227e+06	5.34329e+06	1.08909e+07	7.71797e+06	4.2829e+06	4.50743e+06	3.82552e+06	1.3953e+06	1.49971e+06	3.19901e+06	3.31758e+06	3.0459e+06	2.77331e+06	1.07673e+06	1.29523e+06	2.62298e+06	1.5095e+06	9.22811e+06	1.95096e+06	2.99161e+06	1.62336e+06	9.50772e+06	3.36442e+06	3.07583e+06	3.5609e+06	3.89755e+06	1.8203e+06	4.36302e+06	4.65685e+06	3.64086e+06	7.4537e+06	3.68305e+06	3.04681e+06	3.56086e+06	8.88851e+06	5.45219e+06	3.7333e+06
				665.063	236.991			8.42151e+06	7.3397e+06	8.17016e+06	7.56185e+06	1.15293e+07	1.02024e+07	7.6441e+06	9.81902e+06	1.09851e+07	1.24373e+07	1.08532e+07	7.6253e+06	1.17481e+07	9.57746e+06	1.03352e+07	8.83825e+06	7.67932e+06	9.38337e+06	1.44184e+07	9.34967e+06	9.33766e+06	7.66531e+06	5.79563e+06	7.75613e+06	7.6099e+06	1.06506e+07	6.24092e+06	9.51207e+06	7.06203e+06	3.37237e+06	7.55223e+06	5.59733e+06	1.57057e+07	1.05206e+07	1.11489e+07	5.36875e+06	7.71444e+06	8.53478e+06	8.5129e+06	7.14483e+06	1.18592e+07	7.91664e+06
				665.029	254.96			5.90312e+07	8.69981e+07	9.88748e+07	5.90079e+07	5.40245e+07	5.67948e+07	4.28782e+07	5.20942e+07	5.55747e+07	8.86049e+07	5.52013e+07	5.14607e+07	3.73524e+07	3.39268e+07	4.97386e+07	4.08642e+07	3.87912e+07	5.45041e+07	6.70035e+07	5.00558e+07	5.25036e+07	5.26322e+07	5.21142e+07	7.15934e+07	4.20409e+07	5.97723e+07	6.3675e+07	4.8421e+07	6.953e+07	1.02092e+08	1.00698e+07	2.25143e+07	5.79512e+07	4.98097e+07	5.02974e+07	6.19927e+07	4.54499e+07	6.46557e+07	3.95464e+07	5.27068e+07	1.00667e+08	5.78086e+07
				665.019	90.9705			1.11757e+07	1.15337e+07	1.2646e+07	1.16811e+07	1.21799e+07	1.32192e+07	1.45988e+07	1.35418e+07	1.29426e+07	1.29292e+07	1.33806e+07	1.49644e+07	1.36326e+07	1.40006e+07	1.91618e+07	1.55222e+07	1.43516e+07	1.54479e+07	1.57427e+07	1.47512e+07	1.54676e+07	9.87362e+06	1.20599e+07	6.56301e+06	1.39162e+07	1.21635e+07	1.36118e+07	1.45999e+07	1.41247e+07	1.14476e+07	1.15194e+07	1.43489e+07	1.38184e+07	1.37886e+07	1.46381e+07	1.22687e+07	1.69616e+07	1.21994e+07	1.48149e+07	4.32134e+06	1.33952e+07	1.17984e+07
				665.004	343.052			4.44193e+06	4.4636e+06	3.39836e+06	3.65577e+06	3.36565e+06	1.79331e+06	2.88864e+06	2.80681e+06	2.61045e+06	2.38855e+06	5.4753e+06	2.36096e+06	2.10193e+06	1.73999e+06	1.87022e+06	1.10285e+06	4.32849e+06	1.16852e+06	1.0856e+06	1.46894e+06	1.76394e+06	1.36839e+06	3.05026e+06	3.19543e+06	2.10642e+06	2.72472e+06	2.8051e+06	1.74825e+06	1.94733e+06	3.54269e+06	4.37051e+06	1.97291e+06	1.48853e+06	1.85401e+06	2.2001e+06	3.79831e+06	1.60433e+06	2.26872e+06	1.4015e+06	4.30287e+06	1.08961e+06	1.47802e+06
				664.587	182.988			6.89691e+06	8.04618e+06	1.91393e+07	1.52129e+07	1.86286e+07	2.79906e+07	2.17258e+07	1.70034e+07	7.10347e+06	2.44056e+07	7.6864e+06	3.3915e+07	2.62941e+07	3.03658e+07	2.31138e+07	1.06843e+07	2.84097e+07	2.63967e+07	2.85088e+07	1.94161e+07	7.0231e+06	1.00557e+07	2.12013e+07	1.23148e+07	1.78022e+07	6.5383e+06	7.52802e+06	1.38814e+07	5.53045e+06	9.30323e+06	6.41148e+06	9.30703e+06	2.75365e+07	4.71193e+06	8.32493e+06	8.14245e+06	2.32013e+07	6.18731e+06	1.95295e+07	2.73143e+07	1.76266e+07	2.33897e+07
				664.324	319.007			1.91981e+07	1.92321e+07	8.95392e+06	8.86323e+06	7.40689e+06	7.11484e+06	6.17895e+06	5.56796e+06	2.81255e+06	4.21003e+06	4.60808e+06	4.02651e+06	3.96688e+06	2.99969e+06	1.43909e+06	3.81136e+06	2.98752e+06	996931	1.0122e+06	1.29019e+06	2.73971e+06	3.05216e+06	6.75705e+06	1.30053e+07	3.01248e+06	1.59329e+06	9.26383e+06	3.65851e+06	2.82984e+06	4.61446e+06	1.17728e+07	1.53432e+06	3.25646e+06	2.83692e+06	3.56582e+06	1.47796e+07	1.31821e+06	1.62112e+06	947174	1.15429e+07	3.35287e+06	3.44605e+06
				664.093	268.13			2.96315e+07	1.03789e+07	9.19649e+06	9.167e+06	8.26725e+06	8.31581e+06	7.57909e+06	6.86705e+06	1.41541e+07	3.14679e+06	6.7918e+06	9.41228e+06	3.70409e+06	5.58492e+06	7.70902e+06	5.3312e+06	5.62685e+06	3.13734e+06	9.34794e+06	6.73217e+06	5.21407e+06	5.29915e+06	1.14261e+07	4.93375e+06	3.23304e+06	5.87641e+06	1.14472e+07	4.25981e+06	5.32384e+06	2.65144e+06	1.12882e+07	5.5283e+06	4.16248e+06	3.03082e+06	5.63448e+06	8.68347e+06	8.04439e+06	5.57345e+06	4.97519e+06	1.48746e+07	1.35122e+07	8.30474e+06
				663.33	218.976			291233	2.90746e+06	1.32566e+06	2.28746e+06	5.35783e+06	3.57978e+06	3.38495e+06	1.35747e+06	2.08649e+06	1.58769e+06	3.62858e+06	102844	1.41846e+06	986801	4.47718e+06	2.06605e+06	5.94641e+06	877781	414868	1.80177e+06	3.15476e+06	1.01769e+06	3.49716e+06	2.59295e+06	3.71423e+06	1.36806e+06	2.44885e+06	2.89537e+06	1.037e+06	1.22673e+06	1.89324e+06	2.95732e+06	922350	3.31212e+06	2.33714e+06	2.28389e+06	1.20284e+06	3.14047e+06	143725	4.87087e+06	6.57175e+06	1.78512e+06
				663.298	197.993			1.55652e+07	1.39734e+07	1.19489e+07	1.07349e+07	1.06708e+07	1.03032e+07	4.14597e+06	9.24163e+06	9.39476e+06	4.6489e+06	9.25315e+06	8.37372e+06	4.28867e+06	2.94008e+06	4.77532e+06	7.19897e+06	7.35565e+06	6.78381e+06	6.3197e+06	2.39834e+06	6.73157e+06	1.03461e+07	3.82782e+06	1.04008e+07	7.68959e+06	1.34582e+07	1.00231e+07	6.84926e+06	1.89295e+06	1.16614e+07	1.46699e+07	5.78728e+06	7.58214e+06	7.01556e+06	7.78427e+06	1.25039e+07	6.55099e+06	7.81223e+06	6.53072e+06	2.01139e+07	1.01233e+07	7.5737e+06
				663.256	276.942			8.03728e+06	6.8381e+06	9.07815e+06	4.87832e+06	8.68534e+06	1.18942e+07	1.12452e+07	5.19677e+06	1.27475e+07	4.20745e+06	1.0702e+07	1.35615e+07	1.04818e+07	1.06271e+07	1.05716e+07	3.17454e+06	1.27013e+07	8.95734e+06	1.35266e+07	1.04687e+07	8.02817e+06	4.22972e+06	9.38408e+06	2.26911e+06	2.85355e+06	1.26711e+07	1.03641e+07	4.33075e+06	9.38718e+06	1.05411e+07	6.91774e+06	9.74881e+06	1.17774e+07	1.36429e+07	9.07133e+06	9.19707e+06	1.06207e+07	3.33075e+06	1.03268e+07	9.58701e+06	1.79282e+07	5.0183e+06
				663.224	122.021			5.03021e+07	5.05389e+07	3.37649e+07	4.68591e+07	7.66767e+06	4.1553e+07	4.07583e+07	4.28186e+07	5.77207e+07	3.34451e+07	3.20246e+07	3.9137e+07	4.62112e+07	3.12891e+07	3.6981e+07	2.96955e+07	3.5568e+07	4.18352e+07	6.40371e+07	5.02644e+07	1.59616e+07	4.1785e+07	2.76579e+07	4.06007e+07	1.97281e+07	4.60281e+07	4.65485e+07	3.29441e+07	3.6631e+07	3.94301e+07	3.43519e+07	3.77685e+07	5.0634e+07	4.6874e+07	3.56444e+07	2.96659e+07	3.52123e+07	4.22923e+07	3.89457e+07	4.52221e+07	5.35625e+07	4.88016e+07
				663.193	232.979			2.90497e+07	1.52761e+07	9.86856e+06	2.64782e+07	3.29934e+07	1.71093e+07	1.19915e+07	3.02974e+07	2.4819e+07	2.3125e+07	1.48893e+07	1.44038e+07	9.99106e+06	1.06304e+07	5.35046e+06	9.94009e+06	1.25153e+07	1.54444e+07	1.43809e+07	1.1152e+07	6.94033e+06	2.47152e+07	1.22634e+07	1.72799e+07	8.37813e+06	1.61666e+07	1.49722e+07	1.23433e+07	1.66642e+07	2.56609e+07	1.77603e+07	8.24687e+06	9.85149e+06	9.6371e+06	1.50447e+07	1.51666e+07	1.40629e+07	0	1.17921e+07	7.59204e+06	1.44767e+07	1.3686e+07
		3,5-Dibromo-4-hydroxyphenylpyruvate	20.7075	663.011	338.964			4.71186e+06	6.71048e+06	5.57103e+06	8.89224e+06	6.71777e+06	6.69297e+06	6.78586e+06	3.68682e+06	2.33325e+06	4.92892e+06	2.23338e+06	3.06729e+06	2.47361e+06	3.0887e+06	4.8948e+06	2.09435e+06	2.98146e+06	1.01924e+06	1.81012e+06	2.14686e+06	4.14289e+06	3.98816e+06	4.6597e+06	6.88252e+06	2.55249e+06	3.24369e+06	3.48926e+06	2.50435e+06	1.22592e+06	4.61158e+06	5.71931e+06	4.31642e+06	4.77084e+06	4.67687e+06	3.87423e+06	2.06896e+06	1.7115e+06	2.69863e+06	3.18485e+06	9.08136e+06	1.86498e+06	2.51665e+06
				662.331	360.946			1.50183e+06	4.21381e+06	3.49698e+06	935023	1.5053e+06	2.123e+06	1.7799e+06	3.33414e+06	866946	1.58004e+06	2.61831e+06	1.38556e+06	1.6951e+06	1.33506e+06	1.35023e+06	1.34273e+06	2.85875e+06	1.39499e+06	1.2561e+06	1.19444e+06	1.47208e+06	1.44562e+06	1.7837e+06	1.87057e+06	1.45575e+06	1.48609e+06	2.49619e+06	1.32961e+06	1.50888e+06	863353	2.36787e+06	1.60263e+06	955345	1.43453e+06	1.63252e+06	4.44006e+06	1.43974e+06	1.50481e+06	1.27231e+06	1.36886e+06	1.03605e+06	1.44157e+06
				662.275	374.894			2.65411e+06	1.29555e+06	2.39675e+06	2.05297e+06	3.04964e+06	7.44441e+06	3.42859e+06	5.26807e+06	6.13982e+06	1.89366e+06	6.99563e+06	3.71875e+06	5.69787e+06	2.35654e+06	3.11062e+06	1.71107e+06	4.37298e+06	5.09218e+06	2.17759e+06	2.59106e+06	3.86038e+06	1.59781e+06	4.8029e+06	2.55464e+06	4.5768e+06	5.16369e+06	2.11226e+06	3.00239e+06	4.36273e+06	2.02451e+06	2.1017e+06	6.22028e+06	4.65297e+06	4.6286e+06	1.24441e+06	1.76043e+06	3.5476e+06	2.8673e+06	2.02988e+06	3.22764e+06	1.26658e+06	1.65451e+06
				662.247	332.884			1.29691e+06	1.58932e+06	865301	807511	149649	611536	1.37055e+06	1.0927e+06	670600	2.63528e+06	1.05234e+06	711831	1.3257e+06	1.11889e+06	1.90112e+06	3.12971e+06	781206	2.26251e+06	2.18215e+06	597291	1.93404e+06	1.0119e+06	2.70335e+06	2.67565e+06	2.23292e+06	1.28697e+06	2.10022e+06	1.06749e+06	1.56937e+06	623063	1.1149e+06	2.62226e+06	1.00868e+06	1.27403e+06	1.42461e+06	701629	985460	751970	1.25539e+06	1.02492e+06	1.2802e+06	1.26087e+06
				661.549	100.985			1.76041e+07	1.56552e+07	1.72601e+07	1.92678e+07	1.90261e+07	2.01862e+07	2.09207e+07	2.14539e+07	1.63697e+07	2.48848e+07	2.29975e+07	2.34319e+07	2.63278e+07	2.2956e+07	2.25021e+07	2.52458e+07	2.3827e+07	2.42052e+07	2.37804e+07	2.3762e+07	2.84015e+07	2.55407e+07	1.67993e+07	1.81286e+07	2.47833e+07	2.56072e+07	1.65402e+07	2.14176e+07	2.5965e+07	1.85824e+07	2.6624e+07	2.54434e+07	2.25122e+07	2.62272e+07	2.5689e+07	2.78998e+07	2.65111e+07	2.15271e+07	2.79492e+07	1.41947e+07	3.44553e+07	2.33798e+07
				661.38	414.887			1.37875e+06	1.63368e+06	679757	1.32552e+06	1.28934e+06	1.19368e+06	1.189e+06	1.04076e+06	1.66255e+06	2.34004e+06	3.99759e+06	3.68478e+06	2.65911e+06	1.95371e+06	964831	1.25302e+06	1.10069e+06	1.78917e+06	1.97423e+06	1.12661e+06	699932	3.06181e+06	2.57482e+06	1.13978e+06	2.4523e+06	3.09352e+06	1.31812e+06	2.04107e+06	4.509e+06	3.17359e+06	2.80827e+06	1.47031e+06	2.60976e+06	3.15933e+06	2.76006e+06	985389	1.39226e+06	1.24507e+06	2.57415e+06	2.39521e+06	2.55348e+06	1.98091e+06
				659.641	336.963			1.09548e+06	1.00978e+06	535049	676432	68584.5	752493	804991	1.16711e+06	993726	892455	951986	617154	89368.5	829447	58323.5	1.71232e+06	991963	940596	798605	1.07002e+06	996563	805550	331342	524995	1.05492e+06	1.27297e+06	804376	697154	889467	441239	565944	1.22663e+06	1.73534e+06	860344	1.14276e+06	395463	758485	502038	770948	809102	1.02913e+06	774846
				659.62	299.006			527356	593783	299751	425037	353634	416319	398309	332457	388801	926482	347987	428378	314954	287274	525197	172235	384377	422964	520542	600797	510346	459220	720418	355557	485470	977652	532347	504508	287041	386921	711892	337036	357744	660919	579525	493029	510470	442269	256536	326857	460464	155891
				658.721	184.937			2.28677e+06	1.82942e+06	1.82428e+06	1.88125e+06	1.84047e+06	1.15744e+06	1.87336e+06	1.77989e+06	1.72771e+06	1.83658e+06	2.08348e+06	1.97447e+06	1.5395e+06	1.86845e+06	1.99226e+06	3.13651e+06	1.8881e+06	1.17585e+06	2.42138e+06	1.87235e+06	1.78955e+06	2.15956e+06	2.41828e+06	2.17894e+06	2.03932e+06	2.08193e+06	1.23675e+06	1.98023e+06	1.17268e+06	52231.3	2.94072e+06	1.29802e+06	3.00186e+06	2.0325e+06	2.01526e+06	1.82722e+06	2.67059e+06	1.85052e+06	1.93689e+06	1.87713e+06	1.90881e+06	2.02534e+06
				658.663	322.967			387601	531004	649714	773272	848235	845452	813376	1.12187e+06	805333	893833	893911	814778	1.30749e+06	997627	1.5309e+06	1.40519e+06	1.27234e+06	780209	947282	1.09559e+06	1.01583e+06	178218	658012	1.14893e+06	909156	906803	1.07622e+06	884927	1.19151e+06	755247	672671	1.32164e+06	1.05583e+06	1.89716e+06	961271	671389	1.00179e+06	861678	1.05965e+06	540650	877834	987484
				657.022	101.98			6.55273e+06	6.28279e+06	5.56063e+06	7.2027e+06	4.36272e+06	8.76944e+06	1.36143e+07	7.27445e+06	4.70162e+06	1.10917e+07	7.72315e+06	4.35963e+06	7.97543e+06	6.40206e+06	1.21631e+07	1.41947e+07	8.64501e+06	9.72314e+06	9.69408e+06	1.49499e+07	1.1374e+07	9.09354e+06	8.70101e+06	6.81313e+06	7.39796e+06	8.14314e+06	5.26814e+06	1.43326e+07	9.03157e+06	4.59249e+06	5.81483e+06	6.80049e+06	6.93246e+06	9.51257e+06	1.58997e+07	1.01727e+07	9.77158e+06	4.77334e+06	1.15312e+07	4.75065e+06	8.41558e+06	5.68705e+06
				656.86	143.991			0	0	0	427010	250699	713983	1.61041e+06	756183	1.62921e+06	1.54633e+06	2.4449e+06	1.61643e+06	2.31039e+06	2.75772e+06	3.44234e+06	2.92183e+06	3.07648e+06	2.34395e+06	3.28931e+06	2.94296e+06	4.5695e+06	3.17928e+06	924731	1.22991e+06	3.29336e+06	1.61558e+06	1.13521e+06	3.26953e+06	2.99011e+06	0	0	3.58366e+06	2.98137e+06	3.9694e+06	3.2991e+06	0	4.31433e+06	2.14482e+06	5.24598e+06	181086	466728	2.27328e+06
				656.847	183.983			232744	528865	352304	569883	516990	694288	534991	631587	658572	660405	675674	811616	777027	1.25363e+06	836349	718937	833370	750209	824700	878386	751603	885596	638247	646219	1.00628e+06	721326	667777	772161	877731	234663	338469	875721	825015	844417	787016	247073	835213	463199	836268	316195	320761	703622
				655.426	119.946			1.95038e+06	1.62565e+06	1.02516e+06	1.89731e+06	2.18659e+06	1.92818e+06	1.90898e+06	1.89476e+06	2.54829e+06	1.95047e+06	1.73491e+06	1.79524e+06	3.0959e+06	3.86484e+06	2.66784e+06	3.00509e+06	2.41039e+06	1.93207e+06	2.88304e+06	4.70315e+06	2.46937e+06	2.26007e+06	1.43331e+06	1.80886e+06	1.76854e+06	1.83916e+06	2.34762e+06	1.56479e+06	1.62696e+06	1.85039e+06	1.55785e+06	2.52202e+06	2.60895e+06	2.55871e+06	1.95803e+06	1.50745e+06	796817	2.06156e+06	2.97474e+06	710817	2.0781e+06	1.52676e+06
				652.23	146.965			1.0972e+08	9.97284e+07	1.26068e+08	1.18637e+08	1.25962e+08	6.74793e+07	1.31976e+08	1.4258e+08	1.44981e+08	1.52927e+08	1.46322e+08	1.51509e+08	1.24071e+08	1.68015e+08	1.6838e+08	1.75417e+08	1.36885e+08	1.0366e+08	1.93169e+08	2.67118e+08	2.06025e+08	2.21413e+08	1.32793e+08	1.31184e+08	1.79848e+08	1.6496e+08	1.35817e+08	1.84122e+08	2.30044e+08	7.17122e+07	1.10949e+08	1.72202e+08	1.72895e+08	1.31158e+08	1.93956e+08	7.09059e+07	1.80281e+08	1.47952e+08	9.93487e+07	1.04851e+08	1.33231e+08	2.08251e+08
				651.319	168.03			153279	1.1034e+06	805620	834410	1.13495e+06	1.02886e+06	1.11875e+06	1.20158e+06	902158	1.49229e+06	1.45834e+06	1.54462e+06	1.83324e+06	1.47851e+06	1.15735e+06	1.03439e+06	1.20408e+06	1.15521e+06	1.20152e+06	1.01809e+06	1.5297e+06	2.07022e+06	1.21411e+06	1.40567e+06	856489	1.11775e+06	2.11539e+06	1.19923e+06	1.23768e+06	1.18328e+06	144492	1.18531e+06	1.02885e+06	1.1236e+06	2.38028e+06	814615	1.27383e+06	1.05573e+06	1.7614e+06	706592	1.0655e+06	1.54191e+06
				649.479	101.06			4.23316e+06	4.82196e+06	4.36993e+06	3.47473e+06	4.38027e+06	4.81024e+06	2.64622e+06	4.34326e+06	4.00006e+06	2.13827e+06	3.56535e+06	1.05664e+06	3.31678e+06	4.41558e+06	4.614e+06	3.93782e+06	3.49926e+06	3.57766e+06	6.78609e+06	5.06564e+06	4.53614e+06	3.74731e+06	4.66938e+06	2.85493e+06	5.77411e+06	3.43904e+06	4.03585e+06	5.13455e+06	3.43301e+06	4.076e+06	5.85101e+06	6.09249e+06	4.52688e+06	3.55071e+06	3.54368e+06	6.86966e+06	4.44532e+06	3.86808e+06	4.94295e+06	1.05348e+06	4.28204e+06	2.87911e+06
		Clopyralid	10.1603	647.89	193.009			1.485e+06	2.07703e+06	687116	1.03259e+06	2.20403e+06	1.84489e+06	844807	1.68944e+06	2.08082e+06	1.63677e+06	1.97782e+06	679401	746233	597166	1.14163e+06	666865	962417	1.2327e+06	540217	1.73747e+06	1.13102e+06	875597	649367	1.04168e+06	1.87895e+06	1.04739e+06	1.86835e+06	879489	1.6994e+06	744262	1.94298e+06	774935	843688	898557	702995	1.87547e+06	785945	1.25021e+06	1.52253e+06	1.97045e+06	730195	1.35178e+06
				647.54	188.951			352220	239701	131630	340582	262879	149557	148527	166630	260696	230514	176290	153242	182339	248314	166133	176254	154911	191786	80499.8	161679	150793	94883	173967	202378	298665	216037	99247.6	144347	232295	205784	236671	158455	197247	202067	202951	217905	158272	279742	119286	202253	233134	130883
				647.248	220.02			217989	244427	241745	263751	305525	235256	209331	281102	233103	233469	223029	251908	189624	242194	231036	264830	240291	209814	237160	217004	198250	61729.9	451644	263089	61514	240790	240392	235925	213362	260117	214333	238245	176437	108967	273497	247089	207365	217359	226236	260960	249794	217037
				646.641	135.97			9.18611e+06	8.3975e+06	1.01793e+07	7.71664e+06	7.47104e+06	9.59354e+06	1.08468e+07	6.08324e+06	9.56403e+06	4.25283e+06	1.52681e+07	5.38396e+06	4.78496e+06	1.0283e+07	6.04138e+06	8.99393e+06	8.54626e+06	5.55403e+06	5.32683e+06	8.68538e+06	6.82222e+06	9.08717e+06	9.90866e+06	8.18652e+06	9.30367e+06	1.56233e+07	6.30699e+06	5.68952e+06	5.3619e+06	7.27052e+06	8.90588e+06	9.71851e+06	8.9548e+06	5.14404e+06	1.02326e+07	4.4243e+06	1.51109e+07	4.88726e+06	9.33905e+06	7.19624e+06	8.59523e+06	1.02521e+07
				645.735	119.034			1.72139e+08	1.76339e+08	1.75665e+08	1.82258e+08	1.78242e+08	1.65127e+08	1.40184e+08	6.35789e+07	1.63677e+08	1.70199e+08	1.48091e+08	2.4307e+08	1.94655e+08	2.08279e+08	1.76405e+08	1.6636e+08	1.71803e+08	1.67188e+08	1.72257e+08	1.6286e+08	1.56125e+08	1.63682e+08	1.40664e+08	1.69826e+08	1.74676e+08	1.55108e+08	1.65115e+08	1.80846e+08	1.75381e+08	4.8111e+07	1.75046e+08	1.75766e+08	1.68363e+08	1.72396e+08	1.74105e+08	1.74466e+08	1.67427e+08	1.47376e+08	1.73886e+08	1.82887e+08	1.8765e+08	1.90512e+08
				645.671	91.0293			1.21611e+06	2.18846e+06	1.41808e+06	3.95137e+06	3.77131e+06	2.53664e+06	5.79373e+06	5.2845e+06	2.7428e+06	4.81446e+06	3.70922e+06	1.48063e+06	6.8544e+06	4.31664e+06	1.62952e+06	3.16951e+06	3.96839e+06	3.12113e+06	1.76716e+06	6.82602e+06	1.82072e+06	5.51974e+06	1.63738e+06	1.82786e+06	5.40573e+06	5.91525e+06	2.14689e+06	1.4878e+06	1.78344e+06	2.1967e+06	2.07947e+06	3.06278e+06	4.69475e+06	2.35707e+06	3.02167e+06	2.17607e+06	2.00631e+06	1.96535e+06	5.26707e+06	2.70774e+06	1.44784e+06	5.6609e+06
				642.435	127.896			2.00483e+06	1.71826e+06	1.55689e+06	1.54133e+06	1.46598e+06	1.29941e+06	1.27133e+06	1.19578e+06	1.21111e+06	1.21487e+06	562176	1.02257e+06	1.13086e+06	740520	1.05929e+06	1.16161e+06	1.01865e+06	1.11882e+06	1.15747e+06	1.23444e+06	1.1469e+06	1.04514e+06	263389	1.08009e+06	1.11482e+06	882541	1.14185e+06	1.05231e+06	542539	770514	1.89211e+06	1.00479e+06	1.06886e+06	1.13385e+06	1.01458e+06	1.55837e+06	1.11828e+06	523031	757123	1.41815e+06	1.20404e+06	1.0521e+06
				640.961	183.897			0	0	11087.7	10202.9	79127.6	204081	264702	363010	329933	537179	440746	139433	435040	451902	415993	414766	315605	234612	540535	386757	504698	445470	324456	450413	423822	469639	355450	496088	481132	11165.2	0	259322	609277	509461	220780	0	335908	337028	412720	13244	236889	465324
				637.403	123.901			5.76186e+06	5.11708e+06	4.51367e+06	5.94397e+06	4.07174e+06	4.03263e+06	1.25268e+07	2.06041e+06	1.15687e+07	2.91955e+06	3.19653e+06	4.14771e+06	2.38067e+06	2.73301e+06	3.35377e+06	2.15472e+06	1.85094e+06	3.12561e+06	2.32706e+06	3.02499e+06	4.47002e+06	1.75483e+06	3.04791e+06	2.39553e+06	2.56834e+06	9.95108e+06	2.82407e+06	1.01049e+07	2.32849e+06	1.06182e+07	5.53643e+06	2.4183e+06	2.19187e+06	2.11169e+06	2.97158e+06	3.74636e+06	2.98389e+06	1.93516e+06	1.00515e+07	2.81465e+06	2.9731e+06	2.80809e+06
				632.663	224.165			3.76986e+06	1.06077e+07	3.00588e+06	3.75763e+06	4.18608e+06	3.34409e+06	4.57659e+06	4.05045e+06	4.73228e+06	5.35157e+06	4.44427e+06	4.09479e+06	5.7696e+06	3.83244e+06	3.83422e+06	5.4953e+06	4.5384e+06	3.82068e+06	3.08555e+06	7.3555e+06	3.76106e+06	4.69289e+06	5.99391e+06	4.78014e+06	3.61115e+06	4.00209e+06	4.84694e+06	3.83557e+06	4.08271e+06	2.9606e+06	4.07555e+06	4.62592e+06	3.84658e+06	3.9797e+06	4.61341e+06	4.90145e+06	5.28184e+06	6.80476e+06	4.56636e+06	3.71569e+06	3.06593e+06	4.76865e+06
				627.944	141.016			4.9508e+07	5.2322e+07	4.59491e+07	5.66325e+07	7.95809e+07	1.01362e+08	5.80023e+07	1.37396e+08	4.62564e+07	5.87653e+07	7.54045e+07	5.01032e+07	6.95342e+07	5.83872e+07	5.40879e+07	4.83682e+07	4.68779e+07	5.93064e+07	5.02614e+07	6.93551e+07	4.92131e+07	6.19804e+07	4.83795e+07	6.69086e+07	4.50579e+07	5.13209e+07	6.03975e+07	5.00735e+07	6.69708e+07	4.57508e+07	4.71596e+07	5.113e+07	6.27137e+07	8.07135e+07	4.45364e+07	4.22725e+07	3.993e+07	5.68694e+07	5.99313e+07	5.03643e+07	6.06961e+07	4.74712e+07
				626.807	135.97			6.11481e+06	5.87094e+06	6.87408e+06	7.7608e+06	6.31699e+06	3.27495e+06	6.32646e+06	4.1034e+06	6.86258e+06	713984	5.36756e+06	3.66209e+06	3.13482e+06	6.93043e+06	6.01152e+06	7.00058e+06	6.08569e+06	6.60716e+06	6.33413e+06	7.33713e+06	6.69984e+06	6.08243e+06	8.22884e+06	6.54808e+06	5.8637e+06	6.70171e+06	7.03849e+06	7.2637e+06	5.61467e+06	6.87131e+06	6.61076e+06	6.12375e+06	6.11089e+06	5.61456e+06	6.77796e+06	6.83617e+06	5.72737e+06	6.81993e+06	7.24439e+06	6.39126e+06	3.72859e+06	6.07374e+06
				623.188	85.9987			1.01786e+06	2.45328e+06	1.32558e+07	2.75322e+07	4.232e+07	6.96961e+07	9.48157e+07	4.35909e+07	1.09686e+08	1.39879e+08	1.38023e+08	5.59078e+07	1.40164e+08	1.59381e+08	5.56388e+07	5.05149e+07	1.62955e+08	1.52908e+08	1.54963e+08	1.5434e+08	1.48031e+08	1.60601e+08	8.07722e+07	4.2427e+07	5.4672e+07	5.65941e+07	1.12118e+08	1.4311e+08	4.87886e+07	1.05146e+07	4.22385e+06	5.67578e+07	1.24272e+08	5.60696e+07	5.98144e+07	4.52431e+06	5.11901e+07	1.28958e+08	6.11888e+07	5.64012e+06	3.67596e+07	6.03414e+07
				623.057	96.9766			4.9161e+06	1.81619e+07	1.77647e+07	3.49054e+06	3.15942e+06	4.34954e+06	4.92525e+06	3.79175e+06	4.06761e+06	4.02551e+06	3.28744e+06	2.92969e+06	4.95349e+06	4.55865e+06	3.58408e+06	3.18728e+06	3.65923e+06	4.47234e+06	3.70349e+06	1.35809e+07	3.5318e+06	3.75847e+06	1.6951e+07	3.37329e+06	5.25188e+06	5.54463e+06	3.49219e+06	3.52281e+06	3.60154e+06	5.49541e+06	1.84848e+07	6.77585e+06	2.13567e+06	2.43567e+06	3.95718e+06	4.7533e+06	1.37152e+07	3.32108e+06	3.62733e+06	1.61818e+07	1.40596e+07	3.69889e+06
				621.216	248.973			2.08432e+07	8.13269e+06	1.80035e+07	1.51914e+07	1.94877e+07	1.46725e+07	1.90151e+07	5.95497e+06	1.66374e+07	6.48028e+06	1.86852e+07	1.87599e+07	5.20937e+06	1.8593e+07	7.99995e+06	1.73679e+07	1.70639e+07	1.72696e+07	1.19871e+07	5.98828e+06	5.33731e+06	1.84929e+07	1.71826e+07	1.58086e+07	1.40941e+07	6.50775e+06	1.90951e+07	1.62062e+07	5.92211e+06	1.4637e+07	2.32065e+07	5.38026e+06	1.92463e+07	4.67037e+06	7.64425e+06	1.18105e+07	4.71325e+06	1.57068e+07	6.24578e+06	1.96022e+07	1.20345e+07	1.89182e+07
				618.35	163.908			0	37849.2	152485	260926	485373	981702	1.14937e+06	992758	389283	259817	506351	487867	421428	404300	213683	406339	276467	389003	231389	188050	313489	417385	1.00766e+06	1.08392e+06	357278	267676	384743	577582	294027	297588	0	303531	403344	375869	746101	206650	291615	356942	274333	192299	348377	259293
				616.527	183.897			0	0	23158.2	228298	376363	633704	407519	490126	1.10153e+06	455949	1.23042e+06	1.71355e+06	715300	1.27712e+06	1.72599e+06	1.74005e+06	478623	677302	1.08318e+06	1.8428e+06	1.28985e+06	1.33692e+06	319196	1.01429e+06	850350	613538	963367	1.02108e+06	1.36127e+06	230413	0	1.75441e+06	646653	1.2757e+06	546499	75668.7	1.84926e+06	327998	1.22403e+06	38260.1	1.05981e+06	1.4275e+06
				614.593	224.165			6.91261e+06	4.97145e+06	1.01445e+07	5.82456e+06	5.92323e+06	7.28691e+06	6.35338e+06	8.89676e+06	9.39577e+06	5.24701e+06	6.28981e+06	8.74147e+06	1.00585e+07	7.01254e+06	5.56099e+06	4.99098e+06	7.13615e+06	6.21795e+06	6.17785e+06	9.76185e+06	7.18592e+06	5.45173e+06	6.33048e+06	6.13712e+06	6.62815e+06	4.73546e+06	4.01207e+06	6.80971e+06	9.26289e+06	6.91014e+06	6.46082e+06	8.06522e+06	5.20697e+06	5.00171e+06	9.32079e+06	5.69601e+06	1.03819e+07	7.80726e+06	7.80664e+06	6.66546e+06	8.95374e+06	8.69187e+06
				614.539	185.895			0	0	0	34387.3	139840	204543	231587	319395	388645	511988	494618	915648	517221	355184	427035	332150	289550	498930	968921	1.20149e+06	441622	488438	197616	370725	542434	501045	373711	1.12532e+06	660321	33208.3	0	267277	280949	460427	433115	0	902564	429738	308540	0	397528	690115
				613.728	339.904			333198	338326	312350	251211	390692	249796	364330	373540	177854	177077	297649	191841	254796	228594	223017	226626	196933	183265	117519	210756	208678	217104	278356	238087	280459	214333	201712	228522	93663.6	249287	449053	188240	233744	133083	292989	288729	173282	244432	193047	439957	212972	293057
		4-Chloro-17alpha-methyl-17beta-hydroxy-4-androsten-3-one	7.4231	613.683	337.906			1.88214e+06	528192	1.30774e+06	754747	976100	503581	1.12548e+06	760629	830911	385193	549209	296580	961603	742939	787424	149226	673246	333665	432124	729604	972517	266855	824670	1.07089e+06	750343	867516	987341	389552	740921	1.23377e+06	1.74873e+06	486267	583780	972458	395448	1.18584e+06	718903	925968	402517	1.37803e+06	492190	702202
				613.677	128.938			161691	147775	121316	109499	75348.7	0	106808	270129	289436	777482	494702	828716	1.05116e+06	250911	635221	743093	645447	734972	644167	1.1089e+06	678886	685352	26626.2	378604	969139	359345	213555	685716	831481	41867.5	116591	756165	799518	1.40345e+06	451545	40693.4	586427	788200	273602	62042.3	99525.8	646361
				613.111	139.902			73922.2	0	97740	63253.3	156356	363573	497806	624456	765524	464033	1.37704e+06	794722	501989	930195	1.29134e+06	790233	467866	1.02075e+06	1.00226e+06	1.28301e+06	904996	1.17505e+06	330621	658302	1.28019e+06	1.2546e+06	813998	705316	1.37226e+06	57681.6	79306.1	432217	816580	557036	537931	77770.2	365044	342284	1.33459e+06	36666.4	394132	766352
				612.911	215.014			2.46196e+06	2.73772e+06	2.94537e+06	1.05617e+07	1.02177e+07	2.4028e+06	6.77702e+06	6.18003e+06	5.89283e+06	5.42237e+06	5.06156e+06	4.7688e+06	4.94678e+06	4.62682e+06	4.32017e+06	4.21786e+06	4.05767e+06	4.08622e+06	951405	1.18385e+06	3.82668e+06	1.02246e+06	1.67428e+06	6.48656e+06	4.13508e+06	5.03517e+06	6.36404e+06	4.19914e+06	735321	2.00335e+06	5.05813e+06	1.48698e+06	4.46162e+06	4.08503e+06	4.88072e+06	2.51157e+06	3.56098e+06	4.51124e+06	684427	9.65326e+06	6.7504e+06	4.48378e+06
		Pyrophosphate	19.1809	612.8	174.954			1.00117e+07	9.77828e+06	1.12333e+07	8.91279e+06	1.02521e+07	9.44029e+06	9.62128e+06	9.58319e+06	1.04876e+07	8.01393e+06	9.26179e+06	1.31675e+07	9.41584e+06	8.61793e+06	8.45224e+06	9.08957e+06	1.03695e+07	8.2264e+06	8.42589e+06	1.27364e+07	8.03048e+06	8.88412e+06	1.03752e+07	1.0512e+07	7.82979e+06	8.61648e+06	9.738e+06	8.58181e+06	8.19682e+06	1.08574e+07	9.68452e+06	9.44195e+06	1.0391e+07	1.23817e+07	9.5629e+06	1.02827e+07	9.05452e+06	9.67142e+06	9.70262e+06	1.03517e+07	9.95827e+06	9.18504e+06
		Clopyralid	10.6083	611.995	193.009			247549	460027	569380	483446	777527	465318	421175	411670	917538	550518	514768	446603	627021	490095	552870	479368	297839	386060	492282	394808	376857	495594	464096	497176	369837	333094	543325	496108	490680	568671	547654	433766	422501	440125	531397	331919	351017	262033	422132	556697	516263	525139
				605.435	91.0292			1.70563e+06	1.94325e+06	2.62991e+06	2.10842e+06	2.2551e+06	2.06958e+06	2.2527e+06	3.83769e+06	1.44664e+06	2.13867e+06	1.87426e+06	3.69345e+06	1.95111e+06	1.81588e+06	1.65505e+06	2.66491e+06	3.3121e+06	2.6685e+06	2.66734e+06	1.42752e+06	2.54272e+06	4.8192e+06	1.0579e+06	4.94604e+06	2.59119e+06	3.40411e+06	1.1513e+06	1.15944e+06	5.2207e+06	2.14576e+06	2.06162e+06	2.80987e+06	1.58088e+06	1.62351e+06	2.64527e+06	2.28704e+06	4.1961e+06	5.47414e+06	2.78627e+06	2.09067e+06	2.67047e+06	2.18071e+06
				605.434	96.9687			3.92013e+06	4.3263e+06	4.15236e+06	5.21092e+06	3.95362e+06	3.75994e+06	4.30692e+06	4.31709e+06	4.06488e+06	4.34666e+06	3.96024e+06	3.15948e+06	5.7891e+06	3.52993e+06	3.95379e+06	5.28997e+06	4.29141e+06	3.55777e+06	3.71238e+06	4.4881e+06	4.11164e+06	3.76758e+06	3.84819e+06	3.99184e+06	4.35886e+06	3.74624e+06	4.99166e+06	4.3264e+06	4.07951e+06	4.70399e+06	3.8252e+06	3.58654e+06	4.57905e+06	4.85689e+06	4.10963e+06	4.2706e+06	3.4695e+06	4.81124e+06	3.91229e+06	4.13504e+06	4.13644e+06	4.26712e+06
				604.191	330.956			837693	823921	782124	754582	710197	470725	455819	908345	496810	368399	416816	443118	394748	354455	389338	267892	251097	498076	434321	316135	326608	287839	910919	580915	330895	297971	545185	359011	257917	775643	998055	473647	311476	412294	394603	838892	356445	305298	329997	757096	491536	789767
				602.629	252.978			3.77962e+06	3.51886e+06	5.521e+06	2.71972e+06	3.45585e+06	2.7761e+06	1.72905e+06	2.62617e+06	1.90028e+06	1.5566e+06	2.67532e+06	2.28001e+06	1.07525e+06	1.60251e+06	1.68201e+06	2.00911e+06	1.42437e+06	1.416e+06	1.55724e+06	1.19738e+06	1.91095e+06	1.08831e+06	2.96984e+06	2.41752e+06	1.98392e+06	1.96132e+06	1.55563e+06	1.42298e+06	1.16286e+06	1.45154e+06	3.83289e+06	1.06402e+06	902423	723003	2.13327e+06	3.2888e+06	732586	1.25778e+06	1.42109e+06	4.51491e+06	1.43726e+06	1.25491e+06
				600.716	364.889			3.05751e+06	2.87112e+06	2.70204e+06	2.51788e+06	2.47305e+06	1.64123e+06	2.23813e+06	1.8625e+06	2.39747e+06	2.23207e+06	2.27146e+06	1.93438e+06	1.65454e+06	1.80249e+06	2.03792e+06	2.98039e+06	1.72762e+06	1.44756e+06	2.03881e+06	1.70794e+06	2.53486e+06	1.98023e+06	5.78228e+06	5.0546e+06	1.8454e+06	1.96557e+06	9.079e+06	1.74767e+06	2.08332e+06	1.96844e+06	2.23409e+06	2.41708e+06	1.94366e+06	1.50271e+06	1.97468e+06	2.19233e+06	2.75037e+06	2.24638e+06	1.89026e+06	2.54377e+06	5.82182e+06	2.29499e+06
				599.881	112.954			7.17028e+06	6.29579e+06	6.6575e+06	4.31715e+06	3.98532e+06	4.24604e+06	2.81522e+06	2.37611e+06	3.37042e+06	3.38527e+06	1.42642e+06	3.04284e+06	2.7823e+06	3.15236e+06	2.73117e+06	2.89933e+06	2.73614e+06	2.74739e+06	2.8359e+06	2.67318e+06	2.79001e+06	2.83216e+06	3.06588e+06	2.2391e+06	2.74143e+06	3.11821e+06	4.33632e+06	3.03549e+06	2.90307e+06	4.32316e+06	8.32627e+06	2.78504e+06	2.99718e+06	2.87936e+06	3.19354e+06	5.26974e+06	2.78326e+06	3.06414e+06	2.95827e+06	5.19544e+06	3.5944e+06	3.11918e+06
				599.737	374.895			786738	354762	665427	568744	1.21362e+06	586626	608710	654650	588387	336787	491458	909030	904230	373598	820963	620648	238946	376530	620905	618966	670553	543466	713441	856968	1.00156e+06	735718	1.02341e+06	672942	737795	353857	616049	328258	620710	629709	453265	566644	447820	479617	366637	502639	699782	646077
				598.839	358.974			1.80116e+06	2.9942e+06	1.521e+06	2.1837e+06	1.0152e+06	1.98754e+06	1.07762e+06	1.782e+06	1.26125e+06	566517	1.37618e+06	1.41117e+06	1.40202e+06	1.06247e+06	915230	720216	642470	680497	786884	435170	1.14854e+06	937836	1.37591e+06	1.28217e+06	851238	590695	1.34889e+06	616397	538396	1.3871e+06	2.36201e+06	579079	853240	1.10066e+06	975524	2.30481e+06	388407	727338	768908	1.64374e+06	1.36733e+06	850589
		Flucloxacillin	-15.6685	596.245	454.872			2.42062e+06	2.92534e+06	3.00055e+06	3.4513e+06	1.61558e+06	2.60281e+06	4.70836e+06	5.6506e+06	5.76393e+06	2.39839e+06	1.84999e+06	2.36368e+06	2.11215e+06	2.88992e+06	2.29261e+06	2.02444e+06	2.50664e+06	3.17209e+06	4.39829e+06	2.14975e+06	1.81862e+06	1.93098e+06	2.4299e+06	2.40342e+06	1.38259e+06	2.26416e+06	2.26672e+06	4.77686e+06	1.94084e+06	2.3144e+06	3.21322e+06	2.04179e+06	2.00469e+06	5.18392e+06	2.06334e+06	3.27692e+06	1.94765e+06	1.98753e+06	1.3237e+06	2.90775e+06	2.17255e+06	2.2235e+06
		Aliskiren	1.7234	596.242	552.767			1.21957e+06	1.35572e+06	1.61766e+06	965143	1.31253e+06	1.4211e+06	1.17424e+06	1.30372e+06	1.11012e+06	1.35996e+06	1.9941e+06	1.32851e+06	1.23502e+06	1.21481e+06	1.79871e+06	1.32208e+06	1.314e+06	1.17619e+06	1.41506e+06	1.28273e+06	1.31862e+06	1.26824e+06	1.1727e+06	1.28705e+06	1.00613e+06	1.38803e+06	1.33789e+06	1.10219e+06	1.37062e+06	1.29781e+06	1.44174e+06	1.24628e+06	1.00904e+06	1.27269e+06	2.11269e+06	1.54526e+06	1.26038e+06	1.18941e+06	2.68264e+06	1.35691e+06	1.7633e+06	1.37072e+06
				596.229	334.938			1.52502e+07	2.27435e+07	4.38817e+07	1.20472e+07	1.30481e+07	3.8178e+07	1.15706e+07	2.40435e+07	1.25339e+07	1.82e+07	8.07607e+06	1.38792e+07	1.16995e+07	1.59354e+07	8.20588e+06	3.51567e+07	1.3656e+07	3.51698e+07	2.11998e+07	3.21711e+07	3.49086e+07	3.33306e+07	1.31781e+07	1.27011e+07	1.33295e+07	3.43351e+07	1.64839e+07	3.43088e+07	2.11995e+07	1.44305e+07	2.39294e+07	6.97904e+06	1.12524e+07	1.37722e+07	1.1887e+07	1.87964e+07	9.32353e+06	1.42248e+07	1.16302e+07	1.51158e+07	1.51258e+07	3.50306e+07
		Pyrophosphate	19.4819	596.207	174.954			2.72006e+07	4.6478e+07	2.81771e+07	3.35351e+07	3.46871e+07	2.93527e+07	2.14354e+07	2.37489e+07	2.72225e+07	2.76842e+07	2.55334e+07	2.51406e+07	2.84184e+07	2.80676e+07	2.97183e+07	2.64102e+07	2.89535e+07	2.96022e+07	3.02346e+07	2.48318e+07	2.74367e+07	3.22435e+07	2.90904e+07	2.40552e+07	2.91591e+07	2.37146e+07	3.07531e+07	2.26945e+07	3.19607e+07	2.98302e+07	4.06074e+07	3.0081e+07	2.65308e+07	2.38873e+07	3.08313e+07	3.49524e+07	2.62104e+07	3.07097e+07	2.45203e+07	3.60149e+07	2.79875e+07	3.08036e+07
				596.176	394.904			9.28773e+06	8.78159e+06	6.57281e+06	7.1655e+06	4.78345e+06	6.04621e+06	5.10183e+06	1.54564e+07	5.45186e+06	9.69636e+06	4.3088e+06	2.9983e+06	4.67666e+06	5.7271e+06	4.59516e+06	1.49093e+07	5.83332e+06	3.54124e+06	4.57817e+06	1.36521e+07	5.3634e+06	5.52436e+06	5.91176e+06	5.72385e+06	9.06328e+06	3.07157e+06	1.45985e+07	4.28254e+06	6.06636e+06	8.16207e+06	7.87955e+06	1.45985e+07	5.73968e+06	4.64481e+06	7.62722e+06	7.14196e+06	1.20154e+07	6.24418e+06	7.66565e+06	5.68271e+06	1.23483e+07	4.14808e+06
				596.163	256.961			2.92217e+07	3.43351e+07	2.12255e+07	2.4567e+07	2.3024e+07	2.93852e+07	2.14723e+07	1.5895e+07	5.24719e+07	1.57141e+07	1.95343e+07	1.85667e+07	1.56706e+07	3.13051e+07	2.59321e+07	1.72807e+07	2.77248e+07	1.73609e+07	1.62946e+07	1.58371e+07	1.70716e+07	1.66636e+07	2.01728e+07	1.634e+07	1.02287e+07	1.85573e+07	1.90515e+07	1.57169e+07	1.26712e+07	2.41313e+07	8.0295e+07	1.7379e+07	1.86319e+07	1.73061e+07	2.11828e+07	2.43293e+07	1.27498e+07	1.66505e+07	1.7136e+07	2.3253e+07	1.40966e+07	1.78179e+07
				596.162	551.769			1.90879e+06	1.67458e+06	1.77052e+06	1.69551e+06	1.31767e+06	3.06509e+06	1.5694e+06	1.42804e+06	1.52252e+06	1.65702e+06	1.47805e+06	1.59107e+06	3.11163e+06	1.74537e+06	1.63645e+06	1.45698e+06	1.24092e+06	1.64658e+06	1.51141e+06	1.44578e+06	1.35039e+06	1.54546e+06	1.33612e+06	1.65991e+06	3.5992e+06	4.31968e+06	1.02748e+06	1.48985e+06	1.53386e+06	1.94379e+06	1.80016e+06	1.66407e+06	1.6397e+06	1.57606e+06	1.60567e+06	1.7041e+06	1.29308e+06	1.47631e+06	1.61185e+06	1.71266e+06	1.59741e+06	1.64202e+06
				596.16	224.165			1.43034e+07	3.61022e+07	1.38184e+07	1.36925e+07	1.12118e+07	2.29372e+07	1.09715e+07	1.48381e+07	1.49103e+07	1.80243e+07	1.1507e+07	1.87713e+07	1.70331e+07	2.31968e+07	1.94938e+07	1.82125e+07	1.75086e+07	1.19377e+07	1.18347e+07	1.49005e+07	1.49378e+07	8.40766e+06	1.00435e+07	2.25491e+07	1.481e+07	1.27738e+07	1.70446e+07	1.32503e+07	4.58481e+07	1.58487e+07	1.4121e+07	1.77465e+07	9.57978e+06	1.47809e+07	1.77413e+07	1.01097e+07	1.78829e+07	1.14064e+07	1.36331e+07	1.42007e+07	1.40114e+07	8.65269e+06
				596.148	335.938			3.7048e+06	2.07861e+06	3.45608e+06	3.76131e+06	3.24509e+06	4.174e+06	2.32909e+06	5.20365e+06	6.71984e+06	2.68123e+06	3.35191e+06	7.52254e+06	2.14055e+06	6.00473e+06	5.0184e+06	6.66146e+06	2.3125e+06	1.61699e+06	1.95444e+06	2.42581e+06	1.48562e+06	6.84026e+06	2.27593e+06	2.65738e+06	2.07293e+06	7.77895e+06	7.68132e+06	1.75601e+06	3.12473e+06	3.6911e+06	5.04117e+06	2.29804e+06	2.99378e+06	2.37633e+06	2.01192e+06	4.70093e+06	2.40853e+06	2.32617e+06	2.48628e+06	2.46151e+06	7.99456e+06	2.17696e+06
		Imazosulfuron	20.9139	596.148	413.824			2.0225e+06	1.8937e+06	1.84685e+06	1.72187e+06	1.73823e+06	1.88218e+06	1.34002e+06	1.95711e+06	1.66004e+06	2.02529e+06	1.86599e+06	3.22749e+06	1.77971e+06	1.79866e+06	1.67008e+06	1.72676e+06	1.67458e+06	1.59143e+06	1.76585e+06	1.73905e+06	1.60238e+06	3.92127e+06	1.83555e+06	1.88973e+06	1.72251e+06	1.67973e+06	1.88756e+06	1.82528e+06	3.17417e+06	1.2097e+06	1.98402e+06	1.8329e+06	1.94315e+06	1.96791e+06	1.7654e+06	1.88588e+06	1.75819e+06	1.64716e+06	1.6144e+06	2.07538e+06	1.81251e+06	1.92546e+06
				596.137	305.763			49752.4	202655	307551	180227	236712	595281	543793	386363	438388	352145	433328	291328	332861	289087	288808	395026	395791	479334	373144	128647	408505	361648	449363	272910	356834	304840	251521	321849	319585	242408	140879	489184	374119	298081	287157	253860	352346	271764	415053	380818	272268	251638
		Ethylendiamine dihydroiodide	-10.6588	596.128	316.927			5.34777e+06	4.84491e+06	4.60706e+06	4.44215e+06	6.07121e+06	4.02475e+06	3.54532e+06	4.02357e+06	3.5053e+06	2.60233e+06	3.50952e+06	3.47601e+06	3.58066e+06	4.11555e+06	2.88668e+06	3.3816e+06	5.28091e+06	3.13481e+06	3.53763e+06	3.08157e+06	2.48165e+06	3.07847e+06	3.68492e+06	3.79005e+06	3.56119e+06	3.57001e+06	3.83379e+06	3.07863e+06	3.21888e+06	4.24019e+06	5.59013e+06	3.67867e+06	3.35121e+06	3.15475e+06	3.71616e+06	4.65825e+06	3.43014e+06	3.11908e+06	3.49292e+06	4.09094e+06	3.76295e+06	3.50517e+06
		Dabigatran etexilate	10.9128	596.115	628.747			1.80694e+06	2.3217e+06	2.09466e+06	1.65645e+06	3.09876e+06	4.71707e+06	1.38784e+06	2.29736e+06	2.40663e+06	1.75369e+06	2.01541e+06	3.17213e+06	2.00321e+06	3.82137e+06	1.59193e+06	1.80983e+06	4.80044e+06	1.70147e+06	1.84619e+06	3.37594e+06	1.82027e+06	2.99953e+06	1.43808e+06	1.91934e+06	2.19171e+06	1.8114e+06	2.02146e+06	1.32312e+06	1.79893e+06	2.20717e+06	2.89976e+06	1.98343e+06	1.72429e+06	1.66461e+06	1.50264e+06	3.15075e+06	1.56506e+06	1.45284e+06	1.46805e+06	2.04051e+06	1.74551e+06	1.77705e+06
				596.11	508.812			8.67952e+06	9.33988e+06	7.22261e+06	8.07589e+06	1.87154e+07	1.9029e+07	1.41648e+07	1.55237e+07	2.03919e+07	6.82473e+06	6.17586e+06	2.27608e+07	1.61976e+07	7.00151e+06	7.05313e+06	2.17757e+07	2.02021e+07	7.20186e+06	5.89307e+06	2.05471e+07	5.65316e+06	4.29525e+06	1.16148e+07	1.00936e+07	2.17738e+07	1.27063e+07	2.06657e+07	6.98499e+06	8.47222e+06	6.59938e+06	1.03555e+07	2.27605e+07	7.32701e+06	8.06389e+06	1.44546e+07	8.44654e+06	8.51498e+06	7.72511e+06	7.52295e+06	6.55369e+06	1.31233e+07	7.16852e+06
				596.105	550.769			4.14654e+06	4.47429e+06	3.64241e+06	4.28889e+06	3.92782e+06	4.88547e+06	2.99242e+06	4.44931e+06	6.3269e+06	4.20517e+06	7.78214e+06	5.68896e+06	8.29727e+06	5.35288e+06	4.41183e+06	6.23733e+06	8.84495e+06	3.22378e+06	4.23558e+06	3.71288e+06	5.1369e+06	4.23525e+06	3.82213e+06	3.34339e+06	4.16087e+06	1.04684e+07	9.97961e+06	3.15017e+06	6.51349e+06	5.02797e+06	4.95015e+06	5.23405e+06	3.70691e+06	3.08175e+06	4.44002e+06	4.54326e+06	8.83985e+06	3.61763e+06	4.17519e+06	3.71249e+06	3.58029e+06	4.13122e+06
		Tos-Phe-CH2Cl	7.00377	596.101	352.857			4.4132e+06	6.95243e+06	5.42013e+06	5.1282e+06	4.14736e+06	1.27948e+07	4.66286e+06	9.43436e+06	3.83921e+06	4.95097e+06	4.86798e+06	5.0278e+06	4.59911e+06	5.91046e+06	3.87897e+06	4.40761e+06	6.75953e+06	7.9115e+06	4.73707e+06	9.62313e+06	4.67113e+06	5.3663e+06	3.25323e+06	4.76649e+06	6.59252e+06	1.50519e+07	4.1988e+06	2.94276e+06	2.70638e+06	4.92747e+06	1.04991e+07	3.88945e+06	9.31643e+06	6.82148e+06	3.91014e+06	5.11218e+06	1.00879e+07	4.80976e+06	4.00246e+06	3.27463e+06	4.10082e+06	3.73376e+06
				596.1	301.767			25067.1	227627	107541	318530	386864	379701	271460	290396	449740	468886	150042	307868	366499	398433	395004	423950	574488	327912	351040	460780	271105	397958	578726	363618	475077	357256	372205	319415	675902	395422	124139	549405	593571	394637	450211	211809	559608	415553	523815	260670	416001	428975
				596.079	303.765			407602	924238	924667	831160	1.19802e+06	588239	806096	1.13789e+06	756710	964332	820313	674137	936227	799795	712469	755650	1.35833e+06	992887	1.06229e+06	861836	983141	851246	903542	732830	982966	714359	762734	787564	930880	1.13565e+06	482081	880057	868891	924466	771244	627247	981597	452584	882805	593291	902063	1.25917e+06
				596.077	490.802			2.1261e+06	2.64879e+06	2.78096e+06	2.5247e+06	2.47763e+06	6.17839e+06	1.83323e+06	1.85296e+06	2.12498e+06	1.64837e+06	2.45548e+06	2.5675e+06	1.78397e+06	1.94165e+06	1.10427e+06	2.40115e+06	2.37897e+06	4.16318e+06	3.88746e+06	2.16451e+06	2.37871e+06	1.3821e+06	2.54887e+06	2.20627e+06	6.23611e+06	5.04391e+06	4.92986e+06	2.44322e+06	3.94224e+06	2.65154e+06	2.6966e+06	2.68546e+06	1.9822e+06	1.99765e+06	1.60687e+06	2.48483e+06	2.87372e+06	2.86906e+06	2.16306e+06	3.01326e+06	2.27165e+06	1.93073e+06
				596.074	510.81			1.90352e+06	2.60929e+06	1.58891e+06	1.78569e+06	2.05538e+06	2.29903e+06	2.29148e+06	1.69069e+06	1.91844e+06	2.05557e+06	1.91205e+06	2.26122e+06	2.11306e+06	2.28482e+06	5.51303e+06	2.81485e+06	2.5041e+06	2.23065e+06	2.66445e+06	2.29648e+06	2.15655e+06	5.54033e+06	3.9611e+06	2.03624e+06	3.40463e+06	3.94841e+06	2.56669e+06	2.27323e+06	2.22679e+06	2.10601e+06	3.31637e+06	3.86293e+06	1.87662e+06	1.66736e+06	1.94415e+06	2.27744e+06	4.80594e+06	5.86262e+06	3.47318e+06	2.91316e+06	2.26821e+06	2.41378e+06
				595.384	205.866			2.6867e+06	3.17357e+06	3.09047e+06	3.06869e+06	3.10771e+06	3.10114e+06	2.98057e+06	2.65702e+06	3.86198e+06	2.96411e+06	2.49674e+06	8.5298e+06	3.29703e+06	2.77359e+06	2.94901e+06	2.87174e+06	3.34109e+06	3.1181e+06	3.02871e+06	3.16485e+06	3.08105e+06	4.09904e+06	3.23628e+06	3.86196e+06	2.82428e+06	3.96763e+06	2.77281e+06	2.73911e+06	3.01109e+06	3.08632e+06	2.37959e+06	3.05192e+06	2.98749e+06	2.71732e+06	2.89203e+06	1.85364e+06	3.03347e+06	2.94133e+06	3.14377e+06	2.8545e+06	2.93718e+06	2.86666e+06
				595.342	448.846			3.80049e+06	7.58464e+06	4.28552e+06	9.02044e+06	8.62935e+06	8.71357e+06	2.99772e+06	4.75858e+06	3.50921e+06	4.22971e+06	3.17028e+06	5.14773e+06	3.34087e+06	7.60597e+06	2.46342e+06	5.98558e+06	9.24427e+06	9.70992e+06	6.17846e+06	6.73274e+06	9.85193e+06	1.95648e+06	3.14898e+06	2.99847e+06	9.99387e+06	3.52652e+06	4.19688e+06	5.91729e+06	5.0757e+06	3.60708e+06	4.72821e+06	2.40358e+06	2.70695e+06	4.54311e+06	7.17361e+06	5.73e+06	3.15983e+06	4.22565e+06	6.26825e+06	3.35652e+06	3.14739e+06	3.52419e+06
				595.32	293.891			1.29351e+07	4.59689e+07	3.35082e+07	4.72518e+07	4.60615e+07	1.72739e+07	4.65569e+07	1.26949e+07	4.22078e+07	1.49491e+07	4.60404e+07	2.72145e+07	3.49183e+07	1.95807e+07	1.42583e+07	1.50276e+07	1.68668e+07	2.98923e+07	4.33874e+07	1.41958e+07	1.52131e+07	1.57551e+07	3.0799e+07	1.99297e+07	4.59124e+07	4.69155e+07	3.47027e+07	1.41253e+07	1.69044e+07	4.78373e+07	1.72358e+07	2.2093e+07	1.45676e+07	2.09597e+07	3.67951e+07	2.02168e+07	1.28198e+07	4.41764e+07	2.98006e+07	1.65415e+07	1.99033e+07	1.28918e+07
				595.267	371.868			1.73024e+07	3.95858e+07	3.95293e+07	4.03361e+07	3.74641e+07	1.74907e+07	2.41092e+07	1.2537e+07	1.24634e+07	4.03286e+07	1.11078e+07	3.43376e+07	3.93354e+07	1.64929e+07	1.23634e+07	3.84794e+07	3.27955e+07	3.96497e+07	1.65228e+07	3.83987e+07	3.90491e+07	8.06937e+06	2.49503e+07	2.62387e+07	1.4783e+07	3.90615e+07	3.82776e+07	9.57785e+06	4.12884e+07	1.30467e+07	1.69702e+07	1.33391e+07	1.9483e+07	1.70768e+07	3.18616e+07	1.7852e+07	3.90376e+07	1.20087e+07	1.1511e+07	1.35915e+07	1.13673e+07	1.30457e+07
				595.262	432.832			5.31564e+06	3.27906e+06	3.28639e+06	3.43608e+06	7.33283e+06	7.11743e+06	2.09829e+06	3.75968e+06	2.5894e+06	2.47402e+06	2.17898e+06	3.19474e+06	7.80161e+06	3.23099e+06	3.17688e+06	7.9795e+06	3.12751e+06	2.81773e+06	3.17979e+06	5.16927e+06	2.38388e+06	4.83251e+06	4.25217e+06	2.43831e+06	4.41361e+06	2.89547e+06	2.76753e+06	5.25106e+06	1.72778e+06	2.91058e+06	2.93814e+06	7.74461e+06	2.54603e+06	2.76205e+06	2.3119e+06	3.57691e+06	3.22857e+06	3.07454e+06	2.03758e+06	2.75938e+06	2.38581e+06	2.53699e+06
				595.261	430.836			1.60801e+07	1.54026e+07	2.57569e+07	1.02182e+07	3.31675e+07	2.24057e+07	9.96989e+06	3.58275e+07	2.16755e+07	1.35664e+07	3.63728e+07	3.24811e+07	3.42441e+07	1.93925e+07	1.09044e+07	2.23002e+07	3.35504e+07	3.51119e+07	3.04681e+07	2.51336e+07	3.58557e+07	3.5607e+07	1.00755e+07	1.22459e+07	1.36641e+07	2.43655e+07	2.62552e+07	9.38841e+06	3.60017e+07	3.54587e+07	1.83349e+07	3.51207e+07	1.3447e+07	1.76174e+07	3.00094e+07	1.55099e+07	2.98378e+07	1.27594e+07	1.08005e+07	3.46951e+07	1.27853e+07	1.34376e+07
		Tripamide	-13.7131	595.26	370.868			6.9019e+07	6.62817e+07	1.09584e+08	4.55239e+07	1.46385e+08	1.51264e+08	8.80804e+07	1.65594e+08	9.8076e+07	1.66432e+08	4.48165e+07	1.44775e+08	1.66001e+08	9.93916e+07	4.83377e+07	1.11808e+08	1.48531e+08	4.54753e+07	1.44775e+08	1.05791e+08	7.65645e+07	5.42576e+07	4.44633e+07	1.67847e+08	6.20146e+07	1.1793e+08	1.62466e+08	1.1779e+08	6.13225e+07	5.26526e+07	7.85666e+07	1.64623e+08	5.14373e+07	8.20688e+07	4.88627e+07	8.1451e+07	1.41565e+08	5.50996e+07	1.75134e+08	5.31873e+07	1.61981e+08	6.48603e+07
				595.231	292.891			1.06957e+08	2.57664e+08	2.6104e+08	2.54047e+08	2.45146e+08	9.23979e+07	1.45351e+08	6.76785e+07	1.45397e+08	2.49478e+08	6.26385e+07	2.09992e+08	2.49884e+08	8.32041e+07	1.13226e+08	1.64497e+08	2.10519e+08	1.45439e+08	1.54683e+08	1.65175e+08	1.58053e+08	8.71665e+07	1.43118e+08	2.45286e+08	8.90351e+07	2.45675e+08	2.43099e+08	2.5095e+08	1.59519e+08	2.56362e+08	1.22166e+08	9.31559e+07	1.14006e+08	8.34119e+07	2.60472e+08	1.25384e+08	7.24448e+07	8.18919e+07	7.59166e+07	8.96107e+07	1.10714e+08	7.28959e+07
				595.228	431.835			4.92644e+06	2.47903e+06	8.75787e+06	4.89276e+06	3.16017e+06	1.08566e+07	2.55962e+06	5.56474e+06	1.04092e+07	3.76207e+06	8.84516e+06	5.95955e+06	3.25541e+06	9.37332e+06	4.96452e+06	2.94194e+06	4.04313e+06	3.18666e+06	5.14723e+06	6.24516e+06	5.43997e+06	1.06908e+07	3.0418e+06	3.12399e+06	2.72662e+06	2.49974e+06	4.05188e+06	2.5344e+06	6.17818e+06	1.09872e+07	5.5427e+06	3.32641e+06	3.67566e+06	4.70842e+06	3.55908e+06	1.05072e+07	4.31701e+06	2.54257e+06	7.01201e+06	4.07604e+06	3.93211e+06	3.13767e+06
				595.22	310.902			8.72658e+07	2.17032e+08	2.18627e+08	6.859e+07	2.12831e+08	2.03129e+08	1.39202e+08	2.45492e+08	7.22089e+07	8.40506e+07	2.36506e+08	2.04148e+08	2.27714e+08	1.78639e+08	6.68611e+07	1.28278e+08	1.93832e+08	6.5657e+07	9.93766e+07	1.49479e+08	5.9908e+07	7.93346e+07	6.14144e+07	1.62625e+08	8.35608e+07	1.7381e+08	2.28474e+08	2.17387e+08	2.30754e+08	1.57948e+08	1.10836e+08	8.24071e+07	8.00644e+07	7.47276e+07	1.88157e+08	7.92892e+07	1.8866e+08	7.36612e+07	2.42304e+08	7.13772e+07	2.33277e+08	8.99198e+07
				595.219	509.812			4.14248e+06	2.85259e+06	2.09451e+06	2.24238e+06	3.07958e+06	4.35609e+06	1.99008e+06	2.21075e+06	3.06615e+06	2.646e+06	2.24774e+06	3.09334e+06	7.59639e+06	3.76994e+06	4.62096e+06	2.88916e+06	6.2191e+06	3.90592e+06	7.27483e+06	2.26015e+06	2.02319e+06	1.58873e+06	1.94005e+06	2.73466e+06	4.42854e+06	1.65629e+06	2.93345e+06	2.54105e+06	4.55994e+06	3.32115e+06	3.27147e+06	2.33899e+06	5.33453e+06	5.35854e+06	6.18747e+06	2.81767e+06	5.49692e+06	7.56993e+06	6.63586e+06	2.38124e+06	2.60259e+06	4.31747e+06
				595.21	311.901			1.15612e+07	1.77162e+07	3.02665e+07	1.726e+07	4.41744e+07	1.45924e+07	1.0789e+07	4.16861e+07	2.15684e+07	2.04231e+07	1.25683e+07	2.54268e+07	2.72232e+07	1.74027e+07	1.91143e+07	4.36899e+07	3.53449e+07	2.97841e+07	3.28541e+07	1.54015e+07	2.45672e+07	4.32206e+07	2.40565e+07	1.34706e+07	1.66916e+07	4.28874e+07	2.98384e+07	9.29876e+06	4.36736e+07	4.36478e+07	2.32843e+07	4.05254e+07	3.23148e+07	1.30894e+07	3.26564e+07	2.22857e+07	3.69221e+07	2.47004e+07	2.32421e+07	1.40275e+07	1.53354e+07	9.87457e+06
		Calcium iodide	-22.4586	595.205	294.888			1.48076e+07	3.13991e+07	2.20409e+07	8.6698e+06	1.18086e+07	3.06263e+07	7.87777e+06	1.07081e+07	2.77706e+07	2.97031e+07	6.99653e+06	1.17247e+07	1.04161e+07	1.2496e+07	6.86003e+06	3.11115e+07	1.18949e+07	8.11952e+06	2.89142e+07	2.91688e+07	6.91754e+06	2.35812e+07	9.75862e+06	8.97383e+06	2.98895e+07	2.97823e+07	2.09832e+07	2.27853e+07	3.21356e+07	2.06821e+07	1.33924e+07	8.76491e+06	1.59897e+07	1.04772e+07	1.81008e+07	1.39342e+07	2.68605e+07	2.97499e+07	2.66893e+07	9.75939e+06	1.12035e+07	7.90593e+06
				595.205	312.898			1.11858e+07	1.17547e+07	1.91718e+07	1.12356e+07	1.11465e+07	1.10472e+07	7.66661e+06	2.83305e+07	2.63475e+07	1.1258e+07	1.11675e+07	1.66419e+07	2.72928e+07	1.10006e+07	1.52042e+07	1.04165e+07	1.59238e+07	1.6771e+07	1.02937e+07	7.75715e+06	1.0532e+07	1.08431e+07	1.14169e+07	8.31835e+06	1.08546e+07	1.09765e+07	8.49814e+06	1.82255e+07	8.84465e+06	1.14048e+07	1.40292e+07	1.10017e+07	8.16301e+06	1.122e+07	1.10512e+07	1.16546e+07	2.29499e+07	1.9677e+07	7.52489e+06	1.07534e+07	1.06128e+07	2.62205e+07
				595.192	203.868			3.11385e+06	3.02612e+06	3.21079e+06	3.25906e+06	3.1927e+06	7.79027e+06	3.08677e+06	3.21663e+06	3.70416e+06	3.74454e+06	3.32258e+06	2.98926e+06	3.13316e+06	2.83131e+06	3.07573e+06	2.83641e+06	3.23139e+06	3.01529e+06	4.30413e+06	3.31395e+06	3.21757e+06	206558	2.95025e+06	3.27344e+06	3.15903e+06	2.72643e+06	2.6658e+06	2.89478e+06	3.23908e+06	2.90574e+06	2.88339e+06	3.27348e+06	3.23245e+06	3.37265e+06	3.15472e+06	2.75303e+06	3.26473e+06	2.85172e+06	3.1376e+06	2.98458e+06	3.26416e+06	4.79751e+06
				595.192	412.825			9.26414e+06	7.92074e+06	6.18518e+06	6.90808e+06	1.66565e+07	7.37599e+06	5.11369e+06	5.94729e+06	6.16758e+06	1.80649e+07	4.46182e+06	7.86743e+06	1.68479e+07	7.49747e+06	3.54206e+06	1.0364e+07	1.50212e+07	5.28228e+06	6.98974e+06	9.86383e+06	6.3562e+06	3.37356e+06	5.10497e+06	1.363e+07	6.44427e+06	7.76803e+06	1.25693e+07	3.99604e+06	7.41233e+06	7.8342e+06	9.37898e+06	1.23888e+07	4.83921e+06	1.19055e+07	1.80388e+07	7.32424e+06	1.75478e+07	1.53602e+07	1.72892e+07	5.80422e+06	7.97564e+06	1.6135e+07
				595.091	214.832			4.53564e+06	1.22796e+07	1.05435e+07	2.16674e+07	7.61353e+06	8.16676e+06	2.98369e+07	9.94815e+06	1.19541e+07	1.57102e+07	8.48926e+06	8.32056e+06	1.33451e+07	9.85549e+06	7.78092e+06	1.88384e+07	1.67117e+07	1.43154e+07	1.22043e+07	9.03605e+06	2.15209e+07	2.55491e+07	1.10377e+07	2.33437e+07	8.69859e+06	1.16138e+07	1.07646e+07	1.04826e+07	2.05429e+07	2.55096e+07	6.3372e+06	8.80521e+06	8.03626e+06	1.05722e+07	1.6295e+07	1.38687e+07	2.47889e+07	1.03971e+07	1.23186e+07	9.7051e+06	8.7453e+06	1.13547e+07
				594.57	212.834			4.71757e+06	7.91477e+06	1.70256e+07	1.28584e+07	6.82942e+06	2.52667e+07	9.12939e+06	8.26499e+06	9.27606e+06	5.98386e+06	7.60079e+06	7.23024e+06	1.45422e+07	8.28856e+06	2.23712e+07	1.64246e+07	1.16079e+07	1.71752e+07	7.8795e+06	1.11516e+07	8.94978e+06	1.20554e+07	7.38475e+06	1.78003e+07	1.16265e+07	1.21187e+07	1.04122e+07	6.51991e+06	1.16526e+07	7.7163e+06	5.75959e+06	2.55963e+07	7.46138e+06	3.21021e+07	1.0514e+07	6.07294e+06	2.11345e+07	2.07507e+07	2.16161e+07	9.08459e+06	2.74832e+07	8.2017e+06
		Trazodone	-16.8428	594.33	372.865			7.80079e+06	2.6454e+07	2.50449e+07	1.01047e+07	9.25622e+06	1.06269e+07	7.45428e+06	9.17416e+06	7.8839e+06	2.71426e+07	8.8704e+06	2.32223e+07	2.68465e+07	9.45292e+06	5.28156e+06	8.63582e+06	2.25412e+07	7.09394e+06	2.41464e+07	1.39254e+07	6.76107e+06	1.68422e+07	1.4819e+07	8.95138e+06	1.12004e+07	2.66924e+07	2.80343e+07	6.14305e+06	1.72996e+07	2.61351e+07	1.31884e+07	2.75568e+07	1.22928e+07	9.88247e+06	9.25328e+06	1.02898e+07	7.83535e+06	8.79849e+06	2.17764e+07	8.76294e+06	2.75029e+07	1.07332e+07
				594.294	274.88			1.84283e+07	6.54648e+06	1.35041e+07	3.09208e+06	3.91909e+06	1.25379e+07	3.6083e+06	1.04066e+07	1.20357e+07	7.51471e+06	4.19716e+06	1.20321e+07	8.95277e+06	1.03493e+07	3.71836e+06	1.36701e+07	3.24276e+06	1.39701e+07	1.31961e+07	4.17901e+06	6.63726e+06	6.42782e+06	9.00915e+06	3.89228e+06	4.79324e+06	6.05149e+06	5.06516e+06	3.75893e+06	6.41167e+06	4.33338e+06	4.90046e+06	1.28839e+07	6.55103e+06	3.64672e+06	1.04152e+07	1.15638e+07	7.35749e+06	4.10194e+06	9.57449e+06	1.2172e+07	6.28899e+06	6.6782e+06
				594.288	278			2.50597e+07	3.85955e+07	2.5025e+07	4.078e+07	4.35136e+07	2.9833e+07	1.92922e+07	2.59219e+07	5.93148e+07	1.67084e+07	2.33566e+07	2.02174e+07	1.96573e+07	2.01319e+07	1.01242e+07	1.78339e+07	1.11411e+07	3.88037e+07	1.95143e+07	1.15022e+07	3.28904e+07	1.91338e+07	1.75963e+07	2.05098e+07	1.91928e+07	1.94765e+07	2.13586e+07	1.87446e+07	1.48803e+07	2.50042e+07	7.6597e+07	1.85552e+07	2.58231e+07	1.43671e+07	2.16616e+07	1.85777e+07	1.57767e+07	1.84865e+07	1.94833e+07	4.90645e+07	1.66912e+07	2.02139e+07
				594.269	234.921			4.69656e+07	4.71054e+07	4.79622e+07	5.98015e+07	4.72301e+07	5.83616e+07	4.55509e+07	4.61252e+07	4.50644e+07	4.69651e+07	4.72053e+07	4.68186e+07	3.35988e+07	4.27778e+07	5.60802e+07	3.15194e+07	6.05034e+07	4.85827e+07	4.72428e+07	4.69677e+07	4.54398e+07	4.62337e+07	1.45591e+07	5.14216e+07	2.67675e+07	4.65537e+07	4.68421e+07	3.55662e+07	6.50332e+07	4.72239e+07	5.99075e+07	5.37002e+07	4.59938e+07	5.36855e+07	4.63869e+07	4.69698e+07	4.84485e+07	6.10588e+07	4.97972e+07	6.23198e+07	6.37167e+07	5.38039e+07
				594.255	232.924			6.83854e+08	6.96646e+08	4.49137e+08	6.98948e+08	6.42901e+08	6.49645e+08	4.28067e+08	3.57563e+08	6.19732e+08	7.03757e+08	3.88656e+08	5.69933e+08	6.45916e+08	5.31254e+08	5.78485e+08	6.72827e+08	5.6053e+08	7.13238e+08	6.20239e+08	6.67939e+08	6.88835e+08	5.89523e+08	4.21269e+08	4.85928e+08	3.66586e+08	6.81299e+08	6.60921e+08	4.58644e+08	7.12435e+08	6.99175e+08	6.805e+08	6.66968e+08	4.63707e+08	6.29401e+08	4.96329e+08	4.7102e+08	5.2696e+08	5.81138e+08	5.75809e+08	4.9481e+08	2.97053e+08	5.74086e+08
				594.247	233.924			6.43815e+07	8.76534e+07	6.23889e+07	8.03514e+07	8.38944e+07	6.8764e+07	5.81576e+07	5.08497e+07	6.85677e+07	8.81725e+07	4.0567e+07	7.80779e+07	6.98215e+07	7.66929e+07	2.5488e+07	9.22331e+07	3.53437e+07	5.7981e+07	7.11561e+07	2.82791e+07	9.60046e+07	7.09057e+07	4.53729e+07	4.03484e+07	9.51104e+07	9.43858e+07	7.56036e+07	2.1832e+07	9.69099e+07	3.2963e+07	9.16263e+07	9.29029e+07	6.55212e+07	8.74492e+07	6.01172e+07	3.90898e+07	3.66712e+07	6.26091e+07	1.11893e+08	6.90787e+07	3.50198e+07	9.26244e+07
				593.352	172.957			2.01898e+09	2.05692e+09	1.58515e+09	2.0302e+09	2.05148e+09	1.8444e+09	1.23666e+09	1.00509e+09	1.9348e+09	2.27389e+09	2.07257e+09	1.69847e+09	1.74884e+09	1.57841e+09	8.23534e+08	2.0651e+09	1.69973e+09	2.13964e+09	1.88591e+09	2.04866e+09	1.96728e+09	1.56472e+09	1.29332e+09	1.52144e+09	2.09266e+09	2.14109e+09	1.5314e+09	1.41487e+09	2.10785e+09	1.72065e+09	1.84226e+09	1.96903e+09	2.07663e+09	1.63652e+09	1.63221e+09	2.17816e+09	1.73995e+09	1.22577e+09	1.67143e+09	1.52912e+09	2.25697e+09	1.54684e+09
				593.351	123.901			3.97067e+07	6.47069e+07	2.89491e+07	2.12022e+07	4.63694e+07	6.0996e+07	2.14372e+07	6.01167e+07	6.71252e+07	1.9188e+07	3.79043e+07	3.46232e+07	9.12629e+07	5.6497e+07	4.3842e+07	2.17341e+07	1.5613e+07	2.15378e+07	1.72768e+07	4.93627e+07	6.0822e+07	2.04963e+07	7.11922e+07	1.87539e+07	5.43171e+07	3.81174e+07	5.7602e+07	6.52852e+07	2.99372e+07	2.66009e+07	4.47541e+07	1.10663e+08	1.03117e+08	3.94756e+07	4.111e+07	9.58915e+07	3.76235e+07	2.41659e+07	1.67732e+07	7.14174e+07	4.26226e+07	4.46043e+07
				592.922	393.904			3.47981e+06	3.30093e+06	3.4308e+06	4.65612e+06	3.54286e+06	3.60834e+06	2.93834e+06	3.54634e+06	3.47346e+06	2.85232e+06	3.79396e+06	3.55491e+06	3.53636e+06	3.50106e+06	2.19939e+06	3.14159e+06	2.16867e+06	2.39865e+06	2.83353e+06	2.69331e+06	3.72601e+06	3.26035e+06	3.55881e+06	3.25608e+06	3.39208e+06	3.62388e+06	3.23733e+06	2.59149e+06	3.34884e+06	3.33566e+06	3.37131e+06	3.51576e+06	3.56257e+06	3.88587e+06	3.21498e+06	3.19911e+06	2.8302e+06	5.43184e+06	2.52934e+06	5.69477e+06	3.6061e+06	3.64805e+06
				592.477	270.925			7.50342e+06	2.72424e+06	5.96978e+06	2.40278e+06	4.6712e+06	4.59287e+06	8.22633e+06	2.58604e+06	8.79959e+06	8.37014e+06	5.88261e+06	2.11442e+06	4.60206e+06	7.77752e+06	4.05324e+06	9.26979e+06	7.02558e+06	5.81195e+06	7.81167e+06	5.51495e+06	4.74326e+06	7.53102e+06	2.08107e+06	2.60825e+06	2.3996e+06	1.903e+06	4.72246e+06	7.24121e+06	5.37891e+06	4.20677e+06	5.02126e+06	3.32188e+06	4.90772e+06	3.56152e+06	5.99391e+06	8.42624e+06	5.48141e+06	4.65862e+06	6.84244e+06	2.34908e+06	4.5397e+06	4.02871e+06
				592.43	235.953			1.02154e+08	1.85675e+08	5.50772e+07	1.6942e+08	9.99274e+07	1.15968e+08	1.25249e+08	6.81897e+07	1.2643e+08	4.80171e+07	7.67634e+07	9.25191e+07	9.99294e+07	1.67827e+08	9.516e+07	1.01864e+08	4.78493e+07	5.35883e+07	5.53615e+07	1.06942e+08	2.0744e+08	6.81483e+07	1.20691e+08	1.74852e+08	5.30825e+07	1.12315e+08	7.98583e+07	9.52417e+07	9.78413e+07	1.7917e+08	9.37041e+07	1.03744e+08	8.29172e+07	4.37887e+07	7.83023e+07	4.67712e+07	1.0014e+08	9.0965e+07	1.01623e+08	9.04938e+07	8.50096e+07	4.5625e+07
				591.567	75.0078			1.00449e+08	1.0678e+08	1.09174e+08	1.10799e+08	1.086e+08	1.13152e+08	1.21904e+08	1.17032e+08	1.32862e+08	1.21909e+08	1.25329e+08	1.23489e+08	1.45363e+08	1.18878e+08	1.19712e+08	1.34392e+08	1.25207e+08	2.29518e+08	1.55174e+08	1.30685e+08	1.20003e+08	1.25688e+08	1.17686e+08	1.19141e+08	1.3961e+08	1.38911e+08	1.19292e+08	1.19436e+08	1.22068e+08	1.07362e+08	1.05337e+08	1.30679e+08	1.57526e+08	1.41392e+08	1.20061e+08	1.05115e+08	1.31442e+08	1.13782e+08	1.27385e+08	1.06316e+08	1.18616e+08	1.22146e+08
				591.544	469.886			8.43827e+06	8.4442e+06	8.72786e+06	1.4614e+07	1.03347e+07	9.00195e+06	8.88162e+06	9.98179e+06	9.36453e+06	1.78112e+07	9.57497e+06	4.14638e+06	3.69406e+06	8.06282e+06	5.17165e+06	8.15546e+06	1.04345e+07	9.56717e+06	1.03615e+07	1.49015e+07	5.10938e+06	7.07526e+06	5.67414e+06	1.58492e+07	1.56927e+07	6.04385e+06	9.51129e+06	3.36164e+06	5.8859e+06	9.2234e+06	4.0556e+06	1.05369e+07	9.71362e+06	1.20827e+07	1.55335e+07	8.23279e+06	1.81427e+07	9.72135e+06	1.01896e+07	1.53987e+07	9.5282e+06	5.10084e+06
				590.653	125.899			8.00175e+06	1.25587e+07	8.85596e+06	1.0169e+07	2.89728e+07	4.76314e+07	9.14913e+06	1.31846e+07	2.80373e+07	1.28669e+07	9.2985e+06	1.54804e+07	9.05588e+06	7.54038e+06	6.56894e+06	7.17024e+06	1.03089e+07	2.84055e+07	8.78339e+06	2.40289e+07	3.55046e+07	8.99477e+06	3.01165e+07	2.47893e+07	1.81199e+07	1.61232e+07	2.82123e+07	8.88717e+06	1.55334e+07	1.31525e+07	1.16916e+07	1.3917e+07	8.86547e+06	1.84056e+07	2.95792e+07	9.67572e+06	3.13484e+07	2.96019e+07	9.92044e+06	1.31167e+07	2.1544e+07	1.65476e+07
				589.704	127.896			3.07514e+06	3.49169e+06	3.53082e+06	3.73366e+06	3.70786e+06	3.64548e+06	3.50095e+06	3.71029e+06	3.78459e+06	3.65394e+06	1.50263e+06	3.61022e+06	3.82201e+06	2.76057e+06	3.65685e+06	3.66409e+06	1.3657e+07	3.868e+06	2.45798e+06	3.70772e+06	3.06125e+06	1.94192e+06	1.03134e+07	3.46339e+06	8.91552e+06	3.53601e+06	3.48101e+06	6.87768e+06	2.42956e+06	2.57402e+06	5.91027e+06	3.88039e+06	3.56965e+06	4.02861e+06	3.27688e+06	4.2337e+06	6.71938e+06	2.59995e+06	3.12557e+06	3.46207e+06	8.0112e+06	3.8286e+06
				589.696	141.016			5.38296e+08	3.888e+08	1.27053e+08	1.91271e+08	1.06545e+08	4.61446e+08	4.35325e+08	4.69858e+08	5.27693e+08	4.9724e+08	5.05051e+08	4.95728e+08	3.44965e+08	4.85749e+08	1.63822e+08	3.89783e+08	5.14834e+08	4.7359e+08	4.74726e+08	3.86603e+08	4.22616e+08	2.91407e+08	4.65737e+08	4.79724e+08	5.08606e+08	5.02409e+08	4.19862e+08	4.01124e+08	3.90698e+08	4.43178e+08	5.07753e+08	5.6717e+08	1.8921e+08	3.3257e+08	3.24222e+08	4.99899e+08	2.08289e+08	3.45973e+08	4.77195e+08	3.47735e+08	3.90357e+08	1.91869e+08
				588.811	78.9581			8.29042e+06	7.82531e+06	8.66268e+06	1.07742e+07	1.12581e+07	1.02916e+07	3.10492e+06	1.18525e+07	1.37745e+07	1.07008e+07	1.07189e+07	3.85476e+06	1.0164e+07	1.07894e+07	1.03267e+07	1.23046e+07	9.91023e+06	1.09673e+07	1.11511e+07	1.12511e+07	9.92803e+06	6.78205e+06	9.54743e+06	2.90753e+06	1.24187e+07	3.34882e+06	8.96461e+06	1.41877e+07	7.70929e+06	1.19123e+07	1.10498e+07	9.94292e+06	4.1976e+06	1.23651e+07	1.21203e+07	8.8589e+06	1.22311e+07	1.58897e+07	9.77884e+06	7.94116e+06	3.52242e+06	1.35097e+07
				588.029	252.924			4.28463e+06	2.8464e+06	4.15854e+06	3.32343e+06	4.73091e+06	4.2462e+06	6.96835e+06	4.00088e+06	4.42776e+06	3.15248e+06	5.03153e+06	4.47582e+06	2.13967e+06	4.6311e+06	6.29477e+06	5.38554e+06	5.35759e+06	2.9006e+06	6.69952e+06	5.4058e+06	1.34848e+06	1.12394e+06	4.67084e+06	4.41636e+06	3.72496e+06	7.17985e+06	4.61468e+06	6.44264e+06	6.29963e+06	4.04995e+06	3.58975e+06	7.55593e+06	3.85606e+06	5.25233e+06	7.65084e+06	3.89297e+06	5.57912e+06	1.43021e+06	5.30822e+06	4.12424e+06	4.67148e+06	5.89279e+06
				587.981	338.892			5.47517e+06	5.06446e+06	4.74538e+06	4.68177e+06	5.20365e+06	2.25928e+06	5.03722e+06	4.427e+06	5.16427e+06	4.93045e+06	5.14724e+06	5.14103e+06	5.26534e+06	2.49291e+06	3.9892e+06	5.17854e+06	4.78125e+06	4.91915e+06	5.04482e+06	4.18094e+06	4.37815e+06	5.15796e+06	2.028e+06	4.81931e+06	6.50059e+06	4.80238e+06	4.94778e+06	1.35184e+06	1.98176e+06	5.03906e+06	4.74726e+06	1.73828e+06	4.47473e+06	2.56974e+06	4.52664e+06	3.32749e+06	5.4405e+06	5.18193e+06	1.88557e+06	4.84425e+06	3.80481e+06	5.54174e+06
				587.96	350.86			1.60485e+07	5.69619e+06	3.253e+06	3.6485e+06	2.88808e+06	4.43847e+06	2.04683e+06	2.92453e+06	4.96617e+06	2.3887e+06	3.77323e+06	5.19715e+06	3.29616e+06	3.52357e+06	1.81435e+06	3.03554e+06	1.06505e+06	2.04159e+06	3.30309e+06	3.54078e+06	1.31175e+06	2.69872e+06	2.45649e+06	2.76525e+06	2.70396e+06	2.99409e+06	2.07551e+06	2.83092e+06	1.07605e+06	4.92573e+06	4.31148e+06	1.83499e+06	2.82678e+06	2.86771e+06	1.66808e+06	2.08385e+06	1.38318e+06	2.34216e+06	1.49939e+06	2.92656e+06	2.2222e+06	3.72666e+06
				587.877	201.025			2.08381e+08	2.3526e+08	1.98827e+08	1.9956e+08	2.06628e+08	2.19043e+08	2.12409e+08	2.15954e+08	2.21933e+08	2.42673e+08	2.32992e+08	2.35243e+08	2.30984e+08	2.16281e+08	1.97823e+08	2.5439e+08	2.34926e+08	2.24622e+08	2.30557e+08	2.37086e+08	2.49927e+08	2.28335e+08	2.20265e+08	1.56859e+08	2.35691e+08	2.32853e+08	1.64293e+08	2.33959e+08	2.40984e+08	2.02622e+08	1.96466e+08	2.30795e+08	2.40961e+08	2.3585e+08	2.35355e+08	2.02213e+08	2.02385e+08	2.33253e+08	2.31711e+08	2.08585e+08	2.0843e+08	2.31832e+08
				587.49	218.006			3.9147e+07	3.72731e+07	3.73879e+07	3.59146e+07	3.62964e+07	3.72893e+07	3.82393e+07	3.76258e+07	3.7266e+07	3.78691e+07	3.81563e+07	3.86327e+07	3.60816e+07	3.62626e+07	3.66856e+07	3.61261e+07	3.56992e+07	3.62085e+07	3.49938e+07	3.47589e+07	4.09486e+07	3.25551e+07	4.43433e+07	2.15394e+07	1.94419e+07	3.75687e+07	3.77642e+07	3.39997e+07	3.61058e+07	3.41457e+07	1.03551e+07	3.97487e+07	3.80329e+07	3.51167e+07	3.8579e+07	4.02736e+07	1.37758e+07	2.88643e+07	3.4451e+07	4.1338e+07	2.00872e+07	4.2784e+07
				586.925	195.905			3.76863e+07	1.3292e+07	9.62074e+06	9.53504e+06	5.0237e+06	7.82945e+06	8.30093e+06	8.83585e+06	3.00428e+06	8.66603e+06	8.915e+06	7.88853e+06	6.47678e+06	7.33623e+06	5.23687e+06	6.94948e+06	6.7662e+06	7.48401e+06	7.43463e+06	8.53368e+06	7.27696e+06	6.98342e+06	3.18056e+06	3.53511e+06	7.48779e+06	7.46502e+06	9.27023e+06	1.02062e+07	7.17299e+06	9.38753e+06	1.3664e+07	8.1352e+06	7.82586e+06	7.13063e+06	2.65398e+06	1.04114e+07	8.19681e+06	7.27937e+06	7.29523e+06	1.07457e+07	3.35229e+06	2.6457e+06
				586.919	165.019			2.39271e+06	7.39479e+06	3.68629e+06	9.79224e+06	1.04714e+07	8.67658e+06	8.78561e+06	7.44982e+06	7.47621e+06	9.33851e+06	7.38372e+06	7.76818e+06	9.86064e+06	9.11688e+06	6.05425e+06	8.04478e+06	5.34996e+06	8.58602e+06	8.24798e+06	2.34866e+06	7.9465e+06	7.87361e+06	3.83229e+06	7.42526e+06	5.96717e+06	2.21372e+06	6.27046e+06	9.80399e+06	1.15966e+07	7.1367e+06	9.52779e+06	1.13734e+07	1.1254e+07	3.71743e+06	7.63388e+06	3.19003e+06	8.51157e+06	1.15691e+07	3.32776e+06	7.36631e+06	7.34729e+06	7.55811e+06
				586.639	272.883			7.17524e+07	2.04623e+07	1.78228e+07	1.66539e+07	1.571e+07	1.76766e+07	1.45694e+07	1.42927e+07	1.57377e+07	1.27394e+07	1.50626e+07	1.36419e+07	1.4134e+07	1.33046e+07	1.11785e+07	1.60679e+07	7.49393e+06	1.25521e+07	1.31973e+07	1.466e+07	1.56785e+07	1.37386e+07	1.45774e+07	9.15117e+06	1.53319e+07	1.42113e+07	1.48333e+07	1.50307e+07	1.26307e+07	1.81107e+07	2.19418e+07	1.39577e+07	1.52412e+07	1.38889e+07	1.26016e+07	1.93346e+07	1.21498e+07	1.52943e+07	1.04744e+07	1.56728e+07	1.73414e+07	7.93018e+06
				586.153	203.023			2.28955e+07	2.31625e+07	2.32372e+07	2.4031e+07	2.41016e+07	2.7638e+07	7.1088e+06	2.5951e+07	2.97295e+07	8.40099e+06	9.3752e+06	2.75043e+07	2.3927e+07	6.4594e+06	1.32557e+07	3.64871e+07	7.45316e+06	3.17679e+07	6.52231e+06	6.58634e+06	1.05764e+07	2.5588e+07	2.71204e+07	6.36181e+06	1.72211e+07	9.98553e+06	7.30331e+06	2.6525e+07	2.92193e+07	2.38365e+07	2.18708e+07	2.63297e+07	3.30387e+07	2.71733e+07	2.67739e+07	2.36988e+07	2.55403e+07	3.54585e+07	1.06269e+07	2.33568e+07	2.46851e+07	2.55387e+07
				586.055	202.026			6.61804e+06	1.61537e+07	6.47981e+06	1.6541e+07	1.83986e+07	6.28921e+06	1.76302e+07	1.88371e+07	1.86903e+07	1.0913e+07	1.93161e+07	1.97988e+07	1.84601e+07	5.97413e+06	1.92469e+07	2.50812e+07	1.93021e+07	2.4626e+07	1.90392e+07	2.3161e+07	1.89533e+07	1.84037e+07	1.82221e+07	5.16085e+06	1.88978e+07	1.93842e+07	1.68988e+07	1.86303e+07	1.88753e+07	6.10227e+06	1.73729e+07	1.96481e+07	2.0137e+07	2.19456e+07	1.89712e+07	1.6303e+07	1.64074e+07	1.89679e+07	1.17531e+07	1.61862e+07	1.76633e+07	1.87415e+07
				586.054	194.905			3.08012e+08	9.20582e+07	7.47681e+07	6.38193e+07	6.30325e+07	6.48713e+07	5.61389e+07	5.3518e+07	5.73413e+07	5.79029e+07	5.75722e+07	5.55993e+07	5.61374e+07	4.97086e+07	4.53664e+07	4.44269e+07	4.84427e+07	5.01424e+07	4.71202e+07	1.54398e+07	5.37033e+07	5.16229e+07	6.32072e+07	5.5405e+07	5.60084e+07	5.50607e+07	5.78813e+07	5.51112e+07	4.97221e+07	6.22883e+07	1.02856e+08	5.58088e+07	5.61059e+07	5.08982e+07	4.84491e+07	8.00521e+07	5.02055e+07	3.82931e+07	4.84741e+07	7.22512e+07	6.02916e+07	4.92965e+07
				585.256	198.991			3.27131e+06	2.88923e+06	2.96356e+06	2.63268e+06	2.46989e+06	2.63412e+06	2.89334e+06	3.26948e+06	2.153e+06	3.07318e+06	2.16902e+06	2.90456e+06	2.1934e+06	2.40665e+06	3.03588e+06	2.48605e+06	1.81144e+06	4.8739e+06	2.44768e+06	2.40833e+06	2.6534e+06	2.29426e+06	2.4312e+06	4.7511e+06	2.38889e+06	2.50247e+06	2.44635e+06	2.20453e+06	1.87032e+06	3.31991e+06	3.27742e+06	2.21934e+06	2.40087e+06	5.97846e+06	2.37704e+06	2.90722e+06	2.15486e+06	2.98463e+06	1.92748e+06	3.00044e+06	2.64792e+06	2.54994e+06
				583.774	96.9687			6.01536e+07	7.24056e+07	1.93481e+07	6.62531e+07	6.95964e+07	6.72734e+07	2.95915e+07	6.33024e+07	1.5293e+07	6.6344e+07	2.07453e+07	6.73867e+07	1.59763e+07	7.02414e+07	7.39098e+07	2.23189e+07	6.97331e+07	1.42243e+07	6.43445e+07	1.60721e+07	6.83123e+07	5.52815e+07	6.8301e+07	1.6008e+07	7.68011e+07	2.72593e+07	2.00483e+07	1.91591e+07	4.503e+07	2.26644e+07	3.20541e+07	8.45187e+07	1.89925e+07	2.16278e+07	7.04706e+07	7.6175e+07	5.72819e+07	1.16205e+07	1.28799e+07	7.03922e+07	2.96891e+07	1.7837e+07
				576.414	214.832			2.33871e+06	4.40057e+06	6.25125e+06	5.29311e+06	4.47311e+06	8.11881e+06	4.77069e+06	7.86712e+06	5.07221e+06	6.49551e+06	5.15139e+06	5.65181e+06	8.92586e+06	9.12454e+06	6.00357e+06	9.93956e+06	3.65116e+06	9.82788e+06	5.56396e+06	4.97118e+06	5.61925e+06	4.63552e+06	5.14327e+06	7.18973e+06	5.49301e+06	5.78544e+06	5.42489e+06	8.48498e+06	5.43062e+06	4.53945e+06	3.99475e+06	5.97887e+06	4.62835e+06	4.89712e+06	5.13179e+06	4.04034e+06	6.93116e+06	6.19795e+06	6.10512e+06	4.14013e+06	8.56792e+06	5.24771e+06
				576.111	224.165			9.51794e+06	1.09668e+07	8.81754e+06	1.10823e+07	6.99603e+06	7.74826e+06	1.74485e+07	7.18025e+06	1.23082e+07	1.79271e+07	9.19449e+06	1.02442e+07	7.21529e+06	8.75607e+06	3.96004e+06	1.53077e+07	7.96428e+06	1.09459e+07	1.26204e+07	1.45696e+07	9.2574e+06	8.07848e+06	8.32041e+06	9.60758e+06	1.12797e+07	7.92378e+06	8.18555e+06	7.10427e+06	7.90394e+06	1.29757e+07	8.40001e+06	1.5353e+07	1.37021e+07	6.51341e+06	9.63812e+06	8.41172e+06	1.01671e+07	1.39988e+07	1.43246e+07	8.06098e+06	1.19088e+07	9.17077e+06
				575.136	174.992			3.12528e+07	2.83469e+07	3.08633e+07	3.52738e+07	4.63408e+07	3.78032e+07	5.98867e+07	4.66924e+07	6.04238e+07	2.15939e+07	3.20391e+07	4.50826e+07	3.36776e+07	3.80867e+07	3.18543e+07	3.97908e+07	3.65061e+07	4.00275e+07	3.79379e+07	3.87073e+07	4.55326e+07	3.88348e+07	1.85023e+07	3.82632e+07	4.06188e+07	3.6366e+07	3.10147e+07	3.59513e+07	3.86656e+07	3.60417e+07	3.42718e+07	4.06439e+07	3.58068e+07	3.59772e+07	3.56301e+07	4.56681e+07	3.83604e+07	1.16163e+08	3.62694e+07	4.35121e+07	3.51673e+07	3.32485e+07
				574.415	508.812			3.23949e+06	4.51216e+06	5.38653e+06	7.40881e+06	4.71415e+06	6.11996e+06	4.7876e+06	3.49868e+06	9.59331e+06	4.05182e+06	4.26001e+06	5.80857e+06	6.29688e+06	2.77847e+06	6.06846e+06	6.28348e+06	4.98054e+06	8.04083e+06	3.61806e+06	3.45033e+06	9.33268e+06	6.03443e+06	6.56154e+06	8.79451e+06	1.0914e+07	5.27458e+06	4.92637e+06	4.52424e+06	3.49794e+06	2.14391e+06	4.59802e+06	7.62728e+06	8.07708e+06	3.72972e+06	4.68208e+06	3.76472e+06	4.64805e+06	9.80125e+06	4.80388e+06	4.42482e+06	3.79888e+06	5.23962e+06
				574.052	141.016			1.6434e+08	1.21401e+08	1.09547e+08	1.25817e+08	1.03173e+08	9.4542e+07	1.05516e+08	1.17736e+08	1.32214e+08	1.19828e+08	1.52148e+08	1.09473e+08	1.17914e+08	1.5929e+08	8.42735e+07	1.14067e+08	1.14723e+08	1.36437e+08	1.39074e+08	1.29323e+08	1.16133e+08	1.47254e+08	1.34679e+08	1.19722e+08	1.58551e+08	1.3025e+08	1.28566e+08	9.84555e+07	1.11944e+08	9.4044e+07	1.30294e+08	1.03066e+08	2.30078e+08	9.56782e+07	1.20814e+08	1.34698e+08	1.20009e+08	1.18771e+08	8.33558e+07	1.16156e+08	1.18807e+08	9.33062e+07
		Tripamide	-13.585	573.306	370.868			3.90532e+07	4.06269e+07	3.20829e+07	3.97422e+07	3.56777e+07	3.6782e+07	4.01744e+07	4.24409e+07	3.94425e+07	6.71859e+07	5.22007e+07	2.56905e+07	4.00033e+07	6.01544e+07	2.51925e+07	4.52809e+07	3.60166e+07	4.32038e+07	3.27472e+07	3.98554e+07	3.7137e+07	4.32247e+07	5.52843e+07	4.06689e+07	7.50367e+07	3.97982e+07	4.22922e+07	4.2894e+07	6.30808e+07	3.68444e+07	3.7044e+07	6.58454e+07	3.98553e+07	5.67448e+07	4.91053e+07	3.45598e+07	4.19581e+07	3.98745e+07	3.04975e+07	3.57871e+07	4.22039e+07	3.84036e+07
				573.298	123.901			1.04373e+07	1.3497e+07	1.95287e+07	1.36682e+07	1.52436e+07	1.55497e+07	1.5558e+07	2.19077e+07	2.41114e+07	1.74013e+07	1.79273e+07	1.67821e+07	2.71021e+07	1.11412e+07	1.23552e+07	1.60131e+07	1.45491e+07	2.38709e+07	1.72929e+07	2.56149e+07	1.3608e+07	1.54373e+07	1.71704e+07	1.30253e+07	2.62384e+07	2.46427e+07	1.57095e+07	1.92825e+07	1.31458e+07	2.24255e+07	1.47374e+07	1.47647e+07	1.55759e+07	2.49301e+07	1.39686e+07	1.17982e+07	2.05442e+07	1.763e+07	1.80437e+07	2.29916e+07	1.23758e+07	2.02217e+07
				573.293	310.902			4.89511e+07	9.56457e+07	6.06445e+07	5.23545e+07	5.01055e+07	5.38905e+07	5.1074e+07	5.1537e+07	5.22383e+07	5.42937e+07	5.30861e+07	5.928e+07	5.18856e+07	3.90901e+07	4.47914e+07	5.52257e+07	3.38311e+07	5.26026e+07	5.25808e+07	5.17051e+07	5.52581e+07	5.24367e+07	5.22706e+07	6.63683e+07	5.35678e+07	5.75107e+07	5.29782e+07	5.4104e+07	5.74096e+07	6.22789e+07	5.02223e+07	5.49738e+07	5.70016e+07	5.3203e+07	5.2836e+07	5.15059e+07	5.51603e+07	4.57955e+07	7.51867e+07	4.98686e+07	5.38529e+07	5.42633e+07
				573.225	430.836			7.21231e+06	1.14502e+07	1.00754e+07	7.91002e+06	4.9411e+06	5.72286e+06	9.79119e+06	8.84644e+06	2.5799e+06	1.27551e+07	5.83451e+06	7.03278e+06	6.36148e+06	6.14992e+06	7.00391e+06	8.06836e+06	5.3533e+06	8.23372e+06	6.79272e+06	8.00872e+06	1.67947e+07	1.30259e+07	7.24005e+06	7.73789e+06	1.04211e+07	6.63123e+06	6.33953e+06	5.90548e+06	8.36226e+06	6.38979e+06	7.19003e+06	8.43589e+06	8.86773e+06	6.64424e+06	7.60998e+06	6.31569e+06	5.48294e+06	1.36059e+07	6.61704e+06	7.39888e+06	9.66146e+06	7.83531e+06
				573.138	550.769			1.98399e+06	2.23059e+06	1.64486e+06	2.39428e+06	2.20919e+06	2.26506e+06	2.39526e+06	2.28012e+06	2.34322e+06	2.22474e+06	2.28579e+06	1.12166e+06	2.28993e+06	4.5441e+06	2.63438e+06	2.51027e+06	2.41814e+06	2.72052e+06	1.60837e+06	1.79526e+06	2.04869e+06	2.43106e+06	3.46549e+06	2.29813e+06	5.29184e+06	2.35544e+06	2.44846e+06	2.51915e+06	2.71166e+06	2.12004e+06	2.05669e+06	3.92608e+06	2.51715e+06	2.47391e+06	2.61995e+06	2.17929e+06	2.32724e+06	2.33092e+06	2.53061e+06	2.11207e+06	2.44291e+06	2.51552e+06
				572.395	371.868			7.40531e+06	8.34244e+06	7.57869e+06	7.16372e+06	5.73266e+06	8.67942e+06	9.86361e+06	8.95014e+06	8.10404e+06	8.21011e+06	7.03958e+06	7.74894e+06	8.66095e+06	7.34074e+06	5.29056e+06	8.63002e+06	8.66601e+06	1.31348e+07	6.59901e+06	5.822e+06	8.60894e+06	7.05853e+06	8.42233e+06	8.41374e+06	8.10412e+06	8.28934e+06	8.23252e+06	8.38344e+06	8.34047e+06	8.40772e+06	7.97636e+06	8.82737e+06	8.08069e+06	6.21356e+06	7.81938e+06	8.0272e+06	9.70835e+06	1.73377e+07	1.08422e+07	8.1322e+06	8.74745e+06	8.72117e+06
				569.572	212.834			3.36454e+06	3.71225e+06	5.47921e+06	4.05787e+06	4.20911e+06	5.10478e+06	5.34834e+06	5.41813e+06	4.66118e+06	4.39553e+06	5.4114e+06	4.50843e+06	7.78952e+06	3.58401e+06	4.65388e+06	4.17216e+06	4.50493e+06	6.0168e+06	3.95974e+06	8.52094e+06	5.36897e+06	4.92631e+06	4.39246e+06	4.92223e+06	5.39082e+06	5.49019e+06	4.45941e+06	7.02694e+06	4.96656e+06	5.63309e+06	7.30534e+06	4.01962e+06	3.84206e+06	4.6441e+06	4.69366e+06	5.81401e+06	5.43052e+06	4.77546e+06	4.5081e+06	4.0982e+06	5.44723e+06	4.83927e+06
				569.439	78.9581			4.63952e+06	5.00565e+06	4.70585e+06	4.3646e+06	4.07265e+06	4.64419e+06	4.86064e+06	4.26112e+06	4.2519e+06	4.46046e+06	6.08024e+06	6.83157e+06	3.76185e+06	4.45212e+06	3.81715e+06	5.16318e+06	3.95305e+06	4.33861e+06	4.17232e+06	4.1302e+06	4.16031e+06	4.58439e+06	4.55897e+06	4.37884e+06	5.42985e+06	4.43395e+06	4.56211e+06	4.61305e+06	7.47316e+06	6.60787e+06	5.45245e+06	4.23459e+06	4.56482e+06	4.05163e+06	4.48528e+06	4.79068e+06	4.23419e+06	3.81864e+06	3.97939e+06	5.71208e+06	3.4119e+06	4.55493e+06
				558.486	214.832			4.29404e+06	3.07208e+06	8.31869e+06	4.10204e+06	4.07247e+06	4.2613e+06	4.05202e+06	6.41274e+06	4.59391e+06	3.9466e+06	4.16923e+06	3.85253e+06	5.27835e+06	4.66094e+06	4.59949e+06	7.09422e+06	4.87022e+06	5.54705e+06	3.77438e+06	3.6878e+06	4.95389e+06	4.92367e+06	3.50442e+06	3.55153e+06	5.85874e+06	4.22956e+06	4.10706e+06	4.53299e+06	5.95966e+06	3.82477e+06	3.23967e+06	4.87296e+06	4.22355e+06	5.35166e+06	5.97431e+06	3.37156e+06	4.3467e+06	4.3242e+06	6.1593e+06	4.20468e+06	5.34028e+06	4.39732e+06
				558.411	278			1.7806e+07	1.55148e+07	1.92286e+07	1.86982e+07	1.66996e+07	1.65969e+07	1.88203e+07	1.88274e+07	1.50093e+07	2.10763e+07	1.43499e+07	1.42796e+07	1.33991e+07	1.40317e+07	1.56513e+07	1.51431e+07	1.66936e+07	2.07866e+07	1.30506e+07	1.28919e+07	2.31192e+07	1.2801e+07	1.69496e+07	1.62318e+07	1.3155e+07	1.53465e+07	1.60125e+07	1.19655e+07	1.48202e+07	1.89228e+07	1.82106e+07	1.35017e+07	1.33601e+07	1.26424e+07	1.97432e+07	1.62775e+07	1.30761e+07	1.44205e+07	1.34912e+07	1.7983e+07	1.72962e+07	1.24438e+07
				555.841	224.165			8.84139e+06	7.353e+06	7.43579e+06	8.00243e+06	1.27695e+07	8.81203e+06	1.00162e+07	6.33334e+06	1.01718e+07	8.72066e+06	7.74419e+06	1.51743e+07	5.87907e+06	7.9253e+06	1.36904e+07	6.8399e+06	7.58187e+06	6.6544e+06	1.06661e+07	6.80511e+06	9.20919e+06	9.7607e+06	1.06594e+07	7.72635e+06	1.08362e+07	6.91037e+06	7.78661e+06	1.20691e+07	1.19579e+07	8.13852e+06	9.24474e+06	6.66135e+06	7.7333e+06	7.89877e+06	8.66673e+06	8.26804e+06	8.50868e+06	1.03718e+07	7.93552e+06	9.01867e+06	6.81159e+06	1.25716e+07
				554.137	235.953			6.34643e+07	3.3667e+07	6.13791e+07	5.71524e+07	5.27419e+07	4.07025e+07	4.66047e+07	4.2504e+07	5.22927e+07	6.82964e+07	4.56115e+07	5.81959e+07	5.92005e+07	5.15153e+07	5.81523e+07	4.78696e+07	7.85733e+07	3.94914e+07	6.24626e+07	6.14101e+07	7.49215e+07	4.69235e+07	4.6067e+07	5.30424e+07	1.31911e+08	5.21711e+07	5.34986e+07	5.31068e+07	6.19707e+07	1.50418e+08	6.07929e+07	5.89097e+07	5.70693e+07	5.34267e+07	7.84149e+07	4.92377e+07	5.91259e+07	5.81504e+07	6.13254e+07	5.96009e+07	4.58999e+07	4.25857e+07
				554.036	141.016			1.12761e+08	1.07536e+08	1.05338e+08	9.44161e+07	2.05882e+08	9.56302e+07	1.2491e+08	1.11767e+08	1.67857e+08	1.34427e+08	1.37115e+08	3.06972e+08	1.00212e+08	1.09239e+08	1.32124e+08	4.06823e+08	1.36821e+08	1.06831e+08	1.21442e+08	4.01987e+08	4.364e+08	2.12334e+08	3.25994e+07	1.25144e+08	1.16701e+08	1.22644e+08	1.22611e+08	1.39654e+08	1.26474e+08	1.18596e+08	1.0074e+08	9.43736e+07	9.88145e+07	9.95833e+07	1.37316e+08	1.16315e+08	1.04284e+08	1.16575e+08	1.10207e+08	1.06335e+08	1.01848e+08	1.4082e+08
				553.995	338.892			1.25622e+07	4.70202e+06	1.27406e+07	9.84834e+06	1.05193e+07	1.18638e+07	1.18696e+07	1.16637e+07	5.05653e+06	4.92399e+06	9.65118e+06	7.0128e+06	1.29415e+07	1.11682e+07	9.04555e+06	1.33276e+07	1.19578e+07	1.26588e+07	2.83316e+06	1.35385e+07	1.32815e+07	5.24763e+06	8.30971e+06	1.20734e+07	712366	1.25923e+07	1.29377e+07	3.15187e+06	6.14379e+06	1.13943e+07	1.22635e+07	4.06144e+06	1.35128e+07	1.29445e+07	1.31494e+07	1.27073e+07	5.37066e+06	3.69796e+06	1.17764e+07	4.73986e+06	1.31e+07	5.84746e+06
				553.093	125.899			5.67091e+06	9.0698e+06	8.57667e+06	9.06139e+06	6.33644e+06	8.64399e+06	8.70502e+06	8.35213e+06	9.25665e+06	8.6279e+06	7.12981e+06	6.82942e+06	9.74366e+06	6.13088e+06	7.04868e+06	1.02318e+07	6.69066e+06	7.06214e+06	1.18684e+07	8.59432e+06	7.05033e+06	6.09219e+06	8.68059e+06	8.02345e+06	9.59596e+06	1.15623e+07	1.18711e+07	5.67431e+06	7.49639e+06	9.3277e+06	8.62365e+06	9.98644e+06	6.73634e+06	7.18653e+06	8.43884e+06	8.36335e+06	6.57562e+06	1.19281e+07	1.15654e+07	8.79111e+06	6.77814e+06	8.2344e+06
				553.079	195.905			2.62646e+07	5.44684e+06	4.6273e+06	2.50571e+06	3.32231e+06	2.92609e+06	4.02502e+06	3.95814e+06	3.95401e+06	4.10063e+06	3.37836e+06	3.60841e+06	2.60592e+06	2.99246e+06	3.88754e+06	3.60658e+06	3.61453e+06	2.16467e+06	1.98864e+06	2.22232e+06	3.53945e+06	3.41201e+06	3.34494e+06	1.04551e+07	3.87426e+06	3.65069e+06	3.83341e+06	4.34795e+06	4.29314e+06	3.82941e+06	6.83254e+06	3.71065e+06	3.91181e+06	3.69498e+06	3.53576e+06	4.8884e+06	3.44374e+06	3.50181e+06	2.88283e+06	4.48064e+06	2.36937e+06	3.72018e+06
				552.384	127.896			1.69918e+06	2.4269e+06	2.3484e+06	2.56638e+06	2.19523e+06	2.49763e+06	2.3692e+06	2.18524e+06	2.1534e+06	2.20914e+06	1.65504e+06	2.31923e+06	1.96344e+06	2.57126e+06	2.25297e+06	2.34361e+06	2.2617e+06	2.22909e+06	2.46161e+06	2.64422e+06	2.37418e+06	1.95074e+06	2.38164e+06	2.0998e+06	3.16403e+06	2.04491e+06	2.26217e+06	2.32839e+06	4.18631e+06	1.77939e+06	2.48747e+06	2.26735e+06	2.28927e+06	2.19541e+06	2.03813e+06	3.78961e+06	2.03229e+06	3.89922e+06	2.44613e+06	2.1502e+06	2.52737e+06	2.34366e+06
				552.252	194.905			2.33671e+08	4.55878e+07	4.16558e+07	3.78442e+07	3.65384e+07	2.58146e+07	3.30832e+07	3.19716e+07	3.35979e+07	5.8934e+07	3.20778e+07	5.63815e+07	3.10791e+07	3.2333e+07	1.9316e+07	3.21047e+07	1.45075e+07	1.71906e+07	1.79908e+07	5.36458e+07	4.1764e+07	3.04988e+07	4.23678e+07	1.63438e+07	3.12762e+07	4.82894e+07	3.22197e+07	3.12846e+07	3.35479e+07	3.78758e+07	6.71188e+07	1.74728e+07	4.02755e+07	4.54429e+07	1.51045e+07	6.00321e+07	1.79543e+07	1.87233e+07	1.93012e+07	6.18335e+07	1.7451e+07	3.25236e+07
				552.252	469.886			3.90946e+06	4.23113e+06	4.4119e+06	4.73901e+06	4.59274e+06	4.69565e+06	4.73355e+06	4.52853e+06	4.94839e+06	5.63769e+06	5.26805e+06	4.71477e+06	8.31839e+06	2.88784e+06	4.83084e+06	5.04772e+06	5.24176e+06	4.81571e+06	5.31245e+06	5.09638e+06	5.39417e+06	3.80978e+06	5.03163e+06	4.66835e+06	5.83249e+06	4.96479e+06	4.62669e+06	4.62392e+06	5.89603e+06	4.64987e+06	3.8575e+06	4.46858e+06	3.73807e+06	5.35876e+06	5.46036e+06	4.48172e+06	4.95184e+06	3.55949e+06	5.27303e+06	7.27429e+06	4.7402e+06	5.02931e+06
				550.483	272.883			3.53695e+07	4.8497e+06	7.00511e+06	6.39442e+06	5.77599e+06	4.66534e+06	6.133e+06	5.4526e+06	5.8409e+06	6.5547e+06	5.51512e+06	9.22841e+06	5.21163e+06	5.68758e+06	4.48363e+06	9.92982e+06	5.78335e+06	4.19113e+06	6.29718e+06	4.42396e+06	1.18629e+07	4.00717e+06	5.95702e+06	6.50941e+06	1.09757e+07	5.37718e+06	4.36629e+06	3.8413e+06	1.69213e+07	6.41236e+06	2.3595e+07	5.54785e+06	1.05971e+07	1.5037e+07	3.62821e+06	6.50795e+06	3.5991e+06	2.93606e+06	6.91558e+06	6.45137e+06	4.41986e+06	3.97996e+06
				550.157	123.901			1.18644e+07	1.60276e+07	2.93222e+07	1.84368e+07	1.64606e+07	1.36503e+07	1.99563e+07	1.31588e+07	1.40328e+07	1.32873e+07	1.48327e+07	1.60774e+07	1.78497e+07	1.09932e+07	1.69473e+07	1.39719e+07	1.52723e+07	1.96228e+07	1.60224e+07	4.34073e+07	1.58366e+07	1.09392e+07	1.49623e+07	1.42962e+07	1.71105e+07	1.96441e+07	1.41838e+07	1.66073e+07	1.77244e+07	2.62923e+07	1.60442e+07	3.37111e+07	1.78848e+07	2.03337e+07	1.65739e+07	1.59659e+07	2.77985e+07	1.19496e+07	3.28563e+07	1.20876e+07	1.26344e+07	1.07184e+07
				549.058	78.9581			9.95319e+06	8.65681e+06	8.83968e+06	1.43906e+07	1.01391e+07	1.01669e+07	7.25871e+06	1.41841e+07	5.70972e+06	8.91341e+06	7.46298e+06	8.77636e+06	8.70113e+06	7.60115e+06	1.14642e+07	8.72141e+06	1.26486e+07	7.76067e+06	8.1598e+06	8.39224e+06	1.22712e+07	8.88135e+06	8.70261e+06	6.54202e+06	7.86521e+06	9.04668e+06	9.43917e+06	5.84359e+06	8.60231e+06	6.9053e+06	1.23181e+07	5.77751e+06	7.77645e+06	8.11356e+06	9.07939e+06	8.37808e+06	8.25188e+06	9.04169e+06	8.42127e+06	5.49609e+06	6.7131e+06	8.6203e+06
				547.69	203.023			1.05741e+07	1.19785e+07	1.25365e+07	1.17722e+07	1.24547e+07	1.73438e+07	1.20767e+07	2.0557e+07	3.20415e+07	2.13528e+07	1.13023e+07	9.8054e+06	1.02019e+07	7.91583e+06	9.0724e+06	1.64431e+07	1.14054e+07	1.14509e+07	1.29778e+07	1.86108e+07	1.25135e+07	1.16814e+07	3.74275e+06	2.02165e+07	8.02309e+06	1.12215e+07	3.29663e+07	1.68963e+07	1.3391e+07	1.25799e+07	1.17363e+07	1.25249e+07	1.23009e+07	1.05963e+07	1.88879e+07	1.25389e+07	8.01866e+06	2.59025e+06	9.45463e+06	9.60504e+06	1.27675e+07	2.07757e+07
				547.268	96.9687			3.70442e+07	5.3824e+07	2.7354e+07	6.96839e+07	3.79029e+07	3.49882e+07	3.24437e+07	5.08686e+07	8.56911e+07	5.88638e+07	6.1278e+07	8.14291e+07	3.55276e+07	5.23315e+07	6.13426e+07	5.05042e+07	8.31194e+07	7.57778e+07	4.8761e+07	3.43334e+07	8.08382e+07	7.86619e+07	5.29051e+07	3.23943e+07	5.06873e+07	7.10965e+07	2.5689e+07	6.23406e+07	3.97698e+07	6.28609e+07	8.38718e+07	4.98526e+07	4.63792e+07	3.92914e+07	5.29085e+07	8.45147e+07	2.94346e+07	4.54091e+07	8.03939e+07	9.20173e+07	9.05746e+07	5.5932e+07
				547.14	350.86			5.7558e+06	1.67154e+06	1.57717e+06	1.42158e+06	1.4602e+06	1.67283e+06	1.41746e+06	1.29104e+06	1.34508e+06	1.34849e+06	1.40868e+06	1.06421e+06	1.33732e+06	1.32992e+06	1.826e+06	1.33238e+06	1.36652e+06	1.38051e+06	1.63531e+06	986796	1.49074e+06	1.28197e+06	1.09795e+06	1.43363e+06	1.41569e+06	1.05605e+06	1.48811e+06	1.41524e+06	1.3277e+06	1.35786e+06	2.22344e+06	1.60105e+06	1.14933e+06	1.33065e+06	1.25891e+06	1.49738e+06	1.40553e+06	1.47989e+06	1.34422e+06	1.39512e+06	1.35566e+06	2.14438e+06
				544.961	165.019			3.36968e+06	3.30462e+06	4.74293e+06	3.44971e+06	2.97965e+06	2.51751e+06	4.62142e+06	5.25412e+06	3.66697e+06	5.21921e+06	3.67647e+06	3.46861e+06	9.21848e+06	3.5854e+06	3.46312e+06	4.01326e+06	5.27356e+06	3.6747e+06	3.68999e+06	2.5464e+06	3.76595e+06	3.43296e+06	4.11829e+06	3.5249e+06	4.11194e+06	3.57425e+06	3.35827e+06	5.20231e+06	4.83335e+06	3.73552e+06	2.98607e+06	2.9981e+06	4.85175e+06	3.81683e+06	3.84211e+06	4.33289e+06	3.83507e+06	3.69999e+06	3.80498e+06	3.62003e+06	3.75899e+06	3.54476e+06
				540.849	174.992			3.87776e+07	1.16288e+08	4.21237e+07	3.15947e+07	3.46718e+07	4.36451e+07	4.38403e+07	6.83582e+07	3.5933e+07	3.45936e+07	4.26311e+07	6.4773e+07	3.50935e+07	5.11779e+07	7.46002e+07	4.90343e+07	5.17449e+07	5.29744e+07	4.45949e+07	4.74276e+07	4.91099e+07	4.97357e+07	4.07126e+07	5.10961e+07	4.9032e+07	3.97785e+07	4.1526e+07	4.60644e+07	4.81368e+07	4.37978e+07	4.1835e+07	5.19039e+07	4.80416e+07	4.87384e+07	1.65195e+07	6.49239e+07	4.68012e+07	4.71251e+07	4.84707e+07	3.44414e+07	4.91429e+07	4.75731e+07
				540.28	212.834			2.1104e+06	3.12878e+06	4.10692e+06	3.82201e+06	3.19567e+06	3.34628e+06	3.26371e+06	3.13979e+06	3.25096e+06	3.46249e+06	3.20888e+06	3.13309e+06	2.79282e+06	2.78272e+06	3.26757e+06	3.55143e+06	3.41922e+06	3.2964e+06	3.05494e+06	3.78036e+06	4.53041e+06	3.22178e+06	2.79239e+06	4.33184e+06	3.36068e+06	3.62971e+06	3.10791e+06	3.11842e+06	3.35268e+06	3.21685e+06	3.542e+06	3.45391e+06	3.23593e+06	2.88067e+06	3.30964e+06	3.09103e+06	3.76516e+06	4.32107e+06	3.30604e+06	3.2898e+06	3.66704e+06	2.91457e+06
				540.247	214.832			1.63003e+06	5.23671e+06	2.75808e+06	3.78655e+06	3.80195e+06	4.1357e+06	3.79674e+06	3.6977e+06	3.95077e+06	3.88648e+06	3.67946e+06	2.90176e+06	7.17026e+06	4.38401e+06	4.2311e+06	3.98918e+06	3.44086e+06	4.03788e+06	3.53802e+06	5.04077e+06	4.31943e+06	3.33207e+06	3.94622e+06	3.11813e+06	4.91441e+06	3.92103e+06	3.65127e+06	3.64954e+06	3.88169e+06	3.69921e+06	3.94046e+06	3.63395e+06	4.02151e+06	3.32429e+06	4.24581e+06	3.66363e+06	5.08189e+06	4.23813e+06	4.2982e+06	3.7662e+06	4.00688e+06	3.57996e+06
		Tripamide	-13.5573	538.752	370.868			3.2421e+07	3.2875e+07	3.11215e+07	3.14738e+07	1.62116e+07	3.10559e+07	3.0747e+07	3.11839e+07	3.26057e+07	3.23936e+07	5.25869e+07	2.97989e+07	3.03002e+07	2.40922e+07	2.88542e+07	3.31937e+07	3.11798e+07	3.06304e+07	3.11624e+07	1.74939e+07	3.26279e+07	2.94213e+07	3.10887e+07	3.28968e+07	3.11712e+07	3.03246e+07	3.12347e+07	3.03192e+07	3.29386e+07	3.25456e+07	3.40981e+07	2.10099e+07	4.26541e+07	3.3066e+07	3.49864e+07	3.15608e+07	1.78694e+07	1.90578e+07	3.23591e+07	3.36659e+07	3.31634e+07	1.4244e+07
				538.585	430.836			6.18413e+06	1.2837e+07	5.53198e+06	5.67649e+06	2.96212e+06	1.19334e+07	5.63109e+06	5.00342e+06	4.10393e+06	4.14667e+06	1.29242e+07	6.09759e+06	5.2145e+06	1.32166e+07	4.05445e+06	3.22928e+06	3.15221e+06	1.04269e+07	2.72343e+06	5.61502e+06	1.15115e+07	1.11408e+07	5.54037e+06	5.57279e+06	8.88556e+06	3.21641e+06	5.51629e+06	3.82284e+06	4.045e+06	9.19461e+06	5.003e+06	4.20804e+06	8.69013e+06	3.34953e+06	7.04142e+06	3.54226e+06	4.91852e+06	3.61864e+06	4.55453e+06	5.70989e+06	4.19642e+06	4.67431e+06
				538.247	371.868			6.90116e+06	7.3695e+06	6.5208e+06	6.46933e+06	4.12566e+06	1.00705e+07	3.97697e+06	5.9163e+06	6.59222e+06	1.21408e+07	3.2056e+06	5.43442e+06	6.52332e+06	6.38919e+06	6.06059e+06	6.15612e+06	6.43858e+06	1.45798e+07	6.34593e+06	5.3343e+06	3.95599e+06	6.26252e+06	6.8008e+06	6.47196e+06	6.77844e+06	1.13449e+07	6.38898e+06	5.94952e+06	6.5341e+06	6.93306e+06	4.22789e+06	1.01381e+07	1.06532e+07	7.00219e+06	6.65282e+06	6.65679e+06	6.43863e+06	3.89646e+06	6.96382e+06	7.15835e+06	7.0389e+06	6.46037e+06
				538.06	310.901			4.1486e+07	3.7783e+07	3.29524e+07	4.23005e+07	4.12152e+07	4.20932e+07	3.97377e+07	3.78331e+07	4.05295e+07	3.99843e+07	3.80513e+07	3.89469e+07	3.81477e+07	3.66626e+07	3.79898e+07	3.9359e+07	3.85046e+07	3.81851e+07	3.81595e+07	4.02661e+07	4.06206e+07	3.62102e+07	4.02918e+07	3.47614e+07	4.00953e+07	3.84423e+07	3.87444e+07	3.99139e+07	3.91566e+07	3.5971e+07	4.43907e+07	3.8848e+07	3.94254e+07	4.12623e+07	4.19432e+07	4.0206e+07	3.99285e+07	3.77117e+07	3.99472e+07	4.27881e+07	4.18445e+07	4.08911e+07
				537.907	508.812			1.56478e+06	2.43585e+06	2.49334e+06	2.16544e+06	2.17151e+06	1.90161e+06	2.3206e+06	1.6571e+06	2.52768e+06	2.37202e+06	2.18283e+06	2.21372e+06	2.34198e+06	2.29043e+06	2.30292e+06	1.87521e+06	7.07132e+06	2.64834e+06	2.39923e+06	2.66779e+06	2.51822e+06	2.2198e+06	2.40753e+06	2.57543e+06	2.56192e+06	1.61967e+06	2.36582e+06	2.56671e+06	2.6482e+06	2.45987e+06	1.91142e+06	2.41309e+06	4.56163e+06	1.75808e+06	2.54537e+06	1.64926e+06	2.64675e+06	1.79055e+06	4.2731e+06	1.73545e+06	1.73313e+06	2.92122e+06
				536.778	478.79			195849	276634	261145	162500	258535	261202	221134	154266	262486	186984	194138	248460	195776	205929	241106	243271	230918	214417	170187	285821	220173	242826	210348	164298	269866	227787	214848	201316	185473	178602	208584	201136	244040	171184	274456	224503	255508	168508	253720	246722	184057	252394
				535.607	252.924			3.88474e+06	3.84728e+06	3.63835e+06	3.23885e+06	3.65135e+06	3.7686e+06	3.66929e+06	2.30499e+06	3.46355e+06	5.11539e+06	3.36383e+06	3.41636e+06	2.40196e+06	2.8014e+06	3.21996e+06	2.00916e+06	1.895e+06	3.66781e+06	3.78087e+06	3.18214e+06	2.65589e+06	2.68401e+06	3.60584e+06	3.62889e+06	4.67683e+06	2.13454e+06	3.44736e+06	3.06225e+06	3.22516e+06	3.81318e+06	3.90108e+06	1.02298e+07	4.5354e+06	2.87045e+06	1.84813e+06	3.68017e+06	8.61757e+06	2.11436e+06	2.3094e+06	3.59426e+06	3.66375e+06	3.3725e+06
				533.817	224.165			7.93724e+06	6.22593e+06	7.14161e+06	1.25968e+07	6.13977e+06	3.66175e+06	7.40221e+06	5.76126e+06	6.62817e+06	9.82124e+06	8.68346e+06	8.18758e+06	8.8699e+06	1.16632e+07	7.94653e+06	7.14502e+06	1.62217e+07	9.78697e+06	9.0393e+06	6.20771e+06	9.19394e+06	9.47933e+06	7.90476e+06	7.37199e+06	7.38491e+06	8.90191e+06	8.53338e+06	1.3319e+07	8.23914e+06	1.55748e+07	8.40475e+06	8.33997e+06	8.09305e+06	8.21853e+06	1.85091e+07	8.84083e+06	2.67754e+07	8.47114e+06	1.70266e+07	8.00292e+06	6.85088e+06	1.80013e+07
				533.441	278			2.03891e+07	2.22342e+07	1.98627e+07	1.99669e+07	2.11293e+07	1.65468e+07	1.67949e+07	2.56807e+07	2.01665e+07	1.65878e+07	1.45076e+07	1.70914e+07	1.66811e+07	1.62345e+07	1.01593e+07	1.54541e+07	1.56141e+07	1.13042e+07	1.44627e+07	1.78907e+07	1.16642e+07	1.44441e+07	1.36099e+07	1.6549e+07	1.40221e+07	2.42707e+07	1.60909e+07	1.39544e+07	2.38464e+07	2.07549e+07	1.76783e+07	1.56295e+07	1.08512e+07	1.6581e+07	1.4273e+07	2.03454e+07	1.34092e+07	1.44902e+07	1.41898e+07	1.77338e+07	4.50989e+07	1.55699e+07
				532.2	141.016			1.55346e+08	1.23509e+08	1.77659e+08	2.11978e+08	1.43325e+08	1.47513e+08	1.82836e+08	1.03149e+08	1.51085e+08	2.35595e+07	1.14003e+08	1.30315e+08	1.13641e+08	1.58262e+08	1.12851e+08	1.33722e+08	1.19185e+08	1.62828e+08	1.05946e+08	1.1944e+08	1.68615e+08	1.17852e+08	1.71772e+08	9.30801e+07	1.11002e+08	9.05236e+07	1.29366e+08	1.20539e+08	1.28365e+08	1.90869e+08	1.98511e+08	9.89936e+07	1.95459e+08	1.34189e+08	1.5503e+08	1.41324e+08	1.18305e+08	1.19679e+08	1.77083e+08	1.00248e+08	1.16648e+08	9.13046e+07
				528.596	398.824			493413	544703	615121	587830	532778	549582	584452	530017	531371	491656	564935	613496	573020	525463	561792	557080	565956	604360	605280	639855	615969	557987	619519	534120	672605	556559	558590	581618	506287	527303	550603	606958	522181	566798	570091	569875	515386	501667	535413	500164	597727	512982
				527.37	303.087			0	0	0	0	0	77619.8	73429.8	95400.3	97005.6	167338	102953	192178	168103	150980	117755	134187	212382	226430	240919	266171	233564	41607.7	23947.3	37657.5	80705.5	118882	0	62113.1	145854	0	0	215883	52576.3	53839.2	77255	0	161457	58145.4	128321	0	0	86308
				526.741	146.101			0	0	64504.5	0	114467	71944.5	175130	213662	51724.2	106990	145555	174542	306711	173325	364527	71606.6	389495	278233	304453	289335	146364	84548	0	0	0	0	0	0	228188	0	0	0	0	66458	0	0	141540	0	0	0	0	0
				524.715	96.9687			2.28759e+08	2.29056e+08	2.45256e+08	1.53908e+08	2.37755e+08	2.54412e+08	9.56888e+07	1.64505e+08	4.74978e+07	2.53394e+08	1.65394e+08	1.84895e+08	1.44407e+08	2.59387e+08	2.05016e+08	1.02769e+08	1.24432e+08	1.68233e+08	1.32631e+08	2.53396e+08	1.15892e+08	1.02004e+08	2.40293e+08	2.50388e+08	4.99198e+07	1.73755e+08	2.55184e+08	2.57676e+08	1.71654e+08	2.35842e+08	8.03088e+07	8.76013e+07	2.56845e+08	8.79382e+07	1.87994e+08	1.60746e+08	1.12508e+08	2.33584e+08	1.82349e+08	2.39108e+08	2.44805e+08	2.52428e+08
				524.276	78.9581			6.69057e+06	3.79143e+07	4.13846e+07	9.82627e+06	2.93829e+07	4.27022e+07	2.71342e+07	1.67231e+07	9.66406e+06	4.37688e+07	2.00253e+07	2.99777e+07	1.4607e+07	2.36649e+07	4.36761e+07	2.58303e+07	6.03102e+06	1.19562e+07	1.47755e+07	1.53825e+07	2.89521e+07	3.45815e+07	1.75993e+07	1.84075e+07	4.20801e+07	9.48243e+06	9.07853e+06	2.32193e+07	4.16756e+07	3.94008e+07	9.63186e+06	3.8643e+07	4.60736e+07	1.33324e+07	9.51497e+06	3.28104e+07	1.04351e+07	2.36681e+07	3.31862e+07	3.72316e+07	3.99331e+07	1.36159e+07
				522.146	214.832			2.41322e+06	3.70351e+06	2.94285e+06	3.2466e+06	3.90691e+06	3.48563e+06	4.38554e+06	4.07025e+06	4.20773e+06	3.40478e+06	3.53384e+06	3.68477e+06	4.62511e+06	1.24666e+07	5.87457e+06	4.29994e+06	3.22474e+06	3.86779e+06	3.92912e+06	4.11893e+06	4.80117e+06	3.78457e+06	3.17076e+06	4.58213e+06	5.45887e+06	3.96623e+06	4.3801e+06	4.29707e+06	4.85605e+06	4.3381e+06	6.05576e+06	4.36635e+06	1.39986e+07	4.51882e+06	4.43071e+06	1.39359e+07	3.55334e+06	3.89465e+06	3.70291e+06	3.72115e+06	4.35102e+06	3.44936e+06
				520.704	212.834			2.58236e+06	3.61163e+06	2.3312e+06	3.87929e+06	3.57833e+06	6.05169e+06	3.7715e+06	5.99379e+06	3.48544e+06	3.04744e+06	3.81152e+06	6.44378e+06	4.59442e+06	3.16306e+06	4.03122e+06	3.41955e+06	3.73508e+06	5.25112e+06	3.12153e+06	1.54334e+07	1.58954e+07	4.05554e+06	1.02218e+07	8.23459e+06	4.17135e+06	3.10196e+06	3.84536e+06	3.29625e+06	3.72033e+06	3.45514e+06	3.81405e+06	4.97058e+06	3.70538e+06	3.87597e+06	3.41413e+06	3.10102e+06	4.03832e+06	3.25167e+06	3.39302e+06	3.7787e+06	2.86831e+06	3.39101e+06
				520.235	187.12			706465	676631	777391	460163	570235	575348	485038	677597	508645	454633	594799	592001	483317	448968	509293	760667	526588	708674	526362	508740	726863	506106	1.13876e+06	501965	1.15286e+06	394629	618521	536414	563741	576612	706969	845074	461873	1.22595e+06	524349	688823	1.43476e+06	520201	510133	723779	572898	478926
				516.172	255.107			55692.7	190245	38277.8	300498	232198	150451	303534	239104	183922	122763	165734	265241	180533	344850	314636	244404	269565	369868	393639	217886	70227.5	0	28464.6	0	32901.6	0	0	50315.8	83426.5	0	29452.5	44762.4	0	0	30058.9	0	64816.7	56185.1	0	130130	29265	0
				515.942	331.093			408450	295979	329928	236051	495825	414228	491650	431337	416974	504032	482978	490051	419224	435783	511973	531566	556903	443315	461147	618054	168490	75733.4	189341	19460.3	254155	102487	0	88719.1	205253	30791.4	107087	200762	33921.5	48379.2	185142	41281.9	134389	129059	50789.8	338771	0	77057.2
				515.929	173.104			1.56059e+07	1.78168e+07	1.76762e+07	1.72681e+07	1.69526e+07	1.78469e+07	1.87363e+07	1.76928e+07	1.86277e+07	1.8878e+07	1.89329e+07	1.96143e+07	1.95096e+07	2.07401e+07	2.03921e+07	2.47083e+07	2.47137e+07	2.28438e+07	2.47228e+07	2.41529e+07	8.23842e+06	7.43426e+06	8.92429e+06	5.11918e+06	9.92958e+06	7.44098e+06	5.24905e+06	4.9733e+06	1.12786e+07	7.29026e+06	6.23394e+06	1.12649e+07	5.18986e+06	5.71271e+06	8.44518e+06	5.26914e+06	9.14387e+06	6.14573e+06	6.65481e+06	1.50931e+07	3.52072e+06	6.77182e+06
				515.854	123.901			1.79735e+07	2.01847e+07	2.30112e+07	2.62641e+07	2.53092e+07	3.46644e+07	1.08194e+08	2.27787e+07	1.54788e+07	1.89155e+07	1.9775e+07	1.75042e+07	1.04364e+08	1.98573e+07	7.92784e+07	1.05491e+08	9.66346e+07	7.90693e+07	9.32537e+07	1.88526e+07	1.82268e+07	3.29493e+07	9.77987e+07	4.42121e+07	1.60408e+07	1.77657e+07	1.66959e+07	3.92596e+07	5.05612e+07	2.09667e+07	2.1252e+07	2.30528e+07	7.20874e+07	2.41826e+07	1.81373e+07	1.49286e+07	8.94874e+07	2.25162e+07	2.2826e+07	1.65729e+07	2.06485e+07	5.02023e+07
		5-FU	-20.9009	515.789	131.082			2.34911e+06	2.81218e+06	2.64943e+06	2.06709e+06	2.04389e+06	2.40157e+06	2.64918e+06	2.25573e+06	2.27413e+06	2.33804e+06	2.63518e+06	2.36447e+06	2.69204e+06	3.20126e+06	2.9139e+06	4.05598e+06	3.89279e+06	3.38324e+06	3.50819e+06	3.73239e+06	0	0	0	0	0	0	390951	0	739730	661497	1.09489e+06	405526	0	0	0	1.40595e+06	0	0	0	1.86442e+06	322966	0
				515.675	127.896			2.26857e+06	2.95726e+06	3.25236e+06	2.98822e+06	2.85265e+06	3.17697e+06	3.28992e+06	3.1005e+06	2.84169e+06	2.80244e+06	7.2497e+06	2.46816e+06	3.0469e+06	2.86319e+06	2.94875e+06	3.39179e+06	2.9975e+06	3.22721e+06	3.71783e+06	6.92258e+06	2.30677e+06	2.17341e+06	3.97878e+06	2.77996e+06	2.83085e+06	2.48439e+06	3.10915e+06	2.26261e+06	4.47573e+06	2.45892e+06	2.73019e+06	3.01496e+06	2.80976e+06	3.02962e+06	2.6437e+06	3.57938e+06	2.28597e+06	3.87766e+06	2.62221e+06	2.80631e+06	2.41562e+06	2.53969e+06
				515.218	125.899			6.50367e+06	1.84298e+07	7.80309e+06	1.33432e+07	1.08338e+07	9.01243e+06	2.1303e+07	1.19526e+07	3.89275e+07	9.59162e+06	9.92059e+06	8.62594e+06	7.66765e+06	1.27321e+07	1.61507e+07	4.84017e+07	1.37714e+07	8.64268e+06	1.04426e+07	1.04554e+07	3.23958e+07	1.22837e+07	9.94672e+06	1.04422e+07	1.88688e+07	7.58846e+06	8.98363e+06	8.39481e+06	6.9537e+06	1.19923e+07	9.23681e+06	1.38041e+07	1.22706e+07	1.0858e+07	1.64813e+07	9.0748e+06	4.22714e+07	1.13696e+07	1.1838e+07	9.21123e+06	2.31204e+07	1.14926e+07
				514.155	224.165			8.26691e+06	6.28392e+06	9.38403e+06	1.0237e+07	1.00342e+07	8.68925e+06	7.75923e+06	9.69706e+06	1.03895e+07	1.34696e+07	6.8847e+06	8.7803e+06	6.88047e+06	7.67012e+06	2.17297e+07	8.57095e+06	8.5612e+06	7.04944e+06	7.27292e+06	8.41553e+06	9.56214e+06	1.33815e+07	6.73643e+06	8.82799e+06	1.18448e+07	6.90171e+06	7.78318e+06	9.02646e+06	6.94192e+06	5.49939e+06	8.05282e+06	1.35622e+07	8.32325e+06	7.87864e+06	7.83292e+06	8.4778e+06	8.43185e+06	2.68245e+07	6.27289e+06	9.27767e+06	7.61669e+06	9.17141e+06
				513.811	318.858			519493	492865	468979	379197	457755	462936	481585	393173	394562	447751	410986	391998	351250	362967	542063	425420	410559	533168	441967	394307	473321	463541	390257	463618	401722	435654	448148	358986	388717	368954	400470	397903	409055	446018	323129	391271	354513	407881	408329	383082	380426	349652
				513.245	235.953			5.16281e+07	2.47385e+07	2.82772e+07	5.60132e+07	5.29207e+07	5.37381e+07	5.48607e+07	5.39712e+07	4.72842e+07	3.10645e+07	1.31675e+08	5.19962e+07	5.54317e+07	5.38582e+07	5.86113e+07	6.39327e+07	4.50334e+07	2.43329e+07	1.10749e+08	5.34422e+07	5.30181e+07	4.991e+07	1.34876e+08	3.4017e+07	6.74844e+07	5.03218e+07	5.41214e+07	4.95612e+07	5.45694e+07	4.9328e+07	4.97612e+07	5.61385e+07	3.95699e+07	5.29594e+07	8.30761e+07	4.93852e+07	5.16201e+07	5.19296e+07	5.3443e+07	5.11155e+07	1.00299e+08	4.31689e+07
				513.029	238.891			5.29522e+06	5.57691e+06	5.3995e+06	5.08858e+06	5.38181e+06	5.06401e+06	5.39165e+06	5.24858e+06	5.41345e+06	6.12846e+06	5.32185e+06	5.50344e+06	5.37145e+06	4.57859e+06	1.73823e+07	5.46242e+06	7.06185e+06	2.20044e+07	6.26829e+06	5.1845e+06	4.2434e+06	1.94846e+07	7.98489e+06	5.03766e+06	1.1736e+07	4.42443e+06	5.42743e+06	5.0914e+06	1.94317e+07	5.70297e+06	5.38808e+06	3.95226e+06	6.75649e+06	5.59895e+06	4.63117e+06	1.70859e+07	1.87137e+07	4.13288e+06	4.49216e+06	5.22262e+06	5.09309e+06	4.18045e+06
				512.937	471.661			272238	267094	309797	256799	269161	278885	313149	248235	312096	293049	314983	264480	249486	263775	331423	257327	199623	285023	247112	238747	42748.5	24703.2	20526	0	149648	53903.6	46002	17952.9	0	128577	0	169754	90868.5	46839.1	68888.3	53475.4	24441.1	0	48213.6	110399	21577.4	39246.8
				510.372	218.006			2.38032e+07	2.44505e+07	2.65049e+07	2.71754e+07	2.77865e+07	2.69129e+07	2.91965e+07	2.67018e+07	2.73567e+07	2.71876e+07	2.74768e+07	2.64811e+07	2.52444e+07	2.53804e+07	2.50261e+07	2.50455e+07	2.39248e+07	2.37134e+07	2.18436e+07	2.2599e+07	2.20237e+07	1.53063e+07	1.74186e+07	2.67887e+07	5.28052e+07	2.68678e+07	2.77382e+07	1.31112e+07	2.29575e+07	2.67125e+07	3.6337e+07	2.33426e+07	2.58123e+07	2.47552e+07	4.19984e+07	1.79903e+07	1.82014e+07	2.52578e+07	1.44047e+07	2.68999e+07	4.67419e+07	2.55008e+07
				509.421	141.016			4.38841e+08	1.61853e+08	2.87327e+08	3.27909e+08	1.47028e+08	1.77851e+08	5.68109e+08	5.68083e+08	1.51651e+08	1.63656e+08	2.76826e+08	1.87014e+08	1.24649e+08	1.36329e+08	1.80074e+08	1.37281e+08	1.33466e+08	1.34199e+08	1.51165e+08	1.16399e+08	1.64896e+08	4.83234e+08	1.14106e+08	1.3027e+08	3.84545e+08	2.31603e+07	2.21141e+08	1.115e+08	2.61649e+08	3.89176e+08	1.16538e+08	1.22155e+08	1.82604e+08	1.10345e+08	1.54422e+08	6.65754e+07	1.48961e+08	1.46587e+08	4.21661e+08	1.15124e+08	1.04603e+08	9.99796e+07
				509.335	478.174			356515	428968	347898	465311	420913	323061	390105	410490	350221	381607	363274	372536	306351	311346	343019	314484	261706	307622	251856	335310	54358.3	42428	60674	25224.3	193610	84843.5	53346.3	45993.4	25936	183445	66028.1	262062	71430.1	34281	65608.1	55464.3	49520.8	0	56914.7	239257	76162.5	36818.2
				508.886	203.023			1.37415e+07	1.41699e+07	1.45705e+07	1.56216e+07	1.55218e+07	8.72039e+06	2.06834e+07	8.19141e+06	1.7785e+07	1.52134e+07	1.11873e+07	1.92066e+07	1.01497e+07	1.21017e+07	1.01246e+07	3.07558e+07	1.48294e+07	1.00773e+07	1.1411e+07	3.47208e+07	1.39258e+07	1.40792e+07	8.90254e+06	1.21401e+07	1.40514e+07	1.38067e+07	1.55469e+07	1.02393e+07	4.59599e+07	1.45291e+07	1.44064e+07	1.45133e+07	1.17576e+07	1.0858e+07	1.06698e+07	1.48145e+07	3.99917e+07	1.2816e+07	1.05925e+07	1.1199e+07	1.50148e+07	9.29832e+06
				508.594	165.019			5.75232e+06	6.02256e+06	9.68366e+06	4.50454e+06	5.84884e+06	3.01385e+06	7.25085e+06	3.58389e+06	5.64519e+06	6.55072e+06	5.95082e+06	6.01323e+06	4.61069e+06	5.87282e+06	8.30892e+06	6.17963e+06	5.96933e+06	6.56883e+06	5.99324e+06	3.51761e+06	5.99216e+06	5.80813e+06	5.88949e+06	5.53581e+06	1.39532e+07	9.81011e+06	5.90359e+06	1.3103e+07	5.44204e+06	5.98564e+06	3.49623e+06	6.44429e+06	1.20528e+07	1.83021e+07	6.36935e+06	5.6525e+06	6.80485e+06	4.86385e+06	3.62367e+06	5.97543e+06	5.61795e+06	5.97953e+06
				508.129	174.992			7.49493e+07	2.89184e+07	5.51162e+07	4.66695e+07	5.01026e+07	8.66934e+07	1.34965e+08	1.04067e+08	1.55798e+08	5.87853e+07	6.34863e+07	7.76511e+07	6.18856e+07	8.7762e+07	2.24533e+08	8.46933e+07	8.65885e+07	8.66899e+07	8.15201e+07	8.14255e+07	8.87401e+07	8.51227e+07	9.21194e+07	1.40389e+08	8.84769e+07	1.57816e+08	5.08042e+07	8.5195e+07	8.24236e+07	8.34297e+07	7.40373e+07	8.54178e+07	9.04813e+07	8.81611e+07	1.44526e+08	1.07376e+08	8.2458e+07	8.81189e+07	8.56273e+07	1.56357e+08	2.14745e+08	8.75775e+07
				507.638	365.041			1.11107e+06	709629	486430	510685	710832	951883	815832	869931	914564	709243	895060	1.32879e+06	751493	872142	2.66814e+06	857907	921849	946968	791347	993597	268375	188555	594144	346845	225263	199878	310674	274909	305902	439424	499273	121406	269444	284146	256889	407259	271070	305602	266842	938293	244039	256284
				507.559	274.14			0	49480.8	208088	91982.6	219472	207275	249393	146364	147375	184860	227391	247516	269388	266782	155849	257858	181829	183435	230020	278591	25148.3	57596.6	18657.7	37303	32416.8	20170.6	0	19854.1	64947.9	0	21181.9	28910.9	0	0	25183.1	0	45799.3	56696.2	25888	27711.8	20183	16246.8
				507.108	471.169			696943	3.90253e+06	4.15847e+06	3.65916e+06	862200	3.75003e+06	4.05264e+06	3.91754e+06	720911	904848	751184	4.03726e+06	3.46915e+06	3.76112e+06	533758	4.19451e+06	638909	3.87869e+06	3.46036e+06	4.02402e+06	1.44932e+06	625063	892119	703924	2.32452e+06	1.26536e+06	1.35463e+06	414076	463115	2.30212e+06	656018	3.68816e+06	1.2919e+06	805980	1.28532e+06	817442	821522	324349	1.13969e+06	2.73161e+06	1.19723e+06	911110
				506.849	278			1.91914e+07	1.88656e+07	1.87804e+07	1.27765e+07	1.16707e+07	1.54327e+07	2.01165e+07	1.3906e+07	1.21455e+07	1.35733e+07	1.1748e+07	1.3645e+07	1.35503e+07	1.31292e+07	1.20502e+07	1.29979e+07	2.52306e+07	2.04285e+07	1.149e+07	9.17096e+06	1.45204e+07	1.1463e+07	1.45202e+07	1.38218e+07	1.18262e+07	1.3042e+07	1.10327e+07	1.15809e+07	1.06217e+07	1.62699e+07	1.17193e+07	1.21033e+07	1.42959e+07	1.05758e+07	1.27113e+07	1.82093e+07	1.09769e+07	1.16473e+07	1.13961e+07	2.23694e+07	9.59397e+06	1.1692e+07
		Ebastine	7.15581	506.62	470.668			9.30323e+06	9.39735e+06	9.41656e+06	8.66178e+06	1.04824e+07	8.81165e+06	9.95055e+06	9.10845e+06	9.64237e+06	9.31066e+06	9.29438e+06	1.00429e+07	8.73679e+06	8.89253e+06	8.39344e+06	9.85876e+06	9.30947e+06	9.41894e+06	7.9999e+06	9.58734e+06	3.08833e+06	1.46181e+06	2.14308e+06	1.75246e+06	6.27476e+06	2.79222e+06	3.10214e+06	1.22261e+06	1.19157e+06	5.08899e+06	1.69912e+06	8.39933e+06	3.51122e+06	2.0218e+06	3.34808e+06	2.19207e+06	2.21218e+06	741193	2.77732e+06	6.45479e+06	2.756e+06	2.07533e+06
				506.378	471.67			1.13901e+06	1.17782e+06	1.17323e+06	942166	1.19373e+06	981841	1.08508e+06	929670	1.18956e+06	980577	1.04272e+06	1.126e+06	1.00302e+06	1.10061e+06	1.06231e+06	1.24986e+06	998163	1.10624e+06	951512	1.17167e+06	366931	165435	283693	217195	723148	366279	311883	106110	144977	688536	163876	1.06911e+06	326295	235136	344511	267691	206001	60971.6	285629	717994	279958	227261
				505.938	943.352			564441	536118	476427	423790	541687	503715	513365	453075	508915	500940	464439	563556	430398	559350	502306	513514	566271	679177	477078	584706	201056	42813.1	82694.1	79859.1	367692	143463	182520	44178.2	31599.7	332701	98223.2	517355	206903	90882.9	123441	92220.6	149466	0	142358	365781	136171	39691.3
		7-Sulfocholic acid	-0.727726	505.858	489.642			347333	227694	330854	330422	345013	295949	319927	233643	283293	325755	252118	328605	235693	257507	247481	273801	238542	284315	174492	330505	46470.7	21745.9	48205.8	0	114140	108376	49558.2	38729.7	17299	161165	28043.4	214794	133434	60120.5	46310.1	59390.4	48168	0	39723.6	220159	80890.5	37699
				505.835	481.659			394731	389761	267958	366709	264981	178473	293923	428432	380301	181015	384168	461839	397210	356588	226153	328664	330760	365749	342567	384496	137782	111234	86510.1	56259.6	265969	152468	65877.7	56771.2	16603.5	223259	24961.9	338455	104317	68796.3	120143	123692	67631.1	21568.4	132339	217657	72505.2	101874
				505.816	944.351			142734	78374.2	108912	136317	184058	158474	159642	154028	126607	136888	116400	126528	96928.1	141140	138751	102497	138185	164531	121035	127313	43301.2	16347.4	43981.4	0	101037	25225.1	0	0	19629.5	70935.5	0	153586	52101.5	0	17681.9	0	20455.2	0	20188.4	108134	15596.5	37873.9
				502.029	214.832			2.66422e+06	5.89823e+06	3.77279e+06	3.09959e+06	4.16463e+06	6.53427e+06	4.1572e+06	4.33029e+06	4.06997e+06	3.72787e+06	4.18046e+06	3.53312e+06	3.69419e+06	4.19315e+06	7.9917e+06	3.6166e+06	4.13055e+06	3.69343e+06	3.14649e+06	3.90703e+06	3.91291e+06	3.6958e+06	2.72917e+06	4.29635e+06	5.1026e+06	2.20391e+07	4.20786e+06	3.82176e+06	7.01989e+06	3.70758e+06	3.26881e+06	3.9228e+06	3.7802e+06	5.69696e+06	3.90332e+06	3.79392e+06	3.65546e+06	3.3509e+06	3.71317e+06	3.48043e+06	3.39882e+06	3.59999e+06
				501.926	96.9687			9.61713e+06	1.08306e+07	8.54486e+06	7.90428e+06	2.25536e+07	1.4258e+07	1.40468e+07	1.41124e+07	1.49518e+07	1.35944e+07	8.12155e+06	1.32278e+07	1.45878e+07	1.98462e+07	1.5804e+07	8.98546e+06	1.73514e+07	1.93563e+07	1.6398e+07	2.86878e+07	1.70189e+07	1.73815e+07	9.07793e+06	1.19181e+07	1.66347e+07	1.86937e+07	1.29652e+07	1.55132e+07	1.8446e+07	1.1431e+07	1.29361e+07	1.83268e+07	1.84722e+07	2.36639e+07	1.93269e+07	2.89599e+07	1.64307e+07	2.45658e+07	1.34324e+07	1.10047e+07	2.35619e+07	1.68595e+07
				501.039	212.834			2.1591e+06	4.42238e+06	2.94807e+06	7.45169e+06	3.47792e+06	2.67734e+06	4.05703e+06	3.276e+06	3.72091e+06	3.93572e+06	3.786e+06	3.64495e+06	3.7436e+06	3.05488e+06	6.70554e+06	3.17948e+06	3.45871e+06	2.95923e+06	5.52766e+06	3.60161e+06	3.37925e+06	3.27058e+06	2.69579e+06	2.99289e+06	3.6256e+06	2.87129e+06	3.65185e+06	2.71268e+06	8.4414e+06	3.5889e+06	3.75161e+06	3.9727e+06	6.88945e+06	3.106e+06	3.60868e+06	2.63827e+06	4.31648e+06	2.61377e+06	3.43466e+06	3.46532e+06	3.62644e+06	9.1542e+06
				498.178	224.165			1.02735e+07	1.16866e+07	6.76129e+06	1.03371e+07	6.5734e+06	1.03827e+07	1.50792e+07	6.48534e+06	1.06734e+07	8.63206e+06	8.98783e+06	9.62495e+06	7.87716e+06	1.07103e+07	8.29473e+06	7.51169e+06	7.91067e+06	7.42164e+06	7.1305e+06	1.33267e+07	1.1294e+07	8.96884e+06	6.86944e+06	7.39167e+06	1.16124e+07	1.18958e+07	1.31903e+07	1.21276e+07	1.94517e+07	9.19058e+06	9.75234e+06	7.98874e+06	8.88801e+06	1.03761e+07	9.39735e+06	1.65062e+07	2.13054e+07	1.10907e+07	7.32831e+06	9.42466e+06	2.50501e+07	1.94946e+07
				496.697	738.822			46354.2	40366.5	44892.9	20530.5	52972.8	0	52521.7	16664.3	14611.3	23517.5	13797.9	53982.3	16251.4	13538.9	15609	16748.8	16966.6	14566.2	17545	20363.6	169723	79888.5	93003	18298	15142.1	143238	54446.9	151234	319931	219388	34931.4	54885.1	0	142130	146703	138920	426599	335764	0	271575	14838	16152.4
				494.897	544.695			146499	229613	209951	171903	190661	142875	152153	244572	136873	180811	134692	180630	190805	157721	138039	207682	148051	196464	121554	148072	0	0	14103.5	19671.2	14488.7	18402.8	0	0	0	21254	19629.1	16628.5	0	0	0	0	0	0	21087.2	15987.5	0	17107.1
				494.853	545.197			61408.4	83509.2	82253.7	55189.5	15697	94317.6	135463	100952	42307.7	67030	66581.6	37913.7	69524.9	67615.4	71231	37015.1	72258	74173.5	35634.3	0	0	0	0	0	14363.5	0	16654.3	0	0	0	0	16758.5	0	0	32875.5	0	0	0	0	0	0	20291.1
				493	454.163			77527.8	121728	157822	151001	110720	127494	119638	154323	73457.2	157397	153419	114580	99914	101486	156930	107902	151482	72777.5	127046	75397.2	16848.4	0	17581.6	0	33538.7	0	25469.2	0	0	29975	18822.1	105489	0	0	29397.4	25564.4	15981.4	0	30987.1	75326.7	0	0
				492.419	186.899			69257.6	89224.3	33731.5	143482	23350.9	92318	46761.7	80161.6	134555	110879	123320	160038	51502.1	139056	129237	117808	76082.9	99688.9	119969	152873	82246.3	146395	70078	67218.2	148317	171774	123988	37361.1	198510	108517	55260.1	39170.6	155318	265218	52475.2	18800.6	134880	95889.4	107209	72419.8	77608.6	88744
				492.13	767.338			33638.9	79447.9	118429	53723.6	93990	100346	55971.9	60801.3	102112	65268.3	125566	143005	77968.9	109920	121137	111697	118985	88034.5	83191.6	109639	694423	269465	168374	77993.2	89262.6	134347	95246	57106.1	724969	191783	149286	82055.9	67484.9	217881	182050	115635	1.50857e+06	1.94015e+06	82134.4	50284.5	127932	64863.9
				492.095	766.837			46055.3	117087	117722	65062.6	132687	154603	193504	72274.3	122929	135213	116829	112900	84196.1	142669	98110	104839	102280	103246	174891	79359.4	722492	295576	280564	114308	177559	198815	172376	195139	853338	153572	105905	181796	176494	342736	237930	118155	1.92857e+06	2.31158e+06	115256	75673.2	139138	119337
				491.931	96.9592			1.19937e+07	5.86681e+07	6.31203e+07	5.53549e+07	4.10454e+07	7.10017e+06	5.33865e+07	5.52812e+07	6.47537e+06	3.20185e+07	5.14406e+07	3.09791e+07	7.65396e+06	4.88588e+07	5.17885e+07	4.79752e+07	4.8335e+07	3.38681e+07	2.63743e+07	6.23579e+06	4.58542e+07	4.70417e+07	7.58566e+06	3.11082e+07	4.57277e+07	4.99739e+07	5.14661e+07	4.94656e+07	4.20245e+07	4.26618e+07	1.41764e+07	4.77301e+07	5.19381e+07	4.51422e+07	5.0093e+07	4.52522e+07	3.80934e+07	5.19746e+07	4.49944e+07	8.04961e+06	5.29488e+07	3.68943e+07
[truncated: 5,918 more rows]
[truncated: 38 more columns]

## Sheet: Positive raw
MS2.name	MS2.score	MS1.name	MS1.ppm	rt	mz	SuperClass	type	QC01	QC02	QC03	QC04	QC05	QC06	QC07	QC08	QC09	QC10	QC11	QC12	QC13	QC14	QC15	QC16	QC17	QC18	QC19	QC20	D1235	D1534	D1834	D2234	D2436	D2734	D2834	D3136	D3636	D3834	D4134	D4336	D4536	D534	D634	D835	D2936	D4836	D22A	D9A	N1036	N1136
[truncated: 7,277 more rows]
[truncated: 38 more columns]
