# Supplementary material for: Serum Metabolic Profiling of Late-Pregnant Women With Antenatal Depressive Symptoms
Source: Front Psychiatry. 2021 Jul 8;12:679451. doi: 10.3389/fpsyt.2021.679451 (PMC8295540; doi:10.3389/fpsyt.2021.679451)
Supplement: Supplementary file 3 [file Table_3.XLSX]

## Sheet: Negtive
id	MS2 name	MS2 score	MS1 name	MS1 ppm	rt	mz	SuperClass	type	D1235	D1534	D1834	D2234	D2436	D2734	D2834	D3136	D3636	D3834	D4134	D4336	D4536	D534	D634	D835	D2936	D4836	D22A	D9A	Mean AD	N1036	N1136	N1335	N1435	N1636	N1734	N1934	N2035	N2135	N2336	N234	N2635	N3035	N3235	N3334	N334	N3436	N3535	N3735	N3934
1	Acrylic acid	1			72.0964	71.0129	Organic acids and derivatives	forward	0.42137	1.97863	1.14416	1.84354	0.962158	1.95094	0.787817	1.53955	0.770693	1.18366	2.54206	1.72288	0.797942	2.05485	0.862662	0.822376	0.794718	2.20356	0.778045	2.82967	1.39956	2.2814	2.10938	2.50912	1.79055	3.07093	2.17081	0.960693	1.68725	0.562244	0.546735	2.1837	2.04764	0.753194	1.78121	0.799328	2.54566	2.016	1.23031	2.69809	1.2817
3	Pyruvic acid	1			43.73	87.0078	Organic acids and derivatives	forward	55.702	15.1481	84.0918	33.9779	25.7688	18.1612	32.3348	20.4563	60.2207	34.5336	22.3812	32.131	26.4171	61.3138	61.511	39.4023	60.2998	40.7575	27.095	48.892	40.0298	67.9568	64.7609	6.96035	39.6292	68.1162	15.2881	44.91	108.322	61.7488	56.4272	44.6284	61.3225	130.991	53.2301	69.2879	13.6921	23.9595	47.864	88.6898	32.2378
4	o-Cresol	0.999995			25.1237	107.049	Benzenoids	forward	125.804	8.10788	27.3037	5.70987	46.6771	34.8966	30.4594	29.0027	42.8056	18.9557	20.6109	0.443122	8.52228	2.79277	8.08537	9.18587	9.4093	27.8538	2.88024	7.46533	23.3486	78.8148	5.87074	9.79389	0.918348	3.3469	24.7627	39.9344	5.60698	0.648451	22.0429	43.1883	8.92677	6.99887	4.00339	49.2214	17.7023	11.1029	2.22893	50.4587	14.3248
5	Oleic acid	0.999992			44.6642	281.248	Lipids and lipid-like molecules	forward	580.763	483.572	884.149	302.078	573.639	326.765	279.169	478.595	185.375	306.645	232.712	359.731	269.231	363.268	510.136	436.514	473.364	520.037	349.063	244.201	407.95	210.975	146.605	321.399	199.09	238.71	336.956	634.4	460.326	224.701	637.942	411.299	588.052	468.59	519.836	386.883	438.002	185.153	325.406	137.195	182.077
6	Dodecanoic acid	0.999984			49.9305	199.17	Lipids and lipid-like molecules	forward	18.5998	6.29027	9.10522	2.2761	6.59143	6.92054	4.19801	8.76847	2.48453	7.90073	2.99747	2.89009	4.1363	9.38617	9.01325	5.54577	6.31172	6.35312	6.07953	9.45641	6.76524	3.66254	1.68262	13.293	2.65307	1.22587	7.32192	4.80299	6.80721	2.88245	6.87301	9.86992	7.32723	8.37498	4.96016	6.40715	8.33829	1.71791	2.59434	9.29026	1.60711
7	D-Alanine	0.999975			363.402	88.0395	Organic acids and derivatives	forward	21.912	18.217	25.1186	18.8025	16.2702	14.0879	16.9888	13.2069	21.4371	18.8605	23.3594	19.3764	19.3358	15.0722	29.9741	15.8132	22.2612	21.8783	24.1718	43.5334	20.9839	15.8507	27.0816	23.3148	21.0071	24.5827	22.3258	21.7824	25.8404	16.7317	32.6154	14.2178	17.0701	26.306	27.0394	22.5855	16.872	17.8392	11.6005	28.6438	22.8559
8	Hypogeic acid	0.999959			36.5638	253.217	Lipids and lipid-like molecules	forward	22.8424	24.6593	72.292	15.0394	39.316	38.7003	17.796	39.9832	10.9521	17.6757	16.324	30.2654	28.5637	15.3746	48.1059	29.4096	23.0889	28.6798	11.1467	14.6491	27.2432	18.1055	8.91196	17.7565	25.0013	9.36491	13.1454	38.8427	27.8724	16.8941	32.0387	49.0055	31.7003	45.4549	36.8678	30.405	46.6341	7.81062	19.4809	9.11049	12.0964
9	Linoelaidic acid	0.999952			36.5475	279.232	Lipids and lipid-like molecules	forward	181.059	243.179	403.824	191.164	246.699	234.583	225.311	286.055	100.831	190.789	146.87	203.475	227.187	116.757	293.046	191.689	191.972	329.518	146.727	133.076	214.19	148.442	53.321	170.417	120.233	136.162	214.893	279.221	176.28	176.562	234.693	302.763	232.223	239.038	284.571	256.536	307.02	126.011	221.093	92.6762	118.982
10	Glycolic acid	0.999952			115.733	75.0079	Organic acids and derivatives	forward	16.9635	6.89006	11.694	7.31148	12.4897	5.66571	6.27704	7.23877	11.6156	11.1501	12.8537	9.65098	7.87582	14.6616	18.6187	10.2422	16.0486	11.5749	6.54752	9.46574	10.7418	18.27	8.85157	5.52112	10.3477	14.8275	11.475	12.4399	20.1476	10.1893	9.69781	9.52564	15.8804	20.0431	7.94411	22.5121	7.28545	11.9797	15.3888	20.2509	11.5981
11	Linoleic acid	0.999945			47.155	279.232	Lipids and lipid-like molecules	forward	290.74	286.677	398.119	211.449	294.496	224.722	213.352	287.569	103.608	227.516	152.293	223.878	205.333	152.414	363.772	220.731	245.335	355.885	150.142	161.631	238.483	142.357	59.2316	222.079	117.777	128.145	254.479	333.536	200.813	183.115	323	292.535	308.347	247.936	317.532	273.611	296.424	131.775	221.79	96.2744	108.757
12	alpha-Ketoisovaleric acid	0.999929			172.015	115.039	Organic acids and derivatives	forward	3.3587	3.56733	6.61368	7.64918	3.13346	2.71607	4.01027	3.14045	3.01229	3.47842	5.07746	2.69019	3.17277	2.36485	3.74848	5.00893	5.35932	3.48231	2.88201	5.92195	4.01941	4.05592	3.13618	3.54658	3.32536	3.45435	4.54691	4.02765	8.48305	3.953	3.20646	7.62693	6.90881	4.12687	4.22642	3.96938	3.83166	3.35658	7.88096	4.68711	4.34013
13	Alpha-Linolenic acid	0.999928			36.5519	277.217	Lipids and lipid-like molecules	forward	17.8753	24.2775	42.107	38.7534	24.3321	21.2343	23.8477	38.579	14.8222	17.686	22.9753	21.7737	21.1151	12.0023	63.1619	25.7821	23.6068	37.578	8.31077	11.2857	25.5553	17.7913	5.99611	19.3241	14.1174	16.119	17.5371	26.979	31.7104	24.1782	30.9674	27.0791	27.6164	34.9641	23.5309	27.6016	32.7186	16.2772	28.3421	8.84713	16.7164
15	L-Norleucine	0.999767			283.888	130.086	Organic acids and derivatives	forward	53.8593	35.6078	54.2349	36.5128	41.4526	32.1741	32.065	29.0626	47.7614	28.9237	47.7649	34.9793	39.0107	25.7642	49.0417	32.4188	43.5992	40.0782	36.5353	68.6816	40.4764	34.6872	40.293	36.4181	47.8905	21.6151	38.4776	52.4823	39.4105	34.3708	52.4289	27.7723	56.229	45.6112	44.2756	83.8326	69.8256	39.5933	28.9771	37.0589	36.6549
16	Ethyl oleate	0.999751			37.7709	309.28	Lipids and lipid-like molecules	forward	4.2101	7.78445	14.9942	5.96945	9.08118	3.77608	5.43677	16.9906	4.90205	5.42648	13.9787	10.5269	4.0808	9.6934	17.9167	12.1749	7.71047	9.71238	4.56536	3.159	8.6045	3.91882	3.58192	3.80898	3.20417	6.13977	5.12015	9.3664	8.15251	2.49943	7.79402	6.15459	6.29114	15.4509	8.04633	5.57706	6.37121	9.96084	5.99275	3.85134	3.44021
17	Pyrocatechol	0.999654			24.2625	109.029	Benzenoids	forward	64.4861	1.46874	2.28427	2.31587	6.40686	0.374367	2.25668	1.57841	2.00271	1.22809	4.18121	4.86318	3.0091	5.22376	7.88963	1.95706	1.13686	3.00645	4.33681	14.1914	6.70987	2.12173	3.03848	2.14918	1.81639	3.29909	9.14826	2.27989	1.13459	1.88137	4.07977	0.555945	2.22543	1.0224	1.33212	3.20844	1.30084	2.29623	1.58715	4.42758	3.59074
18	Tauroursodeoxycholic acid	0.999609			164.094	498.289	Lipids and lipid-like molecules	forward	1.2406	1.00102	2.74436	0.397062	0.302824	3.24609	2.04823	0.243746	3.76048	0.756658	2.81266	2.91007	2.06417	13.6767	0.280206	1.35086	0.435934	0.898	1.55029	5.91224	2.38161	0.922354	1.89217	16.2391	2.22553	2.27506	0.810769	0.936058	1.0818	0.759442	1.46457	0.83933	5.45584	2.05927	0.49689	6.73124	1.03568	4.02535	1.02834	0.424819	0.406718
19	3-Methyl-2-oxovaleric acid	0.999552			41.3037	129.055	Organic acids and derivatives	forward	162.613	112.808	214.009	137.901	162.193	115.453	131.453	78.6544	160.116	92.815	98.5923	129.37	137.455	105.679	194.594	66.2457	154.271	167.534	134.82	113.534	133.506	170.876	161.053	118.426	180.84	186.944	137.917	173.719	103.491	258.433	259.179	91.5666	135.667	289.692	138.958	158.509	129.762	88.1088	263.397	140.029	106.753
20	1H-Indole-3-carboxaldehyde	0.999516			35.9611	144.045	Organoheterocyclic compounds	forward	1.69759	2.84179	2.80226	3.44759	2.40194	2.3985	3.90435	1.54578	1.5402	1.98453	2.02478	2.45952	3.77295	2.5742	2.69513	2.47159	3.15342	2.4108	2.60606	0.438214	2.45856	3.13915	2.14833	2.07498	2.37151	2.27417	2.57723	3.18178	1.46976	2.12364	2.80082	2.09479	0.997446	3.49107	1.85475	3.54122	2.2632	3.60622	1.03792	2.59	2.9599
21	Arachidonic acid	0.999484			37.5061	303.232	Lipids and lipid-like molecules	forward	15.7487	13.6796	22.3068	9.98061	19.3072	12.2165	10.6303	8.71958	7.46524	11.5242	10.6437	10.398	12.3844	6.6283	29.1175	9.05009	12.4687	8.83166	6.53477	13.5063	12.5571	11.2473	4.85977	7.07416	8.93913	9.45043	11.9344	15.4112	8.76031	9.82578	13.2456	20.5491	10.5782	16.3309	11.9725	11.6515	17.866	5.86945	6.90972	15.698	5.9185
22	Tiglic acid	0.999406			266.103	99.0442	Lipids and lipid-like molecules	forward	0.48653	0.584383	0.809596	0.342654	0.406619	0.147356	0.370767	0.325005	0.111196	0.640655	0.703901	0.136714	0.830439	0.551425	2.50913	0.239398	0.311959	0.183842	0.233474	0.623583	0.527432	1.20364	1.0912	0.115764	0.0790393	0.116188	0.456222	0.270206	0.442004	0.130241	0.412217	0.765916	0.153127	0.412054	0.220435	0.324874	0.104348	0.422952	0.292067	0.705993	0.106234
23	Erucic acid	0.999193			42.8734	337.311	Lipids and lipid-like molecules	forward	0.617941	2.27542	0.910332	2.18673	3.24955	0.130954	1.81838	2.84727	4.4142	1.30585	26.2457	3.75222	0.61006	7.84632	34.7809	17.1579	2.96947	2.84458	0.524004	0.000380883	5.8244	1.31664	1.92823	1.05419	1.02884	1.30145	1.18252	1.64974	1.66002	0.120832	3.48481	0.380957	0.717637	1.94528	1.16429	1.2133	0.216959	11.5867	0.000356224	0.245061	0.426327
24	Dehydroepiandrosterone sulfate	0.998828			28.6246	367.158	Lipids and lipid-like molecules	forward	232.607	109.935	467.639	207.754	411.061	68.8598	157.476	81.2509	286.071	96.747	209.541	102.83	134.076	113.6	225.269	66.4452	232.666	292.674	199.183	143.007	191.935	155.344	128.227	98.7319	133.163	125.385	257.93	176.967	227.405	171.211	167.332	300.314	242.042	146.519	139.948	155.316	150.63	39.9661	150.372	242.239	139.164
26	L-Proline	0.99853			330.428	114.055	Organic acids and derivatives	forward	13.5338	11.1306	18.298	13.0796	11.2391	11.6791	8.44575	12.4961	14.508	11.8164	14.8547	10.2316	13.094	10.8885	23.8116	10.0975	13.1629	17.4435	16.8796	27.1418	14.1916	10.9756	14.9707	13.4346	15.2426	17.7152	17.4649	15.5465	12.714	8.66918	15.0432	8.83506	12.7441	15.9441	15.5475	14.0104	12.9821	12.5191	13.9398	18.5896	14.0413
27	4-Hydroxyproline	0.998482			362.519	130.05	Organic acids and derivatives	forward	0.667763	1.26737	0.929156	1.51172	0.902395	1.29006	0.509862	0.612359	0.606242	1.01358	0.818915	1.07477	0.995419	0.601075	0.558848	0.647242	0.821824	0.729285	0.88692	1.81836	0.913159	0.615679	0.909584	1.04051	2.37091	1.30525	1.14085	1.32615	0.648384	0.789008	0.293874	0.422956	1.0381	0.82513	1.3697	1.10878	0.747533	0.490782	2.77545	0.110221	3.25171
28	15-Methylpalmitate	0.998021			47.5365	269.248	Organic compounds	forward	4.73833	5.70695	5.50856	2.1802	4.76899	2.58837	3.4742	3.73479	1.57515	3.49077	1.80622	2.09362	1.86987	5.12803	3.68011	3.17777	3.65764	3.14494	3.92562	2.467	3.43586	2.51669	1.79052	2.27357	1.30437	1.16918	3.57191	4.01173	2.29318	1.78117	3.08405	2.6731	3.89001	3.99674	2.6707	3.34198	2.63419	1.43425	1.37548	1.6218	1.04684
29	L-Gulonolactone	0.997985			48.2114	177.04	Organoheterocyclic compounds	forward	2.86284	1.07845	3.51265	1.32438	2.67871	1.04185	1.46812	0.700527	3.50034	2.18938	0.894911	2.94453	0.737221	1.19045	3.32877	2.27204	2.62521	2.96475	1.4964	0.264381	1.9538	3.39743	2.36379	0.525351	2.43264	0.948191	1.52269	2.39329	4.05032	2.53614	1.87463	2.09285	2.47478	4.05303	0.512849	4.4028	1.78145	2.75047	3.11257	3.45563	2.65649
30	Cyclamic acid	0.99798			65.3722	178.054	Organic acids and derivatives	forward	4.51093	0.473238	0.00783884	0.0372179	0.0830143	0.152312	6.00321	0.608256	1.02703	6.58117	0.000354627	0.0178314	0.0438202	0.034097	0.153484	0.00576927	0.155253	6.94517	2.80126	0.000380883	1.48208	0.00709487	0.111837	0.319814	0.000345742	0.477043	0.82362	0.09279	0.0397685	0.27533	0.190042	0.0882795	0.216368	0.0362737	0.0805554	0.200059	0.0360303	32.4115	1.33614	32.0057	16.7107
31	2-Hydroxybutyric acid	0.997737			217.464	103.039	Organic acids and derivatives	forward	25.3809	15.7155	23.0601	15.1877	22.6944	15.0615	16.1758	12.3568	12.0757	15.6462	8.84071	15.4742	9.16654	17.3993	13.7666	14.6748	21.9558	12.316	15.6971	14.9293	15.8787	18.0114	12.2786	13.1404	6.43135	9.09228	19.9558	20.1138	8.73042	11.1367	19.5005	9.48955	23.3339	24.4094	19.2607	19.8047	11.2255	9.74415	8.05803	14.582	7.80794
32	gamma-Aminobutyric acid	0.997561			342.914	102.055	Organic acids and derivatives	forward	2.13403	1.26367	1.29681	1.25626	1.21281	1.44937	1.12055	0.89268	0.646865	0.99279	0.790431	0.998608	0.797826	1.45941	0.786409	0.759878	1.87323	1.25091	1.1294	2.28294	1.21974	0.734289	0.703892	1.31922	0.783785	1.09454	0.954414	2.03752	0.788754	1.14619	1.19125	0.65986	1.32676	0.767384	1.9009	1.11639	0.880605	0.685909	0.670737	1.14179	0.60876
34	Mesaconic acid	0.996269			468.126	129.018	Lipids and lipid-like molecules	forward	0.481203	0.390231	0.559309	0.284663	0.614416	0.75309	0.33551	1.01859	0.588691	0.322081	0.48408	0.948345	0.402651	0.592363	0.2931	0.639446	0.436709	0.392028	0.439898	0.417918	0.519716	0.431517	0.661164	0.553706	0.567595	0.36202	0.177366	0.786223	0.25615	0.24554	0.564523	0.38457	0.509815	0.501828	0.40713	0.812862	0.405365	0.446547	0.217391	0.230541	0.247613
35	Saccharin	0.996136			32.2187	181.991	Organoheterocyclic compounds	forward	0.360034	0.190172	42.3632	0.233784	0.19751	0.406679	5.4971	0.0795339	0.316821	0.732207	0.000354627	0.143572	0.0774834	0.0572729	0.132914	0.22747	0.211305	3.50453	1.05209	0.206474	2.79953	0.500699	0.0922352	0.600785	0.135395	0.609188	0.200111	0.299712	0.533634	0.443851	0.000416587	0.228408	0.358138	1.48678	0.185131	1.94176	0.0331779	0.625384	0.147	0.177716	0.397867
36	Allocholic acid	0.995451			251.964	407.28	Lipids and lipid-like molecules	forward	0.882061	0.0170807	0.0167875	0.228462	0.101039	0.352484	0.0268701	0.257879	0.0243691	0.0198503	0.06626	1.19753	0.0245163	0.170034	0.000372652	0.0462526	0.0281267	0.250174	0.706757	0.335394	0.237615	0.013519	0.126877	0.119455	0.453205	0.117994	0.000351236	0.015922	1.23345	0.000347281	0.138553	0.258906	0.920737	0.000426346	0.00157999	0.0352019	0.033097	0.000353512	0.041036	0.00221994	1.03183
37	Capric acid	0.995437			52.7255	171.138	Lipids and lipid-like molecules	forward	9.94278	3.79135	4.66785	1.45303	3.03189	2.44957	2.82922	6.88066	1.67687	3.61567	3.75235	2.29641	2.24136	10.7226	10.4563	4.36655	7.10002	8.02468	5.26553	5.56901	5.00669	1.90105	1.87612	3.50684	2.04048	1.60431	6.97939	3.32812	3.2139	1.44362	4.02717	4.89166	7.65318	4.34586	4.20637	3.96951	3.25707	1.33459	2.88046	2.64497	1.13841
38	2-Hydroxystearic acid	0.995232			49.8357	299.259	Lipids and lipid-like molecules	forward	1.72834	2.12386	2.57403	1.25825	1.78085	0.821544	0.787919	1.05443	1.63799	1.09878	1.38698	0.911592	1.39933	1.90271	1.57014	1.54335	0.865526	1.12195	0.797483	1.4264	1.38957	0.951988	0.810356	0.642088	1.00287	0.833543	1.69063	1.5458	0.521874	0.619202	0.800164	1.47121	0.773903	1.511	1.67171	1.79902	1.67813	0.806057	1.48301	0.615694	0.927989
39	Rhamnose	0.995224			219.661	163.06	Organic oxygen compounds	forward	0.488956	0.262188	0.632674	0.914998	0.583487	1.35542	0.785059	1.32738	1.55739	0.272228	1.1272	2.86649	0.712889	1.65688	0.904284	1.04885	0.749931	0.504923	1.04769	0.2446	0.952176	0.720059	0.738881	0.623928	1.78733	0.111173	0.909068	0.475292	0.794195	0.890069	2.04552	1.09863	0.609008	0.358924	0.397602	0.501301	0.615099	0.942404	1.6848	0.430887	0.787729
41	Eicosadienoic acid	0.994698			44.761	307.264	Lipids and lipid-like molecules	forward	7.21838	7.40087	7.29801	7.4041	6.46259	3.32175	3.41497	4.26081	2.34815	4.00464	2.93712	4.21959	3.49316	4.22274	9.70707	3.85515	4.96666	6.00356	3.08656	2.72253	4.91742	2.30185	2.17668	3.35556	2.02352	2.18142	5.01368	7.02488	2.95987	2.5023	5.82926	5.93229	5.37789	4.26847	5.56235	4.72739	4.38708	2.04588	3.55649	2.04851	1.95308
42	L-Valine	0.994542			320.047	116.071	Organic acids and derivatives	forward	44.9079	28.4838	50.0638	36.8486	31.5006	29.888	34.1384	26.4477	34.0357	24.7218	47.2705	27.3531	33.3626	31.2836	42.454	29.9125	37.8153	33.6493	37.6686	59.661	36.0733	30.9097	30.9543	36.9639	42.2019	26.6987	37.9107	42.8694	38.3113	29.5257	44.926	26.6658	49.4514	37.2725	36.8492	41.5469	38.1128	29.8803	30.3408	38.0017	28.5793
43	5Z-Dodecenoic acid	0.994361			50.5117	197.154	Lipids and lipid-like molecules	forward	3.77994	2.69595	3.19616	1.02333	3.05152	1.70598	0.929701	4.07297	0.798419	2.7057	1.22252	1.44929	0.466354	1.68764	6.66506	1.70472	4.08576	4.71626	0.800902	1.30831	2.40332	0.858832	0.174302	1.02747	0.923929	0.813398	2.02109	2.64442	1.20811	1.23291	2.95913	3.42892	3.78531	2.82887	2.33634	2.06224	2.69817	0.248441	1.56844	0.657061	0.580231
44	Estriol-16-Glucuronide	0.993585			234.046	463.197	Lipids and lipid-like molecules	forward	0.179051	0.0717398	0.109518	0.105002	0.0961955	0.0679731	0.0474853	0.292376	0.0731965	0.0845925	0.172926	0.121597	0.0542434	0.0890541	0.0921969	0.0327969	0.135694	0.05417	0.306007	0.286627	0.123622	0.162152	0.0935492	0.104886	0.033733	0.0873988	0.0449868	0.148432	0.0545159	0.0353257	0.12357	0.074193	0.0842274	0.0586521	0.0782994	0.107778	0.0594549	0.0864069	0.136591	0.0833649	0.0393822
45	Isobutyric acid	0.993495			300.113	87.0442	Organic acids and derivatives	forward	0.362265	0.393509	0.615112	0.328571	0.414215	0.311989	0.279461	0.346769	0.539965	0.338281	0.42368	0.388218	0.375773	0.810265	1.4602	0.598525	0.436359	0.998151	0.426959	0.557903	0.520308	0.51056	0.390795	0.374021	1.2716	0.59601	0.411992	0.539413	0.863752	0.311329	1.72576	0.356684	0.40416	0.440246	0.741127	1.093	0.445787	0.312616	0.491661	0.43491	0.341667
46	Indoxyl sulfate	0.99347			28.6248	212.002	Organic acids and derivatives	forward	335.871	148.618	474.532	250.746	476.403	223.227	293.453	417.923	225.617	183.703	623.027	44.1351	274.905	71.2333	432.998	206.494	265.152	236.214	167.477	365.413	285.857	489.632	268.839	393.449	144.959	221.16	464.732	582.969	153.52	42.2923	282.804	230.196	805.895	157.048	296.569	637.555	147.334	310.324	292.042	737.033	196.697
47	Arachidic acid	0.993194			37.2986	311.295	Lipids and lipid-like molecules	forward	0.331341	1.30326	0.89836	1.19377	0.377765	0.907057	1.42189	1.08634	0.906123	0.818469	2.26976	0.592405	1.06758	2.04103	0.938892	1.60925	0.433862	1.47831	2.26773	1.24843	1.15958	1.18647	0.58107	0.654522	1.57338	0.803382	0.66264	0.581744	0.947521	0.421039	0.331055	0.793348	0.581283	1.09988	0.766219	1.25662	0.538268	1.0805	0.649855	1.08693	0.738414
48	Eicosapentaenoic acid	0.993079			37.4785	301.217	Lipids and lipid-like molecules	forward	2.21219	0.0638325	0.100156	0.170435	0.584464	0.376904	0.340825	0.491111	0.140823	0.177755	0.19582	0.14009	0.294615	0.000359839	1.83965	0.0994096	0.422085	0.165813	9.55171	0.203239	0.878564	0.763496	0.215351	0.221635	0.221752	0.069045	0.18963	0.310823	0.364563	0.126333	0.293651	0.474483	0.479663	1.16525	0.0912662	0.19683	0.0491619	0.0870783	0.000356224	0.267698	0.213953
49	D-Glucose	0.992766			251.045	179.055	Organic oxygen compounds	forward	1.74231	1.11419	2.25149	0.900763	1.17378	0.798499	0.989597	0.696756	1.38331	1.1293	1.14692	1.38567	1.22019	0.914726	1.80063	0.868884	1.31278	1.04293	2.18158	1.98158	1.30179	1.76528	1.45165	1.36002	1.14927	1.32089	1.28659	1.34374	1.59564	0.992616	1.80439	0.816877	1.02193	2.77236	1.35648	1.29018	1.49279	0.98016	0.831859	1.47614	1.13424
50	Taurocholic acid	0.992754			225.963	514.285	Lipids and lipid-like molecules	forward	0.282077	0.337634	0.514589	0.131453	0.0931939	1.29496	0.279872	0.141346	0.884453	0.493651	1.34701	2.41972	0.391307	2.01691	0.104264	0.330758	0.102334	0.215325	0.43397	1.96515	0.688999	0.237234	0.414731	2.92018	0.868926	0.659844	0.158259	0.410611	0.420801	0.166477	0.307753	0.069702	0.738003	0.665758	0.193517	1.30693	0.608628	1.27249	0.317024	0.12542	0.0932639
51	9-OxoODE	0.992295			50.8466	293.212	Lipids and lipid-like molecules	forward	0.000392975	0.116437	0.0543302	0.0949463	0.0597815	0.000350496	0.0222887	0.0348352	0.320746	0.072186	0.349494	0.081021	0.0598573	0.171366	0.294846	0.0690056	0.000367473	0.0683757	0.0375248	0.0332684	0.097071	0.0775368	0.00037745	0.0445494	0.030943	0.194361	0.100293	0.0567588	0.082229	0.0726656	0.000416587	0.0432724	0.11074	0.000426346	0.0247428	0.0428313	0.0326262	0.234191	0.107215	0.0305295	0.0213822
52	Succinic anhydride	0.992096			81.8792	99.0079	Organoheterocyclic compounds	forward	6.18192	2.20764	11.2401	6.15788	4.87626	13.7828	1.66472	2.10102	4.03101	1.03422	12.4151	5.24905	5.54071	5.03575	1.78344	5.02562	0.650257	1.82869	2.75079	2.81267	4.81848	2.58772	5.35905	6.60125	5.13944	1.32075	1.87668	2.15252	5.47047	1.33594	1.65849	1.10484	1.45927	1.69274	0.966463	2.39969	7.11401	6.43393	0.955145	2.12035	0.898952
54	Maslinic acid	0.991583			95.3041	471.348	Lipids and lipid-like molecules	forward	1.08457	1.35592	1.64364	0.733645	1.13216	0.52306	0.389401	0.985632	0.438473	0.469177	2.10929	0.34493	0.330661	0.682811	0.536354	0.453608	1.34442	1.24773	0.699298	0.759963	0.863237	0.683476	0.629625	0.573301	0.534744	0.78779	0.626477	0.625386	0.88584	0.536067	0.909603	0.327352	0.440691	0.86567	0.707412	0.957512	0.393803	0.46755	0.626153	0.698241	0.656182
55	9,10-DHOME	0.989731			94.1645	313.238	Lipids and lipid-like molecules	forward	1.1804	1.3758	1.05054	0.702602	0.916715	0.608597	0.499192	0.464649	2.6972	2.05559	2.94063	1.92917	3.06325	1.18953	0.984334	0.520751	0.837258	3.05394	0.89799	1.72944	1.43488	1.17803	1.2699	1.07552	0.724131	1.66592	1.93968	2.02251	0.897749	0.542792	1.07637	0.226043	0.895829	1.04478	0.761558	0.842045	0.889153	1.39815	1.71809	5.31995	1.82859
56	Hydroxyisocaproic acid	0.989704			136.09	131.071	Lipids and lipid-like molecules	forward	9.01897	4.80847	15.8583	6.39597	5.43975	3.51261	5.97813	4.63337	7.28001	4.62267	9.24602	5.71973	8.23947	4.29428	11.337	8.6713	5.55948	7.95767	6.19759	13.8874	7.43291	6.05215	5.86254	5.85809	9.92344	0.000374972	5.89487	7.31097	6.32672	4.92259	11.7274	5.30461	5.26538	8.03721	7.89146	9.66148	5.39719	5.32469	8.91642	13.6303	6.41708
57	2(3H)-Benzothiazolethione	0.989316			32.9124	165.978	Organoheterocyclic compounds	forward	9.35695	0.292637	0.000417066	0.333983	7.39185	0.0305177	0.244824	4.87598	2.04937	0.327014	0.364838	3.16852	0.680553	7.522	5.7937	0.171322	4.68954	3.26073	2.60624	0.536681	2.68488	0.286827	0.00037745	0.506905	0.199242	0.205942	2.63232	8.92312	1.39359	0.000347281	3.64884	0.0335026	0.125014	0.435638	1.98022	0.366198	2.017	16.8617	0.412288	6.71164	3.77682
58	Tricosanoic acid	0.988963			36.6309	353.342	Lipids and lipid-like molecules	forward	0.162625	0.405492	0.397534	0.552904	0.183718	0.459765	0.637179	0.154874	0.617529	0.439523	0.704214	0.0900978	0.572872	0.18793	0.366914	0.227933	0.0940243	0.38961	0.736999	0.127544	0.375464	0.414704	0.506728	0.265417	0.201595	0.410655	0.257625	0.168504	0.433169	0.248164	0.313052	0.196882	0.220178	0.397788	0.495078	0.40647	0.178707	0.350309	0.0926023	0.593557	0.666299
59	4-Dodecylbenzenesulfonic Acid	0.988765			27.8103	325.184	Benzenoids	forward	11.6768	9.16725	40.4661	25.6463	43.8661	33.2606	20.0928	28.2027	26.8116	39.824	17.4727	23.4222	40.0722	22.9517	28.3518	38.2988	31.4481	7.90652	45.029	14.3355	27.4151	25.402	20.1448	31.1758	19.5072	28.3038	18.3759	30.0731	23.9025	19.8119	38.7726	35.7209	8.22187	31.2756	7.31751	28.1058	20.8405	32.3635	34.1972	23.2697	33.7105
60	5,6-DHET	0.98861			108.834	337.238	Lipids and lipid-like molecules	forward	0.104543	0.0793978	0.217789	0.13631	1.01899	0.0322356	0.601488	0.595115	0.199636	0.0249654	0.427138	0.00734669	0.0505601	0.0755328	0.256551	0.0870682	0.0765141	0.0465231	0.0500769	0.313664	0.220072	0.225681	0.283216	0.0205122	0.0637209	0.20363	0.0826843	0.347732	0.024759	0.0268954	0.438248	0.0287641	0.0831205	0.0925737	0.0496067	0.70725	0.0366302	0.0215811	0.0374001	0.0503033	0.187197
61	Glutaric acid	0.988409			217.758	131.034	Organic acids and derivatives	forward	1.56818	0.764289	0.824458	0.65343	1.4552	0.633687	0.589354	0.558471	0.715124	0.877586	0.468517	0.567899	0.63645	0.677152	0.993536	0.489667	0.755371	0.909155	1.69062	0.756294	0.829222	0.6829	0.691892	0.699218	0.788365	0.614276	0.584179	0.93757	0.71139	0.6125	0.740197	0.492374	0.512755	1.98282	0.759123	1.75182	1.62015	0.646622	0.466801	0.55546	0.647672
62	D-2,3-Dihydroxypropanoic acid	0.988325			328.607	105.018	Organic oxygen compounds	forward	6.36806	4.56271	5.28863	3.18815	5.09718	3.46419	2.68782	3.48108	4.6596	4.09189	3.86664	5.53573	4.18682	3.7923	5.26161	2.59822	5.73732	3.90654	4.37801	7.85252	4.50025	6.31662	4.01643	5.12304	5.262	5.3809	3.5614	5.58344	4.55819	3.45549	5.80793	2.46043	4.92984	7.34068	4.40233	7.77303	5.77603	3.89674	3.46271	4.01382	3.62134
63	Cohumulone	0.987841			93.1497	347.186	Organic oxygen compounds	forward	13.673	0.101558	0.050968	0.0155567	0.161744	0.130027	0.0607427	0.166435	0.10175	0.0883066	0.132037	0.202855	0.133052	0.0683723	0.0935553	1.93207	0.0717321	0.563482	0.0773275	0.284832	0.905469	0.108253	0.214239	0.166038	0.157135	0.0616408	0.528915	0.0791084	0.0551879	0.0665464	0.140948	0.0592122	0.0627416	0.0889929	0.115651	0.192284	0.145451	0.0561753	0.0299789	0.136675	0.0561128
64	16-Hydroxy hexadecanoic acid	0.987271			36.6349	271.227	Lipids and lipid-like molecules	forward	2.83587	4.31621	3.92163	2.7872	3.30584	3.37897	3.06747	2.51032	2.31868	2.63526	3.42234	3.11089	3.33886	1.94003	3.92745	3.07771	2.22604	3.46224	3.183	1.71704	3.02415	2.915	1.70495	1.50039	1.94396	2.4946	1.16293	3.22357	1.91671	1.90288	2.7468	3.8391	2.48374	2.96828	4.64822	3.8201	4.50347	2.33067	2.32873	2.43217	2.30117
65	(Â±)-Tryptophan	0.986988			278.779	203.082	Organoheterocyclic compounds	forward	20.9774	12.75	15.8411	11.2231	12.4299	12.1827	11.007	6.1187	14.6533	10.1562	12.4224	11.8793	10.705	9.01895	13.3961	8.35388	13.7958	12.3775	14.4928	23.9186	12.885	12.4577	10.1406	12.9105	16.9067	14.7993	10.3049	15.4557	11.101	8.88253	16.0069	5.77065	10.0295	17.0698	12.8291	16.912	15.8089	11.5146	4.56739	12.2788	7.38894
66	Beta-D-Glucose	0.986622			320.327	179.055	Organic oxygen compounds	forward	35.5308	32.1174	31.9208	54.0058	31.1626	32.1028	31.5457	23.969	41.3908	17.9458	22.5181	43.6677	26.2312	37.8877	22.8605	17.6346	36.2022	36.116	39.2446	34.9886	32.4521	45.8677	40.6511	37.4308	28.1267	41.5042	20.2136	85.6957	25.4995	23.7522	53.706	28.947	23.0815	41.5726	24.8728	73.2224	34.5942	65.5488	19.2977	33.436	31.0957
67	Xanthine	0.985827			236.781	151.025	Organoheterocyclic compounds	forward	4.4432	1.2496	2.67717	1.54692	3.36362	2.72765	1.96121	1.56511	2.2454	2.20311	2.09016	3.40262	2.53305	1.7499	5.44138	1.75002	2.12385	1.17674	2.25051	3.95803	2.52296	2.7041	1.62613	2.26489	2.07935	1.58142	2.83965	2.59807	2.5821	1.98455	4.23908	1.40625	2.35232	3.77929	3.17245	3.10714	4.6005	2.12771	0.921948	1.48319	1.49501
68	Valproic acid	0.984511			59.2657	143.107	Lipids and lipid-like molecules	forward	5.72591	2.10668	2.60371	1.65192	1.92698	2.30589	2.6945	2.88962	2.02086	2.0441	2.52364	3.92821	2.44061	5.72942	8.08656	2.92656	4.7478	4.56999	2.40802	3.50441	3.34177	2.14631	1.69047	2.9096	2.17428	2.16873	2.62253	2.58715	3.49366	1.64991	5.98017	4.65611	5.15626	2.32541	4.69428	3.03157	2.0067	1.51369	4.53164	2.58355	1.40671
69	5a-Tetrahydrocorticosterone	0.984409			217.809	349.238	Lipids and lipid-like molecules	forward	0.0701349	0.196376	0.147448	0.132465	0.0754978	0.0560362	0.106954	0.126857	0.107615	0.100362	0.131523	0.0296523	0.0399046	0.103634	0.0603871	0.0239652	0.155914	0.0317695	0.0798721	0.0317659	0.0904067	0.16145	0.117171	0.104629	0.0991603	0.0610566	0.221222	0.0534099	0.0451712	0.130738	0.112095	0.0325568	0.0561579	0.0852998	0.0707128	0.117309	0.0670462	0.109144	0.0908164	0.0827275	0.0979855
70	L-Gulose	0.983453			298.617	179.055	Organic oxygen compounds	forward	1.28106	0.83023	0.88866	0.971755	0.961742	0.908292	0.880999	0.713895	0.69897	0.813661	0.816222	0.82543	0.60197	0.671031	0.832561	0.322159	1.01709	0.883864	0.933344	2.37639	0.911466	0.693182	0.758111	0.408489	0.891057	1.26983	0.378687	1.87653	0.7203	0.780021	0.707312	0.561975	0.848345	1.1216	1.08832	0.849363	1.10123	0.855389	0.639784	0.581847	0.64464
72	Ethyl dodecanoate	0.982334			36.6013	227.201	Lipids and lipid-like molecules	forward	8.53735	6.8231	17.9329	5.17471	10.7788	8.88487	9.4513	12.9549	6.91199	7.39672	6.48649	8.72555	11.0055	11.6142	19.8945	9.72716	9.69267	9.98099	8.14145	6.40024	9.82577	7.79162	4.48947	7.06872	10.9091	3.32749	8.54931	8.96973	10.5208	5.68119	12.8866	11.0978	8.59365	14.5088	8.9717	10.748	12.9551	3.61808	5.49101	8.03359	5.0654
73	Androsterone sulfate	0.98157			29.5185	369.174	Lipids and lipid-like molecules	forward	696.905	43.8985	139.577	72.8193	103.317	56.565	61.7532	63.0216	93.1073	45.592	67.1107	49.8251	46.6195	22.5119	118.428	52.1492	68.6974	115.949	77.9965	82.461	103.915	48.638	266.049	64.0424	31.6565	49.4006	89.3335	49.3802	34.5463	24.9424	35.6976	133.613	114.295	63.4511	83.5073	46.0438	43.1297	20.3334	71.0931	52.4487	36.2669
74	Ricinoleic acid	0.981193			36.6034	297.243	Lipids and lipid-like molecules	forward	1.92326	3.34531	5.47972	1.8392	2.77028	2.11187	2.61982	2.12584	1.20652	1.35842	1.72436	1.23795	1.51204	2.27935	3.28345	2.0554	2.35714	1.80748	2.40654	1.54736	2.24957	2.3987	1.60022	1.8555	2.14027	2.72136	1.71537	2.91825	2.43703	1.43395	2.283	2.24825	2.79491	3.02247	2.7549	2.52222	3.82747	2.03472	1.41521	1.45381	1.23318
75	Estrone sulfate	0.979976			25.0366	349.111	Lipids and lipid-like molecules	forward	155.067	14.6148	151.535	26.7718	88.938	16.6918	37.9171	76.2051	25.6899	11.2175	50.2297	11.3599	34.3498	25.0861	69.303	21.0628	44.8223	69.1381	51.4212	65.7622	52.3592	8.36704	67.8361	20.3336	12.9869	25.4304	48.2655	19.264	23.4116	16.7728	16.6291	96.0339	44.2478	18.8707	18.6887	21.6251	37.9654	8.03568	43.836	18.6852	14.3817
76	Glycocholic acid	0.979949			277.906	464.302	Lipids and lipid-like molecules	forward	0.665335	0.422695	0.676642	0.39097	0.247409	0.57446	0.408124	0.303696	1.16205	0.642494	1.5197	1.89639	0.725664	2.17532	0.399261	0.477659	0.494364	0.245206	1.41058	1.37293	0.810547	0.678833	1.30251	2.92996	1.68272	1.36411	0.300663	0.886389	0.870638	0.203647	0.766286	0.24483	1.56002	0.966537	0.329405	2.20687	0.347924	0.584479	0.79102	0.27828	0.511399
77	Sedoheptulose	0.979381			63.0131	209.066	Organic oxygen compounds	forward	1.83012	0.558272	1.32031	0.646904	1.36373	0.475455	0.665167	1.03752	2.0155	1.20893	1.31985	1.00716	1.26577	1.95019	1.8658	1.2062	1.61563	1.51787	0.625802	0.744323	1.21202	1.90646	1.04998	0.162675	1.19304	1.56085	0.82041	1.19996	2.26592	1.1736	1.10043	1.12989	1.53368	2.10885	0.816685	2.2964	0.653309	1.34681	2.04658	1.79615	1.28305
78	Alpha-dimorphecolic acid	0.97923			200.402	295.228	Lipids and lipid-like molecules	forward	0.030846	0.0341253	0.0445698	0.0403651	0.0278848	0.0322289	0.0457828	0.0119764	0.0192961	0.0606109	0.0430284	0.0163244	0.0282094	0.0240788	0.0323464	0.0136592	0.0146696	0.0280518	0.0381403	0.0320854	0.030914	0.0261036	0.0141876	0.0327054	0.0181418	0.016242	0.0359036	0.0251525	0.0217674	0.0252187	0.0293454	0.0137807	0.0191038	0.0275521	0.0286403	0.0645671	0.0414548	0.028343	0.0173548	0.0366266	0.0137161
79	Succinic acid semialdehyde	0.97861			416.372	101.024	Lipids and lipid-like molecules	forward	5.08355	4.91553	4.51403	2.57671	5.97985	6.80127	3.59192	9.25554	6.81582	3.184	7.31781	6.66576	5.20594	4.25572	3.5458	5.73957	4.69479	3.60762	5.96749	4.53216	5.21254	3.90455	6.08137	6.48526	5.10966	5.22228	1.67323	6.15478	3.55748	3.12149	6.26799	5.96163	3.76701	3.94132	4.00668	6.91736	3.1398	6.2104	2.85668	3.27916	3.17714
80	Formylanthranilic acid	0.978517			92.6308	164.035	Benzenoids	forward	2.13085	0.609297	0.867236	0.161706	0.269524	0.411212	0.336915	0.248085	0.29927	0.137466	0.613906	0.0651655	0.3554	0.415871	0.448735	0.702283	0.71237	0.538756	0.465251	1.58984	0.568957	0.42141	0.530856	0.317659	0.196968	0.549717	1.11217	0.959851	0.265147	0.135718	0.211766	0.331621	0.554189	0.0964669	0.401306	0.864408	0.232801	0.179006	1.20612	0.610292	0.11949
81	Valeric acid	0.978304			101.128	101.06	Lipids and lipid-like molecules	forward	0.000392975	0.000368114	0.000417066	0.000349943	0.000379526	0.000350496	0.000360433	0.000350893	0.000379267	0.000358021	0.000354627	0.000366226	0.00037927	0.000359839	0.792777	0.000356965	0.000367473	0.000378959	0.000398539	0.000380883	0.0399913	0.913262	0.00037745	0.00037033	1.21936	0.000374972	0.000351236	0.000381352	0.000376026	1.58639	0.000416587	0.000352139	0.000351346	0.000426346	0.000380732	0.000411772	0.00037658	0.906083	1.28502	0.000356271	2.42411
82	Pyroglutamic acid	0.977201			389.634	128.034	Organic acids and derivatives	forward	1.25728	1.28649	1.47003	1.24173	1.26546	1.19711	1.11881	1.01298	1.11649	1.12214	1.2376	1.20016	1.19999	1.14325	1.46128	1.05647	1.30641	1.38857	1.38414	2.3704	1.29184	0.964974	1.24672	1.24961	1.7081	1.33832	0.859713	1.74098	1.64549	1.01158	1.60759	1.00973	1.00376	1.2483	1.6645	1.44048	1.26124	1.08823	0.860877	1.31015	1.22295
83	Chenodeoxycholic acid	0.977063			175.09	391.285	Lipids and lipid-like molecules	forward	0.754646	0.539183	0.710424	0.65172	1.23101	0.490541	0.506191	0.582383	0.440231	0.30925	0.694824	0.524923	0.66517	0.829251	0.459904	0.375894	0.414627	0.627696	2.07814	0.625215	0.675561	1.26262	0.625497	0.458263	1.62791	0.729616	0.319563	0.44957	0.852552	0.274784	1.01304	0.870429	1.20774	0.417862	0.333617	0.999434	0.00842481	0.347572	0.273988	0.468672	2.63806
84	2-Ketobutyric acid	0.976054			245.69	101.023	Organic acids and derivatives	forward	1.62467	1.15858	1.56103	1.25902	2.0267	2.47823	1.25489	1.35464	1.03196	1.27068	1.17757	1.65455	1.41176	1.34708	1.1646	0.971781	1.04138	1.38123	3.86687	1.92645	1.54818	1.31723	3.22033	1.42513	2.75249	1.40862	0.826067	1.71994	1.86271	1.22931	3.15993	1.07746	1.63648	2.07748	1.34483	1.50449	2.00477	1.24351	0.952379	1.02134	1.15834
85	Uridine	0.976006			172.832	243.062	Nucleosides, nucleotides, and analogues	forward	25.1466	24.4684	21.6933	16.8809	21.9555	20.0109	14.9726	15.4031	17.77	22.0694	18.3408	25.1001	21.8975	14.8954	22.1524	21.725	21.1946	21.5897	15.5097	17.0612	19.9919	19.9795	15.0473	20.4793	18.0603	20.4936	17.5448	25.5936	20.246	21.6793	28.6817	17.145	15.1297	30.6131	24.3199	25.7482	23.5436	15.3835	13.8875	18.885	18.11
86	L-Tyrosine	0.975586			320.339	180.059	Organic acids and derivatives	forward	3.13099	1.72427	4.68497	1.85723	1.84641	2.44846	2.25049	1.77588	2.5431	2.09473	0.985965	3.19642	1.65622	1.55925	2.67771	2.00674	1.55799	1.97023	2.0172	11.3021	2.66432	2.57483	2.24534	3.17308	2.64441	1.76078	2.18272	2.55171	3.38356	1.14103	2.48755	1.58618	5.07187	3.61051	3.24852	3.321	3.66418	2.13635	1.53222	3.76918	1.6273
87	Myristic acid	0.974889			145.729	227.201	Lipids and lipid-like molecules	forward	0.269072	0.306419	0.267665	0.346037	0.325979	0.252673	0.153706	0.314016	0.30704	0.31435	0.29131	0.289184	0.27797	0.274979	0.314617	0.411616	0.342531	0.162579	0.270335	0.230785	0.286143	0.282772	0.256694	0.241963	0.27626	0.244412	0.241639	0.261529	0.205707	0.215022	0.304479	0.279099	0.293558	0.289223	0.325766	1.07039	0.322987	0.283843	0.279218	0.257389	0.332407
88	Hydrogen phosphate	0.973279			179.162	96.9689	Homogeneous non-metal compounds	forward	2.455	1.98026	1.5051	1.92673	2.22566	1.60452	1.71032	1.26695	2.01227	1.2222	1.2397	1.86348	1.91202	1.93007	2.02652	1.15901	2.30349	1.87799	2.10023	1.54896	1.79353	1.59296	1.49752	1.69377	1.80189	1.38185	1.11859	2.20159	1.33845	1.39907	2.00898	1.49463	1.20632	2.0801	1.81883	2.24435	1.53321	1.61499	0.957389	1.30486	1.64198
89	Leukotriene B4	0.970833			130.453	335.222	Lipids and lipid-like molecules	forward	0.261309	0.0654865	0.0335314	0.0394109	0.0940312	0.0508467	0.0616603	0.119269	0.0835989	0.0389083	0.0794115	0.0171834	0.0952401	0.0454224	0.078367	0.0609341	0.0676805	0.0807953	0.0574389	0.0573356	0.0743931	0.125758	0.0712982	0.032184	0.0461491	0.0826612	0.0447169	0.0647207	0.0517661	0.0407526	0.0741062	0.045714	0.0813136	0.0539302	0.0129628	0.101697	0.0372413	0.263149	0.0744984	0.0802868	0.0542853
90	3-Carboxy-4-methyl-5-propyl-2-furanpropionic acid	0.970645			237.556	239.092	Lipids and lipid-like molecules	forward	13.4211	1.65011	1.41074	0.936279	1.55394	3.71114	0.658659	0.351064	1.35413	2.47047	0.17668	0.817047	1.9728	0.579047	0.50882	1.18424	1.86314	0.586447	0.568807	1.81519	1.87949	9.17482	0.373614	9.24111	5.84843	1.01378	1.29504	1.20135	0.545817	2.9881	0.470735	0.454551	1.49744	3.24067	0.295987	1.21587	1.01017	0.932964	0.119411	0.413652	2.12461
91	L-Lysine	0.969891			526.662	145.097	Organic acids and derivatives	forward	0.656212	0.422089	0.502958	0.442539	0.554284	0.409573	0.311987	0.37914	0.554441	0.293167	0.403153	0.59011	0.332813	0.413897	0.486117	0.220843	0.597972	0.432968	0.499658	0.578085	0.4541	0.383282	0.437643	0.480339	0.721748	0.232828	0.190054	0.67659	0.246297	0.408761	0.697507	0.259543	0.431021	0.584363	0.377995	0.522474	0.45511	0.339902	0.12673	0.30109	0.266961
92	2-Hydroxyethanesulfonate	0.968936			179.082	124.991	Organic acids and derivatives	forward	5.83864	8.11198	10.1777	5.73717	6.28038	8.39241	7.73755	12.9295	19.653	9.50325	7.97243	10.1639	10.5845	8.54304	6.19669	7.8802	4.46294	6.8278	6.20796	9.53356	8.63673	3.79766	7.13373	4.92974	5.95271	5.07338	5.78437	3.07319	8.37684	6.96606	9.20634	7.73509	6.76412	7.42787	6.14531	8.77576	6.15729	17.6303	8.84124	5.624	7.95685
93	Deoxycholic acid	0.968007			93.5751	391.285	Lipids and lipid-like molecules	forward	0.891298	1.03474	3.1186	0.487777	0.497681	0.595049	0.673626	0.443487	0.396864	0.718041	1.54235	0.259315	0.562221	0.676821	0.54333	0.402013	0.567553	0.752685	0.541159	0.951537	0.782807	0.787094	0.608904	0.587846	0.649817	1.43843	0.816666	0.842326	0.646584	0.690563	0.861295	0.311467	0.467213	0.811151	0.764622	0.958883	0.732579	0.489743	0.535324	0.709773	0.615478
94	Pantothenol	0.96663			66.9624	204.123	Lipids and lipid-like molecules	forward	0.000392975	0.0141401	0.000417066	0.0314303	0.340114	0.000350496	0.00938838	0.021022	0.0186959	0.0752499	0.000354627	0.0380201	0.00037927	0.000359839	0.0439162	0.00534452	0.00452752	0.000378959	0.492956	0.0694393	0.0583439	0.000383489	0.00037745	0.0296981	0.000345742	0.0512009	0.000351236	0.000381352	0.0597818	0.0190124	0.0134878	0.0100028	0.000351346	0.0241471	0.0168484	0.000411772	0.00037658	0.000353512	0.0333122	0.00872572	0.0638712
95	Hippuric acid	0.96515			217.401	178.05	Benzenoids	forward	149.185	5.79637	9.87795	3.4387	37.7273	3.60609	10.0173	5.0121	6.42036	5.6471	7.58165	1.50482	10.8229	5.02445	14.8581	11.8021	4.27517	17.0409	4.93593	11.0817	16.2828	25.32	23.9834	13.6597	5.61372	11.7196	23.1298	4.77129	2.73999	0.671902	6.10909	3.12673	6.31804	3.85454	2.09849	36.0754	8.4237	7.92253	2.76748	5.22347	5.88162
96	24-Epibrassinolide	0.964686			180.721	479.338	Lipids and lipid-like molecules	forward	0.337724	0.302141	0.354039	0.283922	0.256461	0.281794	0.259243	0.155235	0.172602	0.227126	0.195017	0.0868955	0.182637	0.213342	0.163403	0.0779871	0.188353	0.178347	0.285178	0.211468	0.220646	0.259813	0.058559	0.158852	0.161427	0.165098	0.202948	0.260417	0.151275	0.204159	0.250399	0.0692246	0.112564	0.307888	0.227209	0.301378	0.164044	0.118238	0.202889	0.281439	0.177108
97	(10E,12Z)-(9S)-9-Hydroperoxyoctadeca-10,12-dienoic acid	0.963999			215.413	311.222	Lipids and lipid-like molecules	forward	1.78147	0.898576	0.574492	0.779695	0.946064	0.981228	0.958264	0.7129	1.53755	0.655548	1.38205	0.560532	0.574928	2.72374	0.364637	0.490711	1.12833	0.87065	0.687922	0.595298	0.960229	0.958024	1.19191	0.737981	0.450731	1.14457	0.94387	0.562662	0.852028	0.438577	0.486629	0.942748	0.982006	0.279585	0.746933	0.42473	0.462759	0.729552	1.06963	0.905769	0.704311
98	Phenylacetylglutamine	0.963756			246.589	263.103	Organic acids and derivatives	forward	4.13355	0.29326	0.786865	0.273628	1.04017	0.584409	0.3557	0.815839	0.457859	0.156099	0.599366	0.0664001	0.297965	0.0957262	0.567351	0.198881	0.429577	0.48174	0.242379	0.469422	0.61731	1.41467	0.305849	0.277038	0.0890564	0.149245	0.563115	1.20605	0.136621	0.0364241	0.503862	0.637086	2.32165	0.0813443	0.357755	1.79057	0.206011	0.481179	0.0808706	1.05311	0.439662
99	5-Methylcytidine	0.962503			406.973	256.091	Nucleosides, nucleotides, and analogues	forward	0.0391434	0.0603622	0.0521723	0.0336951	0.0413567	0.0436424	0.0240497	0.0342874	0.0473292	0.0227385	0.0368946	0.0366285	0.0399941	0.0309306	0.0523731	0.0177108	0.0552455	0.0532809	0.0354185	0.0799836	0.0418619	0.0197899	0.0338346	0.0392376	0.100308	0.0411077	0.00544103	0.0928625	0.0536236	0.0299509	0.063053	0.0220836	0.0282932	0.0270239	0.0534297	0.0622257	0.0633703	0.0499316	0.0215238	0.00286867	0.0414381
101	Terephthalic acid	0.959767			381.918	165.019	Benzenoids	forward	2.99785	2.20489	1.90742	1.79857	2.50911	2.2031	1.78297	2.29945	1.77472	1.93075	1.79622	2.70486	2.22027	2.1366	1.76568	2.09306	2.20357	2.20263	2.11845	1.33189	2.0991	1.93851	2.32932	2.55207	1.79307	2.40439	1.77797	1.74311	2.2318	1.6296	1.9668	2.37232	1.75443	1.99871	1.78962	1.90549	2.49604	2.11695	2.10318	1.92259	2.51811
102	Succinic acid	0.958198			411.687	117.018	Organic acids and derivatives	forward	10.6611	7.62539	11.104	6.93654	9.30423	7.45858	6.65934	5.93175	8.58927	8.25299	7.75266	9.0834	8.52605	6.63857	10.4387	6.5464	8.12952	8.5973	9.4454	10.8481	8.42646	9.42489	9.21862	7.92771	8.76084	8.22111	7.27299	10.417	10.5769	7.25941	9.79311	6.57965	8.39307	11.4684	9.3768	10.3577	9.82303	7.10707	6.67118	8.0088	7.28373
103	5-KETE	0.955669			54.8441	317.212	Lipids and lipid-like molecules	forward	0.460046	0.0458472	0.0437389	0.0324173	0.0285347	0.0490069	0.0090724	0.0783046	0.0805099	0.0667474	0.0120252	0.154668	0.00037927	0.0381084	0.000372652	0.0952349	0.000367473	0.0174758	0.0727207	0.0994522	0.0692515	0.0859661	0.165954	0.0701722	0.000345742	0.026432	0.0121656	0.000381352	0.000376026	0.000347281	0.000416587	0.0332651	0.122796	0.000426346	0.065218	0.0386827	0.0367783	0.000353512	0.0465588	0.0508694	0.000379707
104	gamma-CEHC	0.95524			95.0025	263.128	Organoheterocyclic compounds	forward	3.39779	1.39961	0.720192	1.20497	1.45091	2.06343	0.594484	0.904725	1.42638	0.496684	1.71818	1.86801	0.862506	0.833676	1.1574	1.05976	1.12287	1.76217	1.66553	3.60853	1.46589	1.75118	0.567941	1.90688	1.6659	1.65245	2.20765	2.43862	2.11722	0.39391	3.03259	1.44659	1.06067	1.83869	1.85294	1.66405	0.765157	0.817378	0.783179	2.39359	0.840448
105	Acesulfame	0.954565			28.575	161.986	Organic acids and derivatives	forward	0.14541	0.000368114	0.000417066	0.000349943	0.000379526	0.952626	10.4409	0.000350893	1.20174	0.000358021	101.124	0.184939	0.00037927	8.38266	0.90731	0.000356965	0.000367473	11.9635	0.641712	0.000380883	6.79742	0.000383489	0.786053	0.00037033	0.000345742	0.000374972	0.000351236	0.000381352	0.000376026	0.000347281	2.59306	0.000352139	0.000351346	2.14727	0.100218	0.000411772	0.00037658	0.000353512	0.000356224	4.70401	7.67812
106	D-Glutamine	0.95426			389.642	145.061	Organic acids and derivatives	forward	48.7432	49.8085	51.7553	46.7642	48.7315	45.0681	38.1004	39.3477	41.8749	40.4436	46.841	45.6307	47.2029	44.7343	59.758	39.3093	46.6969	53.2576	53.6339	91.6719	48.9687	33.6027	50.7318	49.7349	61.6648	51.4226	33.6859	69.7661	57.1034	37.9832	53.0112	37.032	37.2796	46.1835	64.1418	54.8203	54.4197	43.0097	31.2484	48.4706	47.6957
109	Pentostatin	0.951879			157.011	267.108	Organoheterocyclic compounds	forward	4.06632	0.188062	0.0648932	0.0814266	1.96564	0.403251	0.190711	0.137139	2.62769	1.1282	0.367937	1.23356	0.112351	0.486279	1.19531	0.578534	0.512381	0.718988	2.288	0.574352	0.946051	2.59881	0.522053	0.355855	0.634717	0.117274	0.269888	0.264842	1.0033	0.294413	0.873291	0.417891	1.58074	1.46926	0.340603	4.8287	0.807878	2.62964	0.770303	0.882977	0.900851
110	2-Hydroxymyristic acid	0.951144			96.1171	243.196	Lipids and lipid-like molecules	forward	0.229393	0.126981	0.410751	0.167608	0.140293	0.0836002	0.151335	0.24067	0.0932841	0.171864	0.114764	0.105273	0.17152	0.260172	0.389218	0.169265	0.162026	0.15198	0.174056	0.120322	0.181719	0.101442	0.0736235	0.153234	0.194655	0.0845797	0.214363	0.159908	0.251694	0.0724345	0.265007	0.161123	0.276564	0.26003	0.160193	0.170679	0.155223	0.0977813	0.0800506	0.0678533	0.0881601
111	D-Ornithine	0.950691			406.896	131.082	Organic acids and derivatives	forward	0.586583	0.756934	0.720929	0.443121	0.561151	0.686862	0.395472	0.528094	0.588001	0.382791	0.77651	0.615913	0.610507	0.441101	0.728303	0.417781	0.73807	0.780783	0.457107	1.39205	0.630403	0.301449	0.426093	0.481247	1.53846	0.561461	0.157284	1.56041	0.755183	0.497337	1.04168	0.389615	0.586412	0.421175	0.746485	0.868132	0.966131	0.726638	0.341502	0.415996	0.623476
112	N-Acetyl-L-alanine	0.949432			276.673	130.05	Organic acids and derivatives	forward	1.70377	1.15771	1.25843	0.929122	1.30592	0.936949	0.766401	1.28958	1.17543	0.917909	0.964944	1.22613	0.935549	0.764649	1.2935	0.73307	1.10453	1.06704	1.13316	2.24532	1.14546	1.34338	1.06065	1.108	0.741286	1.141	0.923157	1.86451	1.08678	0.819987	0.954489	0.652599	1.06104	1.37325	1.39132	1.55078	1.73912	0.874836	0.743224	1.2425	0.824291
115	3-Hydroxyisovaleric acid	0.94646			248.282	117.055	Lipids and lipid-like molecules	forward	1.30741	0.646095	0.796574	0.411149	0.521139	0.576469	0.520774	0.8169	0.523252	0.697799	0.511494	0.47276	0.372046	0.415039	0.591502	0.460702	0.568729	0.590026	0.670618	1.08793	0.62792	0.774517	0.586137	0.515183	0.620371	0.425602	0.622675	0.876079	0.628589	0.459802	0.799658	0.360841	0.671551	0.662086	0.911665	1.01513	0.414433	0.652745	0.401022	0.703842	0.367033
116	Thymine	0.945486			70.2944	125.035	Organoheterocyclic compounds	forward	0.642747	0.573045	0.663573	0.39852	0.600463	0.397193	0.391853	0.487497	0.486747	0.463691	0.378656	0.682278	0.474531	0.603217	0.511196	0.408133	0.578216	0.433092	0.713532	0.882987	0.538558	0.51322	0.494053	0.439941	0.619996	0.806462	0.358139	0.52692	0.494907	0.365514	0.517495	0.559015	0.597523	0.677277	0.478236	0.83532	0.528456	0.446778	0.549956	0.359139	0.353557
117	L-Phenylalanine	0.944578			277.321	164.071	Organic acids and derivatives	forward	28.9747	21.9492	30.0698	21.9589	30.0559	23.1313	20.4808	17.9228	26.7526	23.8186	32.9633	29.6326	28.5626	19.1941	29.056	16.9022	25.4977	23.5186	25.0206	57.3848	26.6424	23.0463	28.8755	26.4301	32.0759	24.0419	21.1167	37.0333	27.2395	21.5337	27.9144	17.8133	26.5748	31.8413	28.4282	32.5168	35.2951	23.1184	17.249	19.6489	21.3192
118	Hydroxyphenyllactic acid	0.943245			216.059	181.05	Phenylpropanoids and polyketides	forward	0.753469	0.659991	1.65172	0.729483	0.684157	0.999041	0.905493	0.977681	1.07614	0.718858	1.09447	1.14119	0.876961	0.726503	0.895398	0.37438	0.714131	0.808915	0.943914	1.42651	0.90792	1.16744	0.848923	1.27092	1.01303	0.732924	0.927375	0.804427	0.877449	0.542522	1.44993	0.556898	1.24753	1.11299	1.07814	1.0062	0.983915	0.729413	0.753815	1.20681	0.623346
119	8,9-DiHETrE	0.942574			181.671	337.238	Lipids and lipid-like molecules	forward	0.269364	0.255234	0.183756	0.225286	0.2078	0.149459	0.091639	0.25738	0.228051	0.167244	0.226085	0.09625	0.113261	0.171607	0.150133	0.0724039	0.300862	0.203245	0.267956	0.254035	0.194553	0.213298	0.167654	0.131323	0.185245	0.197817	0.183825	0.170063	0.191316	0.151454	0.257432	0.0908251	0.128113	0.128988	0.18228	0.195456	0.133608	0.127658	0.156928	0.137366	0.119629
120	Uracil	0.9411			79.4595	111.019	Organoheterocyclic compounds	forward	1.83494	1.38156	1.13862	1.10691	1.31388	1.16196	0.929369	0.954216	0.868468	1.3664	1.39845	2.52779	1.12642	3.85692	1.37459	1.24357	1.70562	1.38645	1.0604	1.4928	1.46146	1.06452	1.11523	1.01647	1.81662	1.85431	1.6634	1.61223	1.37362	1.08344	1.45518	1.59164	2.02675	2.03085	1.31319	1.53348	1.21287	0.927084	1.3503	1.43616	0.91994
121	20-Hydroxyeicosatetraenoic acid	0.940763			52.507	319.227	Lipids and lipid-like molecules	forward	0.468639	0.177034	0.12689	0.0415716	0.298117	0.109905	0.0479896	0.431563	0.0533342	0.0442379	0.294141	0.303121	0.51118	0.133901	0.556177	0.227692	0.0148461	0.0149422	0.0253495	0.955409	0.241802	0.214211	0.0689127	0.0402959	0.135524	0.0580684	0.253278	0.0983849	0.206236	0.114265	0.474138	0.116733	0.127592	0.0887797	0.0261046	0.10095	2.04505	0.000353512	0.0137215	0.0460249	0.0584133
122	Prostaglandin A2	0.940642			95.3174	333.207	Lipids and lipid-like molecules	forward	0.148306	0.0276728	0.0521776	0.0272785	0.0597727	0.0353176	0.0364231	0.0666927	0.0554189	0.0158667	0.0440403	0.0409261	0.0468328	0.0334503	0.0411338	0.0348955	0.0244172	0.0679671	0.110852	0.0645231	0.0516982	0.047358	0.0151895	0.0773996	0.0609711	0.0776405	0.0561215	0.0630798	0.0366042	0.0103186	0.0718689	0.0394973	0.0480421	0.0868214	0.0305193	0.0588522	0.0529837	0.0518768	0.0481443	0.116496	0.023839
126	myo-Inositol	0.93337			55.7907	179.057	Organic oxygen compounds	forward	2.34557	0.000368114	0.000417066	0.906687	4.36056	0.0713922	0.277179	0.0290346	0.000379267	0.379391	0.0122234	0.0237444	0.00037927	0.506052	0.000372652	0.000356965	0.000367473	0.745413	5.89517	11.939	1.3747	6.27735	0.00037745	0.00037033	0.000345742	0.000374972	4.50982	8.45085	0.000376026	0.000347281	0.000416587	0.000352139	0.000351346	0.000426346	0.000380732	0.541376	0.0279839	0.0258589	0.000356224	0.105412	0.0313561
129	Diethyl phthalic acid	0.925622			69.2197	221.081	Benzenoids	forward	0.10026	0.107275	0.180004	0.0436483	0.074355	0.0850564	0.100541	0.0513231	0.165109	0.0203974	0.0423713	0.130081	0.0861436	0.31817	0.14548	0.0674109	0.0851349	0.074384	0.0747303	0.0674129	0.100964	0.0547984	0.12562	0.11243	0.14026	0.154994	0.0233441	0.147619	0.208972	0.0885908	0.0664317	0.18079	0.163032	0.0468006	0.0960504	0.108584	0.106012	0.147309	0.0987297	0.0824307	0.196465
130	(10E,12Z)-9-HODE	0.924354			36.5283	295.227	Lipids and lipid-like molecules	forward	0.534067	0.450996	1.08981	0.590557	0.162625	0.900195	1.12349	0.0399513	0.623991	0.334186	0.840953	0.467655	0.770138	0.826778	0.730294	0.317924	0.000367473	1.00658	0.676816	0.413253	0.595031	0.670296	0.569656	0.853523	0.892549	1.04634	1.03881	0.000381352	0.308568	0.526798	0.552565	0.363127	0.892436	0.0309652	0.823739	0.77174	1.06961	1.24491	0.130552	0.574731	0.604859
131	Hexadecanedioic acid	0.923191			234.188	285.207	Lipids and lipid-like molecules	forward	0.603269	0.221476	0.273033	0.125595	0.436585	0.175105	0.111636	0.200461	0.353658	0.127721	0.349653	0.154376	0.124733	0.62206	0.174878	0.101068	0.249088	0.130214	0.235872	0.141708	0.245609	0.238211	0.180994	0.0751137	0.210087	0.185597	0.188323	0.227339	0.182693	0.0853639	0.148273	0.182034	0.217645	0.105115	0.206307	0.154779	0.223789	0.102946	0.239172	0.108163	0.0772951
132	Lipoxin B4	0.92284			76.4873	351.217	Lipids and lipid-like molecules	forward	0.0532794	0.0109996	0.000417066	0.0135421	0.0330473	0.00730871	0.000360433	0.00600233	0.00383991	0.00307778	0.00762999	0.0112462	0.0118517	0.0164474	0.0149359	0.00201505	0.0281391	0.015219	0.0254864	0.0281244	0.0146485	0.00574595	0.0273035	0.00698458	0.0138133	0.0103559	0.0113498	0.110799	0.0115666	0.0402841	0.0390648	0.00655538	0.0125481	0.00588648	0.00533182	0.0315842	0.0672181	0.000353512	0.00394845	0.00216131	0.00698973
133	2-Oxovaleric acid	0.920683			70.1963	115.039	Organic acids and derivatives	forward	558.243	319.135	90.216	319.73	386.349	31.4313	370.971	229.848	297.021	259.508	30.857	143.933	302.364	320.101	504.774	295.594	198.208	41.4325	514.52	254.051	273.414	349.455	309.598	365.993	494.798	183.804	431.834	518.582	378.927	262.224	232.966	275.458	441.548	563.727	396.411	412.211	409.118	218.908	292.447	386.185	206.407
134	Inosine	0.918683			235.971	267.073	Nucleosides, nucleotides, and analogues	forward	3.57316	0.797513	5.10864	1.80646	0.31983	7.05366	6.6396	0.634334	2.17992	14.2913	2.73183	2.81331	2.27855	0.810562	5.15449	5.26309	5.39446	5.36951	0.212188	1.20455	3.68185	2.65022	2.31553	0.863962	3.77195	2.49479	1.26889	0.745803	3.36543	5.10515	2.60075	6.7153	5.49343	2.24182	2.91008	5.56017	1.2902	1.53342	1.33528	4.29516	3.60849
135	1-Deoxy-D-xylulose 5-phosphate	0.916645			223.38	213.016	Organic oxygen compounds	forward	5.72372	8.74712	10.8477	8.60824	8.37454	7.49983	8.82968	6.70988	10.0198	6.35209	8.25666	6.37317	5.96685	9.08465	5.9838	8.51518	8.17124	7.79247	5.42224	4.89431	7.60866	10.9729	8.19524	8.12584	4.62861	7.43373	7.44059	5.10622	10.0131	7.52467	7.66052	9.07333	8.14157	6.26308	5.74857	9.07845	5.29937	9.20418	8.03465	9.37482	9.49679
136	9,10-epoxyoctadecanoic acid	0.91658			95.2193	297.243	Lipids and lipid-like molecules	forward	1.19998	0.909122	1.18432	1.01123	0.699011	0.528375	0.725156	0.506656	0.555631	0.419049	0.91574	0.44926	0.596699	0.463246	0.714517	0.43931	0.896845	0.551474	1.14697	1.22753	0.757005	0.989974	0.468487	0.756656	0.949281	0.725702	0.718142	1.02996	0.689997	0.584647	0.91041	0.415061	0.779032	1.20394	0.997639	0.75479	0.51171	0.521301	0.509353	1.05369	0.914454
138	Beta-Leucine	0.913067			295.028	130.086	Organic acids and derivatives	forward	31.6071	23.5272	33.3083	23.1721	22.1932	19.434	20.0126	17.5365	31.9329	19.5135	29.7765	18.0222	22.0834	17.2332	27.5442	20.0953	26.2998	24.1482	20.8938	40.3917	24.4363	21.5359	26.7057	24.2581	29.5204	14.5296	23.0038	31.2593	28.4242	19.3059	33.2001	16.8871	32.2556	26.4387	27.7084	30.8104	24.5844	24.1475	18.4983	23.2591	23.7577
139	L-Threonine	0.91154			369.605	118.05	Organic acids and derivatives	forward	13.7764	12.197	19.573	14.3823	12.9117	17.7588	13.989	12.3815	12.3225	12.77	16.0865	17.8073	18.0694	14.3198	13.2705	14.1088	18.5898	16.816	17.1643	56.9854	17.264	8.89329	17.9083	18.0926	23.0407	17.3967	12.3564	27.3857	12.1075	10.6852	16.3142	11.5675	15.8792	14.7184	21.0716	13.9689	15.2225	10.4652	4.78941	16.7822	11.9265
140	Undecylenic acid	0.907596			54.034	183.138	Lipids and lipid-like molecules	forward	2.30281	3.3303	2.11259	1.53415	2.23299	2.10396	1.94436	5.80949	1.32495	3.61852	1.83271	2.31036	1.08338	4.15836	2.46252	2.56706	7.00457	2.97147	0.905125	1.59186	2.66008	2.31843	1.04638	2.58284	0.938328	3.33097	2.19967	3.72354	1.91979	6.94986	1.75589	1.9112	3.16402	3.49195	2.88233	3.65037	1.04257	2.15273	2.4139	1.07801	0.975186
141	3-Hydroxybutyric acid	0.904978			431.173	103.039	Organic acids and derivatives	forward	1.54944	1.53717	1.53846	1.05911	1.89033	1.23668	1.05581	1.83048	1.54099	0.486555	0.834076	1.66686	1.80832	1.44724	1.48877	0.936467	1.49096	1.19057	1.35559	1.04417	1.3494	1.35335	1.49467	0.385802	1.30525	1.82102	0.811463	1.72891	0.47622	0.990094	1.34212	0.44555	1.49816	1.42569	1.29943	1.64805	1.97818	0.593417	0.868664	0.606714	1.3554
142	Isovaleric acid	0.904183			41.4612	101.06	Lipids and lipid-like molecules	forward	0.985815	1.21256	1.32846	1.13327	1.33424	1.10237	1.28726	0.910748	1.43536	0.798786	1.23287	1.27665	1.29857	0.865351	1.71913	0.787306	1.20221	1.21945	1.15189	0.790247	1.15363	1.60691	1.26845	1.00205	1.43007	0.519839	1.30512	1.35288	0.751246	0.995337	1.8904	1.06128	0.972305	1.81893	1.18265	1.27897	1.04332	1.02064	0.517085	0.853122	1.20008
143	1H-Indole-2,3-dione	0.902474			47.3597	146.024	Organoheterocyclic compounds	forward	0.78136	0.199773	0.0905537	0.250622	0.0897727	0.238768	0.345789	0.287098	0.191477	0.189996	0.433064	0.185553	0.276164	0.24521	0.270273	0.274171	0.190173	0.228627	0.257068	0.000380883	0.251295	0.528973	0.276365	0.0919816	0.13717	0.27999	0.161496	0.163869	0.229222	0.293379	0.23541	0.337867	0.367908	0.140835	0.250926	0.54682	0.205472	0.277526	0.102159	0.349622	0.306787
144	Indolelactic acid	0.899368			166.737	204.066	Organoheterocyclic compounds	forward	1.23947	0.81012	2.25768	0.834493	0.830566	1.11304	0.973878	0.895473	1.18806	0.694727	0.972256	1.19535	1.33167	0.828883	0.933789	0.635642	0.786414	0.741359	1.02638	1.89314	1.05912	1.21605	0.894959	1.48538	1.62396	1.26802	1.35483	0.958934	1.10595	1.16719	1.40394	0.604638	0.939569	1.55506	0.950381	2.01322	1.22735	1.02849	0.400011	1.84109	0.412296
145	Benzyl acetate	0.899335			98.8246	149.06	Benzenoids	forward	21.1951	7.37818	11.2222	1.59903	22.2621	4.16546	0.000360433	4.17136	1.11844	2.07068	8.99474	11.7291	9.15754	0.000359839	8.60854	13.8698	4.34417	134.009	0.000398539	0.793173	13.3345	18.6438	5.11976	9.84806	0.000345742	6.86246	5.82614	8.52593	0.000376026	0.000347281	3.03242	5.82207	7.57506	1.8706	3.63602	39.2933	7.43573	11.9169	0.247663	5.50152	4.15679
146	(R)-3-Hydroxy-tetradecanoic acid	0.896292			70.1827	243.196	Lipids and lipid-like molecules	forward	1.199	0.296032	0.932088	0.0656395	0.428593	0.0991959	0.195512	0.345974	0.135245	0.218406	0.159326	0.203217	0.128258	0.168177	1.31312	0.271042	0.703447	0.335154	0.138526	0.320343	0.382815	0.143975	0.0485899	0.0550893	0.090116	0.136825	0.44507	0.243303	0.19706	0.0633933	0.253669	0.220537	0.642992	0.401201	0.525481	0.250429	0.198634	0.0817223	0.14703	0.109218	0.091484
147	9-Decenoic acid	0.89459			55.5736	169.123	Lipids and lipid-like molecules	forward	8.56776	5.4128	4.86363	3.70321	4.02794	7.04088	4.71753	5.70026	2.96326	4.08472	3.73255	5.04513	3.81738	4.80883	16.4681	4.13388	8.93135	15.4893	2.2202	5.37983	6.05542	2.61678	1.80405	3.60124	2.44682	2.75647	6.63379	5.60965	2.18844	4.408	5.36351	10.0181	10.0434	3.8755	7.63528	6.25044	4.11921	2.34109	8.70209	1.87074	1.28552
148	Mupirocin	0.890547			230.521	499.291	Lipids and lipid-like molecules	forward	0.0149695	0.0559016	0.124376	0.0829108	0.299223	0.0364846	0.0962011	0.0706159	0.163318	0.113227	0.0692239	0.03001	0.0785058	0.372685	0.299468	0.00543757	0.0477418	0.140932	0.0683255	0.380194	0.127488	0.0984893	0.0519674	0.0431398	0.0324768	0.141731	0.142692	0.0763853	0.0432667	0.110939	0.0963954	0.0108924	0.0771268	0.0594759	0.0287159	0.0875567	0.187781	0.0731959	0.0542083	0.0529109	0.0578829
149	4-Pyridoxic acid	0.888682			44.4432	182.045	Organoheterocyclic compounds	forward	2.01507	1.55354	0.536901	0.361805	1.32799	0.501666	0.547845	0.548965	0.444874	1.28295	0.678343	0.915101	0.52852	0.284811	0.544533	0.394138	0.910913	0.334127	0.182719	1.70994	0.780238	1.96402	0.314467	0.663656	0.360188	2.55576	0.830284	1.43776	1.8128	0.963391	0.359549	0.224932	0.320427	1.04752	0.456241	0.602492	0.534087	3.07381	0.3843	0.585801	0.845129
150	Cholesterol sulfate	0.887134			25.9493	465.304	Lipids and lipid-like molecules	forward	52.8248	12.6859	44.2995	48.0019	33.8468	54.0689	37.9957	46.1289	54.6245	51.4532	55.8626	47.4858	56.3694	64.0206	38.2145	56.535	53.3583	59.8088	46.6414	62.0433	48.8135	22.4841	56.7723	41.6058	26.9554	60.0627	55.3988	26.1685	46.1767	32.0969	38.4922	24.5073	33.1641	23.5169	49.3749	46.5385	51.1627	40.9778	49.2713	34.4641	48.7421
151	Hydroxypyruvic acid	0.885829			417.13	103.003	Organic acids and derivatives	forward	0.648052	0.51153	0.786615	0.630217	0.527684	0.942396	0.804136	1.28007	0.803723	0.787544	0.911299	0.720939	0.856063	0.855972	0.795629	0.751639	0.483145	0.610733	0.664744	0.851383	0.761176	0.852305	1.00597	0.854882	0.610267	0.802647	0.713845	0.61843	0.866591	0.643585	0.830537	0.93548	0.463698	0.910868	0.59377	0.888053	0.879694	0.753086	0.689949	0.693636	0.873242
152	2,3-Dinor-6-keto-prostaglandin F1 a	0.884571			93.0783	325.202	Lipids and lipid-like molecules	forward	0.0458947	0.0136431	0.0121528	0.013742	0.0200245	0.012923	0.018119	0.0273726	0.0126317	0.0129909	0.0124999	0.028563	0.028718	0.0268594	0.0217485	0.00505738	0.0187898	0.00509124	0.0352991	0.031229	0.0201675	0.0174023	0.0230691	0.0289909	0.0289471	0.0486306	0.0450112	0.0286057	0.0285277	0.0164961	0.0313003	0.0548323	0.0320919	0.0398862	0.00829356	0.00674492	0.0171989	0.0133782	0.0254487	0.0206061	0.0185906
153	Glycerol	0.883559			100.982	91.0392	Organic oxygen compounds	forward	0.16469	0.125424	0.108319	0.0388424	0.118471	0.1786	0.0930789	0.145099	0.102148	0.0474319	0.0579287	0.133754	0.112383	0.0665937	0.212953	0.0739559	0.210804	0.14664	0.128077	0.0429569	0.115408	0.0944707	0.107423	0.0927836	0.112022	0.0884802	0.119357	0.205553	0.137846	0.0791363	0.20018	0.060313	0.16597	0.216812	0.144989	0.131173	0.12492	0.0944485	0.0524278	0.107507	0.089176
154	12-Leukotriene B4	0.881169			60.2425	335.222	Lipids and lipid-like molecules	forward	0.000392975	0.0152011	0.000417066	0.000349943	0.000379526	0.000350496	0.000360433	0.0743317	0.0116559	0.00732671	0.00812807	0.000366226	0.00037927	0.000359839	0.0104997	0.0101385	0.00582849	0.00889306	0.000398539	0.00841691	0.00820872	0.000383489	0.0590494	0.00976215	0.00673756	0.000374972	0.000351236	0.000381352	0.000376026	0.022855	0.000416587	0.000352139	0.0078168	0.00848	0.000380732	0.000411772	0.023965	0.00812724	0.00638756	0.000356271	0.000379707
156	Perfluorooctanesulfonic acid	0.873531			22.3811	498.931	Organohalogen compounds	forward	4.52662	1.95307	0.950934	0.759799	3.56145	1.71169	0.581683	0.200088	0.633988	2.11052	0.299191	0.91244	0.388394	0.831634	0.284531	1.05712	0.723192	0.555858	0.779289	0.78487	1.18032	1.21211	0.679333	0.698836	0.834935	0.901695	0.754798	0.767408	0.204144	1.31521	0.488582	1.49252	0.539405	0.892689	0.507519	1.70061	0.534492	0.863468	0.256413	1.48682	0.450469
157	Vanillin	0.871728			95.1265	151.039	Benzenoids	forward	0.88718	0.700914	0.712851	0.588994	0.929186	0.753922	0.782852	0.696223	0.882947	0.497273	0.621272	0.866749	0.726052	0.79695	0.794797	0.418658	0.715129	0.801507	0.586433	0.771631	0.726576	0.679345	0.875299	0.730015	1.03655	0.631349	0.390254	0.828273	0.473007	0.650061	0.862862	0.513782	0.866967	0.889774	0.746481	0.939009	0.684184	0.813952	0.476667	0.520555	0.726037
158	Resolvin D2	0.871705			46.4947	375.22	Lipids and lipid-like molecules	forward	1.2751	2.00332	2.30214	1.54035	1.95534	2.02887	1.94811	2.18979	1.10435	1.40758	1.04061	2.12187	2.2974	1.38401	1.89458	2.42073	1.86547	2.76226	1.19024	0.61601	1.76741	1.36759	0.821391	2.1303	1.26962	1.02529	1.40795	2.49891	1.69355	1.90537	2.9322	2.84095	2.22005	2.38852	2.36635	2.03207	2.65984	1.3255	2.11793	0.671249	2.14812
160	Perillic acid	0.86734			51.5886	165.091	Lipids and lipid-like molecules	forward	2.9139	2.79406	2.65058	2.57133	1.10501	4.41296	2.84924	9.70655	2.44197	3.33243	1.61314	2.53446	1.35826	2.48655	0.830655	1.23087	1.41629	3.70103	1.84388	2.71661	2.72549	3.75507	0.886107	3.23834	1.55476	11.7465	4.3656	4.37414	3.88045	4.60049	4.63844	5.64192	5.06656	2.3338	5.17053	3.39895	1.43563	2.16343	4.32458	2.13317	3.22584
161	5-HETE	0.866997			66.1814	319.227	Lipids and lipid-like molecules	forward	0.160223	0.0271368	0.000417066	0.0110718	0.000379526	0.114342	0.000360433	0.313593	0.000379267	0.016893	0.0318452	0.000366226	0.0663834	0.000359839	0.0298905	0.0586622	0.0107403	0.00773839	0.000398539	0.000380883	0.042578	0.155798	0.00037745	0.00037033	0.0195164	0.0056245	0.000351236	0.0705463	0.00521188	0.000347281	0.0313779	0.0297632	0.0361809	0.00636019	0.000380732	0.0536986	0.0458402	0.0191844	0.000356224	0.0312972	0.00951052
162	Phenylacetylglycine	0.864613			207.965	192.066	Organic acids and derivatives	forward	0.901647	0.249817	0.508662	0.461056	0.691137	0.380405	0.460947	0.624213	0.925115	0.796747	0.824365	0.869758	0.718142	0.879963	0.9731	0.634489	1.882	0.779374	0.24318	0.398602	0.710136	1.39738	0.692503	0.059601	0.51931	0.612932	0.322979	0.511696	0.646734	1.99164	0.527362	0.555871	1.64784	1.99672	0.616035	1.88741	0.23768	0.758208	1.13764	0.94547	1.46756
163	(2E)-Decenoyl-ACP	0.863745			291.683	128.071	Organic acids and derivatives	forward	1.54465	0.825248	1.65565	0.640206	1.92313	0.906948	0.936637	1.53963	0.83325	0.619315	0.813259	0.578684	1.61562	0.663951	1.19097	0.834744	0.371894	0.991141	1.00189	1.66323	1.0575	1.32215	0.742295	1.71578	1.33798	0.606289	1.78692	1.75225	2.12603	0.30274	1.05554	2.10933	1.26549	0.511097	0.901324	0.903395	1.4427	0.534681	0.673489	1.10916	0.921797
164	D-Ribose	0.862228			116.683	149.045	Organic oxygen compounds	forward	3.96909	4.01654	2.57649	4.53095	1.24059	5.01994	4.8466	4.08188	1.30139	2.36205	5.76458	3.47442	5.49223	4.08789	0.450436	4.28659	4.94755	3.34759	4.41512	5.17449	3.76932	8.71352	2.12776	4.18404	3.32852	3.0561	1.51456	1.67408	5.05138	2.43633	4.74552	1.40713	8.02644	5.6646	6.31282	5.07609	2.2119	5.12756	1.26664	2.80574	7.62419
165	N-Acetyl-L-phenylalanine	0.86206			209.523	206.082	Organic acids and derivatives	forward	0.0721929	0.0358761	0.0501358	0.0334292	0.0555559	0.0444471	0.0335235	0.0376144	0.071409	0.0392753	0.0487848	0.0470198	0.0534219	0.0446132	0.0645559	0.0422522	0.0941105	0.0520042	0.0287673	0.0830136	0.0516001	0.0779158	0.0497056	0.0400782	0.0411152	0.0411016	0.0324875	0.041911	0.0491642	0.112128	0.0418622	0.0173033	0.0963451	0.0876492	0.0445938	0.110852	0.0455216	0.0537772	0.0585932	0.0661205	0.0729721
166	Hexylresorcinol	0.860236			54.2716	193.123	Benzenoids	forward	0.6065	1.13113	1.04555	1.25755	0.601879	1.49011	1.12194	3.08325	1.38924	1.02347	0.805557	1.16545	0.449685	2.21295	0.927809	0.511442	1.16077	2.98465	0.810495	1.08776	1.24336	0.782802	0.4334	0.675864	0.55716	2.92821	0.825778	2.09714	1.61385	1.06759	1.62234	3.22954	2.02314	0.798516	1.46213	1.48525	0.566685	0.848354	2.5778	0.684405	0.731178
167	Indoleacetaldehyde	0.853909			33.9158	158.06	Organoheterocyclic compounds	forward	1.28841	6.28276	9.3004	11.1727	6.7287	7.35233	13.8512	4.48069	7.53777	6.74438	7.00599	4.51226	11.3029	8.29722	9.00671	9.31545	8.62852	9.09747	7.62819	3.48651	7.65103	7.13814	9.52103	4.93388	9.22469	8.01136	8.43437	5.84759	5.85977	7.61211	7.99915	10.5358	5.45748	9.73647	5.86193	8.8804	6.29331	9.26207	3.66146	7.63467	9.50769
168	3-Hydroxycapric acid	0.852867			102.938	187.133	Organic acids and derivatives	forward	4.80276	5.09054	4.19241	0.951809	1.83383	1.78218	1.73372	4.3332	0.914025	1.8172	1.85012	1.30953	1.14331	1.40726	8.6214	2.68922	3.91837	2.68285	1.0034	3.13529	2.76062	1.50874	0.870478	1.7195	1.35667	1.24093	2.84889	2.17996	1.12084	0.955147	2.10151	2.77707	8.6514	1.50977	4.2471	2.85005	1.89313	1.28874	2.78146	0.873353	1.34635
169	Tetradecanedioic acid	0.852071			275.891	257.175	Lipids and lipid-like molecules	forward	0.335802	0.138781	0.481629	0.11855	0.391439	0.0730744	0.187101	0.213787	0.579053	0.165886	0.211233	0.113019	0.362711	0.0927277	0.0910507	0.355019	0.0984244	0.175954	0.227689	0.1181	0.226551	0.935155	0.192979	0.241132	0.0423546	0.0290902	0.0979421	0.0589223	0.129409	0.0696532	0.120443	0.137459	0.349766	0.158434	0.0578699	0.523671	0.104794	0.205444	0.131247	0.11186	0.0987956
170	3-Sulfinato-L-alaninate	0.85191			216.761	152.002	Organic acids and derivatives	forward	1.15454	0.261896	0.71776	0.545109	1.32895	0.685659	0.67975	0.491609	0.685538	1.07802	1.00689	1.49735	0.913079	0.963916	1.24761	1.073	1.31065	0.489628	0.451209	0.188753	0.838546	1.35732	0.590337	0.108772	0.70334	0.452412	0.491419	0.293474	0.897401	2.8223	1.12272	0.546553	1.43402	1.59474	0.697208	1.59717	0.454069	0.7667	0.592407	0.957043	1.41107
172	Indole-3-propionic acid	0.849628			106.762	188.071	Organoheterocyclic compounds	forward	19.385	4.18975	9.42951	1.74393	13.4596	1.4403	5.47904	7.30592	15.5955	2.98225	11.2168	240.007	26.511	4.28842	32.2924	13.6304	2.59683	193.518	3.1411	6.98043	30.7597	14.5159	3.60455	30.7787	1.6523	3.69562	7.77321	6.34264	3.47055	1.90992	28.8417	3.85661	18.5907	17.9003	2.61195	10.1901	16.2635	25.9261	12.952	11.0762	14.4458
173	L-Glutamic acid	0.844087			418.146	146.045	Organic acids and derivatives	forward	2.90534	1.12569	2.24958	1.47304	2.43617	1.59366	1.54315	1.05931	1.42298	1.40332	1.38429	4.37631	2.13973	1.84034	1.60642	0.612241	1.27998	1.86193	4.64082	3.70071	2.03275	1.91237	4.28965	2.43641	3.5846	1.57786	0.564266	3.11637	3.59986	1.65198	4.65913	1.41074	1.62926	3.52506	1.4868	1.67656	4.41028	1.4021	0.5598	0.87189	1.0375
174	Azelaic acid	0.843533			368.76	187.097	Lipids and lipid-like molecules	forward	0.201391	0.208122	0.246853	0.139739	0.198278	0.16658	0.176938	0.151362	0.26153	0.109825	0.107757	0.115847	0.118761	0.190314	0.220638	0.175712	0.132672	0.0890572	0.189671	0.267646	0.173435	0.364731	0.279707	0.265326	0.143214	0.294838	0.354418	0.174581	0.202416	0.143987	0.235216	0.11029	0.18914	0.297128	0.189504	0.263247	0.213931	0.246874	0.0926486	0.114707	0.112467
176	Sunitinib	0.84097			28.6454	397.205	Organoheterocyclic compounds	forward	416.746	131.465	531.362	287.887	290.661	233.715	199.491	711.51	358.257	244.103	324.944	119.191	401.728	244.173	461.368	342.869	234.764	300.607	491.013	931.92	362.889	261.338	548.066	603.408	429.116	228.866	362.568	257.478	323.093	232.092	295.709	221.332	243.308	325.446	193.537	522.151	363.471	271.207	261.378	262.495	358.39
177	Homocysteine	0.837194			315.848	134.027	Organic acids and derivatives	forward	0.379937	0.171071	0.181709	0.15489	0.272903	0.284915	0.0772784	0.232316	0.503862	0.146246	0.591155	0.29315	0.52171	0.129538	1.41135	0.106795	0.2678	0.34096	0.155328	0.314195	0.326855	0.0449387	0.135076	0.210812	0.118671	0.121341	0.0974572	0.270582	0.291318	0.120689	0.418897	0.152566	0.240704	0.235076	0.308415	0.21411	0.164151	0.165997	0.481762	0.116766	0.170708
178	Beta-Guanidinopropionic acid	0.832571			365.362	130.061	Organic nitrogen compounds	forward	0.578483	0.75312	1.11632	0.679359	0.574553	0.671021	0.934977	0.47553	0.644272	1.04855	0.984285	0.831984	0.396626	0.559877	0.728613	0.625693	0.349856	0.399208	0.604766	1.92012	0.743861	0.736264	0.617207	0.783241	0.906144	1.38091	1.04151	0.860387	0.57316	0.580483	0.543457	0.660656	1.05659	0.809645	0.696537	0.713133	0.579832	0.419534	1.19665	1.34213	0.886998
179	D-Xylitol	0.831515			258.954	151.06	Organic oxygen compounds	forward	0.511969	0.35449	2.74885	0.302046	0.48044	0.329647	0.327744	0.367492	0.733403	0.352406	0.708179	0.535929	0.341576	0.371406	0.775469	0.348337	0.369556	0.396507	0.387253	0.910161	0.582643	0.4031	0.420634	0.57557	0.794177	0.53875	0.348556	0.557035	0.507373	0.276889	0.54549	0.244966	0.367595	0.459068	0.616333	0.536045	0.456272	0.452765	0.262407	0.401644	0.452198
180	Salicin	0.826725			411.68	285.095	Organic oxygen compounds	forward	0.213619	0.115541	0.128314	0.081117	0.108947	0.109706	0.0632141	0.0752255	0.103478	0.0699708	0.0861176	0.143227	0.0657281	0.0818436	0.119906	0.0460869	0.0974876	0.119847	0.110826	0.267053	0.110363	0.0912356	0.0691609	0.159803	0.138957	0.0794349	0.0586255	0.233374	0.127128	0.0486271	0.13587	0.0468876	0.0768037	0.112162	0.182029	0.115108	0.142287	0.082247	0.048566	0.0911465	0.0745526
181	Pseudouridine	0.825035			261.764	243.062	Nucleosides, nucleotides, and analogues	forward	1.8573	1.37486	1.79872	0.997856	1.22324	1.08011	0.883645	1.33262	1.16876	1.31754	1.30064	1.4673	0.957641	0.769706	1.31871	0.898675	1.05163	1.24041	1.16695	2.44155	1.28239	1.73399	1.09244	1.31389	1.40467	1.51394	1.47303	1.86806	2.02162	0.857203	1.38633	0.851605	1.05722	1.5386	1.86394	1.74047	1.59719	1.04633	1.01533	1.29426	1.04093
184	Calcidiol	0.816359			197.7	399.327	Lipids and lipid-like molecules	forward	0.141214	0.0918402	0.116578	0.0459566	0.0564645	0.0710297	0.140096	0.0654852	0.0369428	0.1629	0.0723901	0.0589315	0.0734851	0.092238	0.0642975	0.0308308	0.0799122	0.101796	0.0481694	0.0609768	0.0805767	0.0734962	0.0652274	0.0959885	0.0902432	0.0853878	0.0724964	0.0525173	0.0519464	0.0856331	0.102935	0.0170273	0.0825807	0.103789	0.0732444	0.104638	0.0708692	0.0519457	0.0523817	0.0800211	0.0718701
185	Trehalose	0.816343			385.882	341.108	Organic oxygen compounds	forward	0.011273	0.00638242	0.00335457	0.00222588	0.00715418	0.00963444	0.00223171	0.00518873	0.071645	0.0368407	0.0576132	0.0143025	0.0102396	0.0303759	0.0116171	0.00499755	0.00603855	0.00524837	0.0194865	0.0713303	0.019359	0.0145563	0.101017	0.0484536	0.0113826	0.0210643	0.00882549	0.00420834	0.00897908	0.00999796	0.00777091	0.00892172	0.00635678	0.0077449	0.00168582	0.00997299	0.00852391	0.0305582	0.0116023	0.0500365	0.00751567
186	Bortezomib	0.816201			287.335	383.192	Organic acids and derivatives	forward	0.0813518	0.077323	0.0383567	0.0134832	0.035107	0.0208129	0.0329796	0.0294142	0.000379267	0.000358021	0.000354627	0.00179917	0.00037927	0.0275577	0.0673524	0.015386	0.0539797	0.000378959	0.0412438	0.0442389	0.0291118	0.0366668	0.0176635	0.0437061	0.0445549	0.0339597	0.0825736	0.0631856	0.0353202	0.0250706	0.0554103	0.101528	0.0267205	0.068618	0.04481	0.0564949	0.0688498	0.0411468	0.000356224	0.00168112	0.000379707
188	Pentadecanoic acid	0.814849			222.354	241.217	Lipids and lipid-like molecules	forward	0.142452	0.337837	0.1989	0.169818	0.153972	0.219215	0.17022	0.115416	0.139805	0.212989	0.275013	0.141547	0.147305	0.169524	0.143374	0.202545	0.150203	0.15753	0.177089	0.277298	0.185103	0.165715	0.231864	0.17925	0.134901	0.283582	0.195282	0.135824	0.241731	0.136439	0.223301	0.177181	0.209354	0.163501	0.156074	0.154439	0.156016	0.138837	0.380605	0.0941744	0.21311
189	N-Formyl-L-methionine	0.81214			221.467	176.038	Organic acids and derivatives	forward	0.759606	0.624632	0.630029	0.568268	0.753407	0.565986	0.733099	0.88465	1.07635	0.919504	0.775922	0.637489	0.817654	0.919182	0.82847	0.91561	1.45664	0.811525	0.480926	0.481652	0.78203	1.39685	0.82435	0.575097	0.507834	0.657704	0.601297	0.526186	0.695987	1.43684	0.949849	0.696708	1.01307	1.34459	0.788184	1.67037	0.5636	0.959721	0.954031	0.966643	1.4192
190	N-Acetylserine	0.81097			325.793	146.045	Organic acids and derivatives	forward	2.35729	2.09257	2.88795	1.6048	1.90972	1.55733	1.60814	2.18168	1.75405	2.32861	1.98282	2.16127	1.63916	1.30726	1.88869	1.68713	1.59849	1.78414	1.91424	4.50673	2.0376	3.53093	2.03769	2.0191	1.88549	3.30341	2.29659	2.18232	2.80339	1.28088	2.1573	1.72621	2.90742	2.44832	2.62309	2.74702	2.77565	1.41256	1.81146	2.47537	1.60202
191	Erythrono-1,4-lactone	0.809335			213.385	117.018	Organoheterocyclic compounds	forward	1.85208	1.18807	1.48655	1.19898	1.58952	1.19023	1.22935	0.996045	1.4631	1.6353	1.45783	1.31846	1.57402	1.67133	2.13226	1.62817	1.93315	1.84215	1.41375	0.490867	1.46456	1.7464	1.32098	0.942856	1.55192	1.43555	0.864184	1.72347	1.50573	1.74106	1.28889	1.31313	1.69998	2.55084	1.55089	2.74726	1.28696	1.23349	1.51498	1.9821	1.54056
192	Hydroxyoctanoic acid	0.802097			93.6859	159.102	Lipids and lipid-like molecules	forward	5.40376	5.93578	1.50323	2.83873	1.22238	2.77089	2.76477	4.5043	3.72518	2.5973	2.59472	3.09388	4.06874	3.97463	4.35328	3.33515	3.41699	3.93628	2.33042	5.97836	3.51744	4.95484	3.52242	4.90191	3.10969	5.55964	6.04128	3.82201	5.47205	3.09003	4.27185	3.43251	2.89489	3.41199	5.62278	2.23775	3.34215	5.16648	4.07029	3.08469	2.77122
193	Prostaglandin F3a	0.801694			94.5208	351.218	Lipids and lipid-like molecules	forward	0.174174	0.0108763	0.000417066	0.0144672	0.0439569	0.013954	0.00827858	0.0231801	0.017841	0.000358021	0.0391948	0.064871	0.052039	0.0630998	0.0517844	0.0198909	0.034025	0.0399269	0.0687173	0.0730042	0.0407028	0.0118059	0.0472429	0.0131405	0.0396303	0.0130078	0.0575326	0.0825569	0.0121307	0.0201087	0.131559	0.0243395	0.0281424	0.0624409	0.0121009	0.0255724	0.0638335	0.00614236	0.010929	0.0242291	0.0113379
194	2-Hydroxyvaleric acid	0.795815			162.299	117.055	Lipids and lipid-like molecules	forward	64.2295	29.8149	79.7377	32.7444	27.5242	24.5791	41.252	26.224	31.0009	19.5313	43.1961	34.651	48.8901	33.8718	69.516	56.3834	26.8713	58.7833	41.2457	75.5643	43.2805	34.5474	43.5268	29.5546	72.1827	27.9547	33.6257	59.1119	48.8502	37.5638	93.9595	37.007	47.5638	56.41	42.0931	49.1555	25.2111	24.6535	41.3389	45.4763	36.6464
195	[12]-Gingerol	0.792915			181.805	377.269	Benzenoids	forward	0.165972	0.208737	0.200666	0.20734	0.141342	0.146754	0.129623	0.16148	0.109502	0.0786332	0.138107	0.0251115	0.0825139	0.132024	0.112982	0.0296125	0.196053	0.0869112	0.166762	0.112204	0.131616	0.208028	0.123991	0.0893958	0.228245	0.229337	0.129899	0.142923	0.0935622	0.110974	0.128772	0.050794	0.0438764	0.132298	0.152408	0.145606	0.161294	0.0765459	0.0770496	0.102552	0.166923
197	Dihydrolipoate	0.789244			67.2437	207.05	Lipids and lipid-like molecules	forward	0.529229	0.495968	0.821023	0.541572	0.652104	0.658266	0.598776	0.564018	0.843059	0.799495	0.689224	0.562373	0.535275	0.550687	0.544743	0.759532	0.583963	0.658374	0.571952	0.983919	0.647178	0.9302	0.565548	0.669532	0.634399	1.04251	0.664139	0.654559	0.771065	0.581089	0.436665	0.704178	0.817668	0.570685	0.553755	0.682082	0.49676	0.518013	0.933369	0.731703	0.550751
198	Methylsuccinic acid	0.787023			393.089	131.034	Lipids and lipid-like molecules	forward	2.50164	2.28676	2.94037	2.1172	2.31904	1.87705	2.01389	0.514908	3.99143	1.56289	2.51278	3.08653	2.5751	2.76488	3.17866	1.88045	2.76969	2.9937	3.3373	5.44601	2.63351	1.6681	4.92617	2.85485	3.3644	2.43775	0.865729	4.51176	2.84842	0.517676	3.51596	1.64823	2.03623	0.647738	0.469183	2.87698	2.39317	2.55344	0.875694	2.32036	2.02629
199	N-Acetyl-L-methionine	0.785974			224.846	190.054	Organic acids and derivatives	forward	0.40195	0.274422	0.376214	0.268978	0.299408	0.169831	0.16141	0.250447	0.240685	0.346133	0.243244	0.135219	0.197122	0.146203	0.217247	0.13987	0.341693	0.272519	0.36593	0.208102	0.252831	0.324336	0.152078	0.204589	0.216793	0.313527	0.265492	0.170124	0.322365	0.154841	0.27771	0.120177	0.181006	0.42233	0.332152	0.50739	0.464127	0.18085	0.231118	0.445056	0.160242
200	Butylparaben	0.784848			108.394	193.086	Benzenoids	forward	0.439987	0.00483609	0.000417066	0.0169199	0.000379526	0.0043235	0.000360433	0.00619426	0.00986831	0.000358021	0.000354627	0.000366226	0.00918213	0.000359839	0.238026	0.301928	0.00705095	0.0124964	0.00927533	0.000380883	0.0531532	1.75641	0.00752261	0.00838632	0.000345742	0.000374972	0.0535895	0.00572875	0.000376026	0.000347281	0.0290026	0.004038	0.000351346	0.000426346	0.000380732	0.0551106	0.0453939	0.000353512	0.00468453	0.00501766	0.00423135
201	Aldehydo-D-xylose	0.773674			339.423	149.045	Organic oxygen compounds	forward	0.623866	0.49889	0.494816	0.400261	0.456668	0.315264	0.410771	0.492386	0.631041	0.363423	0.369932	0.51579	0.361126	0.482162	0.572074	0.250813	0.455502	0.440291	0.587572	0.801516	0.476208	0.601886	0.48005	0.777182	0.806401	0.537981	0.317328	0.764429	0.677874	0.314076	0.506698	0.299099	0.498734	0.612882	0.596165	0.646386	0.517554	0.48892	0.331403	0.436309	0.463606
202	Rotenone	0.772843			283.197	393.134	Phenylpropanoids and polyketides	forward	0.00804024	0.0080835	0.016536	0.00575479	0.00942087	0.00481397	0.00656082	0.00963554	0.0126438	0.00342509	0.0151414	0.00833246	0.0068237	0.00315518	0.00327472	0.00606086	0.0108265	0.0055246	0.00315117	0.037201	0.00922032	0.0142647	0.0132818	0.0092479	0.0166326	0.000374972	0.0147167	0.0229526	0.00880452	0.00761305	0.0182314	0.00366615	0.0242446	0.00905262	0.0120339	0.00425702	0.0113421	0.00412013	0.00314536	0.0054207	0.00272984
203	Cholic acid	0.771419			218.265	407.28	Lipids and lipid-like molecules	forward	0.0452908	0.114207	0.0602338	0.0594781	0.0517686	0.167802	0.119388	0.0666691	0.036431	0.0377002	0.0345557	0.0162208	0.0454814	0.0699626	0.00247014	0.0140686	0.0271502	0.0630498	0.0291338	0.0170871	0.0539074	0.0690307	0.0551711	0.0347919	0.0248566	0.0393663	0.0635646	0.0396915	0.0140464	0.0735014	0.112342	0.0255377	0.0123763	0.0606816	0.0468965	0.0782819	0.0540174	0.0253539	0.0338878	0.0493956	0.0833083
205	D-Glucuronic acid	0.768354			408.949	193.035	Organic oxygen compounds	forward	1.23258	0.70668	0.638512	0.511795	0.755867	0.477443	0.495321	0.63161	0.892777	0.600598	0.666056	1.02376	0.524968	0.531892	0.739702	0.311084	0.663758	0.601219	0.661067	1.01133	0.6839	0.817597	0.735828	0.76791	0.979571	0.5361	0.411684	0.924646	0.903252	0.485974	0.86983	0.406333	0.815889	0.84616	0.644843	0.962598	0.83118	0.660467	0.604414	0.626801	0.499122
207	Paliperidone	0.765758			73.3174	425.2	Organoheterocyclic compounds	forward	0.381835	0.411906	0.376248	0.219958	0.966568	0.582703	0.637694	0.808978	0.219705	0.486063	1.29265	0.645092	0.556405	0.583261	0.380466	0.446224	1.76319	0.574976	0.770522	1.18601	0.664523	1.29768	0.7173	0.646728	2.55892	0.535596	0.577694	0.732192	0.745924	0.763518	1.41387	0.356726	0.340566	0.342115	1.0288	0.530387	0.824665	0.391629	0.714845	0.543116	0.426851
208	3-Methoxy-4-hydroxyphenylethyleneglycol sulfate	0.763871			45.739	263.023	Organic acids and derivatives	forward	1.6818	0.929008	0.600257	0.283344	1.10084	0.778412	0.614788	1.45391	0.834145	0.716701	1.28795	1.6615	1.45047	1.30121	0.133833	0.473872	0.738408	0.753925	0.780748	2.61552	1.00953	1.29701	0.964634	1.67982	0.726962	2.15814	0.581973	0.829011	1.57917	0.669876	1.16681	1.10794	0.531741	0.684988	1.75478	2.44719	1.77129	1.80463	0.580117	1.47145	0.995281
209	N2,N2-Dimethylguanosine	0.762384			210.285	310.115	Nucleosides, nucleotides, and analogues	forward	0.0388854	0.0235716	0.033165	0.027014	0.0290933	0.0214793	0.0190531	0.0323817	0.0216275	0.0183405	0.0261297	0.0251807	0.0226753	0.00521014	0.0250073	0.0190467	0.0261411	0.0218798	0.0244321	0.0648137	0.0262564	0.0389126	0.0127084	0.0317386	0.0286594	0.0346656	0.0306313	0.049421	0.0191249	0.0126087	0.0330317	0.0152161	0.0167881	0.0361487	0.0365757	0.0303338	0.0366755	0.0167096	0.0164784	0.0295589	0.0153192
210	Deoxyribose 1-phosphate	0.761207			77.5529	213.016	Organic oxygen compounds	forward	0.5734	0.792537	0.736271	0.98572	0.720006	0.813004	1.07576	0.667804	0.918825	0.465028	1.19086	0.532175	0.757739	1.02791	0.614533	1.17195	0.985413	0.898792	0.994074	0.518915	0.822036	0.887707	1.30378	0.757373	0.757548	1.90616	1.37242	0.936209	0.952536	0.594796	0.787811	1.44643	1.18987	0.768779	0.929941	0.76998	0.788091	0.930738	1.17802	1.83599	0.870268
212	Cerulenin	0.754314			181.855	222.113	Organoheterocyclic compounds	forward	0.191031	0.0798346	0.188606	0.116014	0.103516	0.312937	0.211729	0.228496	0.331183	0.2347	0.0284077	0.0358424	0.0511057	0.0748024	0.0480361	0.00938551	0.111505	0.079299	0.117409	0.247627	0.140073	0.232274	0.0389523	0.0462436	0.130889	0.279831	0.161131	0.198268	0.353671	0.152541	0.249541	0.331017	0.0753695	0.105402	0.223772	0.237899	0.0749225	0.0714844	0.094392	0.126136	0.144654
213	Ketoleucine	0.753471			92.2672	129.055	Organic acids and derivatives	forward	57.556	43.0098	85.8216	39.0679	42.6632	62.4757	42.0746	44.5298	46.3172	40.8679	37.2826	61.4575	34.9246	54.4159	48.2478	36.8536	49.9578	38.3544	37.4547	94.2121	49.8772	54.6249	37.681	70.4164	56.28	29.2083	50.017	47.6449	71.6344	33.632	130.685	60.8474	49.7441	60.4948	46.0347	47.7047	60.8716	59.7728	37.5052	43.1004	38.0662
216	2-Hydroxy-3-methylbutyric acid	0.746762			188.959	117.055	Lipids and lipid-like molecules	forward	8.92299	4.04164	17.5012	4.85986	5.06342	3.27173	5.97258	4.16291	4.83204	3.26363	6.86669	5.8077	5.73878	4.49483	13.6919	7.60653	5.4255	8.81311	6.319	17.2234	7.19397	5.64294	4.83338	4.85374	11.3327	4.38981	5.63264	7.71164	7.24207	4.99706	12.9648	5.10588	6.64367	7.25736	8.49115	9.29355	4.28285	3.37578	5.75854	7.63093	3.86365
218	2',4'-Dihydroxyacetophenone	0.738904			111.388	151.039	Benzenoids	forward	3.11492	2.2463	2.93817	9.05261	4.88863	2.85478	4.47312	2.47628	2.6437	1.16687	3.57049	6.20966	3.16137	0.929041	5.11544	3.00156	3.24445	3.44886	4.59644	9.87264	3.95027	4.4682	0.958357	3.38482	2.73919	5.16631	2.25341	5.08452	3.94644	2.55662	2.7571	6.63915	2.19382	2.99677	3.33595	4.37279	3.68886	2.29894	5.02833	4.88835	2.71139
219	Dodecanoylcarnitine	0.735509			136.645	342.265	Lipids and lipid-like molecules	forward	0.157963	0.16175	0.126793	0.103009	0.123016	0.0783523	0.0560394	0.169934	0.104304	0.144939	0.185431	0.125469	0.121656	0.0628197	0.231847	0.0671843	0.140346	0.0838648	0.0744275	0.196528	0.125784	0.117645	0.0440842	0.0614977	0.0797706	0.124103	0.143712	0.0827362	0.0831687	0.0892327	0.0772985	0.0474143	0.0915971	0.12248	0.138158	0.192967	0.140073	0.0769437	0.0829099	0.170911	0.13552
220	Prolylhydroxyproline	0.733289			441.495	227.103	Organic acids and derivatives	forward	0.0411359	0.0405955	0.0566668	0.0665534	0.0647011	0.113271	0.0306308	0.0751379	0.0468223	0.0658073	0.054607	0.137087	0.0282482	0.0193975	0.053309	0.0498626	0.0335039	0.0500044	0.0689711	0.109171	0.0602742	0.0454941	0.0750956	0.0802954	0.0838377	0.0358941	0.0403381	0.0542091	0.0653789	0.0311041	0.0822324	0.0300562	0.0272712	0.0859365	0.0744224	0.0929957	0.0442817	0.0294967	0.0318508	0.00279181	0.0628844
222	Vanillic acid	0.731477			52.4633	167.034	Benzenoids	forward	9.45498	10.7458	8.62303	1.79728	1.31363	48.0453	0.824403	1.33447	10.9304	0.000358021	1.69304	6.51685	1.10307	1.70057	0.606182	12.5755	0.213577	0.734407	1.51914	24.2793	7.20056	5.719	1.04575	9.12021	0.428774	1.91263	0.646521	1.73232	0.976577	0.233486	1.15913	0.377748	0.327362	0.609585	0.0949017	0.492987	16.5818	1.75606	0.000356224	4.15205	0.393673
223	alpha-Tocopherol	0.729412			31.3073	429.373	Lipids and lipid-like molecules	forward	1.38125	0.5579	1.30015	1.39357	1.46233	1.40114	1.60999	0.733288	1.2636	1.60238	1.2041	1.11062	1.21901	1.83079	1.2674	0.850233	1.637	2.41778	1.07699	0.285079	1.28023	0.851781	0.571291	0.415195	0.650867	1.25215	2.51886	1.46109	1.86514	1.21972	1.02185	1.44061	0.950241	1.0982	1.58021	1.31438	1.10544	1.51556	0.808487	1.09506	1.29483
224	3-Methoxybenzenepropanoic acid	0.728797			96.589	179.071	Phenylpropanoids and polyketides	forward	2.88184	0.310768	0.665837	0.988272	9.17786	0.000350496	0.768754	0.000350893	2.46296	4.25697	0.000354627	0.486138	0.00037927	0.000359839	0.000372652	0.000356965	5.3914	29.6312	3.12022	0.000380883	3.00726	10.323	0.11723	1.24031	0.000345742	0.000374972	1.13095	0.000381352	0.633143	0.000347281	0.0847186	0.000352139	7.38781	1.58585	0.000380732	33.5737	2.04691	10.3739	0.000356224	0.000356271	0.381862
225	Deoxyribose 5-phosphate	0.727905			97.8753	213.016	Organic oxygen compounds	forward	3.06041	2.30532	3.59406	3.48778	2.82338	3.71386	4.13336	2.86987	3.47703	3.13882	3.44779	1.88077	3.99098	3.46018	4.0154	4.02776	3.36036	2.58102	2.43741	3.49472	3.26501	4.38228	5.56068	2.88163	2.68409	6.81862	4.51943	5.72232	6.52501	2.46394	4.09652	4.30964	4.15759	5.46082	4.71839	2.71037	3.84417	4.03435	4.1635	7.86306	4.13951
226	3,7-Dimethyluric acid	0.724405			371.469	195.05	Organoheterocyclic compounds	forward	0.537412	0.241796	0.614791	0.248612	0.256993	0.277792	0.412935	0.229577	0.281718	0.293261	0.507327	0.374168	0.358811	0.206472	0.489989	0.366177	0.399754	0.465555	0.207675	0.598112	0.368446	0.370507	0.286602	0.275682	0.448962	0.624949	0.190958	0.792071	0.333591	0.211857	0.315243	0.317341	0.28708	0.715606	0.540012	0.308192	0.369852	0.480758	0.324136	0.341947	0.431311
227	Lupulone	0.717669			141.35	413.267	Organic oxygen compounds	forward	0.0185299	0.0653579	0.000417066	0.00543104	0.014429	0.0267242	0.0535956	0.0336828	0.000379267	0.0166835	0.032417	0.0088616	0.0294216	0.0390954	0.0252291	0.0124677	0.0336082	0.0406398	0.00734447	0.00540379	0.023486	0.0276543	0.0111635	0.00608284	0.0566143	0.0260215	0.0237653	0.0552994	0.0415919	0.0563548	0.0380145	0.021411	0.00988055	0.0690312	0.0254837	0.0810316	0.076561	0.0467859	0.0216213	0.0292053	0.0557206
228	LysoPA(16:0/0:0)	0.71583			275.556	409.236	Lipids and lipid-like molecules	forward	0.0648849	0.0359181	0.0396002	0.0411666	0.0548164	0.0370187	0.0342794	0.0366273	0.0563924	0.0467256	0.053767	0.155468	0.0687109	0.038141	0.147201	0.0697624	0.0475712	0.0174588	0.0653023	0.118839	0.0614826	0.0688964	0.0804187	0.0149153	0.0679083	0.0279836	0.0414766	0.0492978	0.0636671	0.0359518	0.0687731	0.0272942	0.0283362	0.0350805	0.03626	0.0517059	0.139927	0.00626219	0.00685693	0.00744551	0.0543346
229	Acetylglycine	0.715594			308.99	116.034	Organic acids and derivatives	forward	1.14678	0.670889	1.80809	0.850227	1.25391	0.493529	0.956569	0.573901	1.30212	1.60692	0.57341	0.910284	1.11787	0.682846	2.2652	0.843919	1.09159	1.37121	1.09391	0.848936	1.07311	1.32337	1.68063	0.55669	1.31478	0.429032	0.697309	2.00829	1.03758	0.358845	1.09366	1.16888	0.54326	1.38907	0.706129	1.22185	1.09918	0.714241	0.703626	1.49156	0.843046
230	Ribothymidine	0.715452			150.025	257.077	Nucleosides, nucleotides, and analogues	forward	1.03887	0.974113	1.13481	0.607013	0.727732	0.67328	0.818807	0.784904	1.10304	1.10385	0.791044	0.886953	0.810944	0.621112	0.812721	0.833759	0.630135	1.01513	0.704455	1.11163	0.859215	1.00041	0.582487	0.80802	0.982869	1.12448	0.52917	1.06966	1.35363	0.746498	1.01006	0.700436	0.584707	0.824589	0.964512	1.0077	0.960383	0.878361	0.93272	0.844696	0.978338
232	Quinine	0.711736			284.029	359.15	Alkaloids and derivatives	forward	0.139949	0.0752203	0.163263	0.0241581	0.0953658	0.0690896	0.0188271	0.0432058	0.0980541	0.054005	0.0350526	0.0562899	0.081718	0.0366653	0.118476	0.0675738	0.106235	0.0726402	0.0557835	0.214669	0.081312	0.0663304	0.0925681	0.081123	0.123784	0.0259886	0.0878238	0.138826	0.0989903	0.0796853	0.0273189	0.0618317	0.195331	0.106446	0.121696	0.035096	0.11962	0.0251621	0.0130182	0.0690888	0.0243832
233	Hypoxanthine	0.709476			182.601	135.03	Organoheterocyclic compounds	forward	78.5277	33.1658	56.8421	38.3099	50.3595	63.1336	56.1179	38.5192	41.7587	91.4437	84.0164	101.632	79.2794	35.0306	70.0496	50.5068	56.156	61.5923	44.6806	58.8947	59.5008	71.2538	41.0056	52.3486	60.7867	41.6564	66.1836	49.8118	62.1406	53.7764	109.577	45.7639	66.332	96.8451	47.3869	77.5072	95.4459	51.3872	36.3717	43.5036	71.4639
234	Prostaglandin G2	0.708395			220.702	367.212	Lipids and lipid-like molecules	forward	0.00630383	0.00675153	0.0291522	0.00674998	0.0411046	0.00592504	0.0999557	0.0371641	0.00922323	0.00331282	0.0215441	0.0152814	0.0189506	0.00245193	0.000372652	0.0311543	0.00702779	0.00262024	0.00422618	0.0214144	0.0185343	0.0114888	0.00037745	0.00037033	0.000345742	0.000374972	0.015653	0.0066156	0.0119644	0.000347281	0.0134366	0.00276012	0.019868	0.0170519	0.00767507	0.0124907	0.00037658	0.0184194	0.000356224	0.000356271	0.0170067
235	Leucinic acid	0.706856			150.025	131.07	Lipids and lipid-like molecules	forward	8.03634	5.15325	12.4246	7.2493	6.627	3.99168	7.10006	4.87725	8.11254	5.58453	11.9084	5.9125	8.35478	5.71758	13.6999	8.50598	5.86678	8.95408	6.16564	13.4287	7.88355	8.02659	6.62903	7.08165	10.0523	2.06534	8.02113	7.13009	6.45313	5.39639	12.3083	5.4828	6.75747	8.87023	8.96428	10.4171	6.59322	5.95432	8.4981	15.5827	7.55966
237	Glycyl-Valine	0.695175			325.893	173.092	Organic acids and derivatives	forward	0.0109188	0.0302815	0.0926191	0.0403432	0.213261	0.0182669	0.0494705	0.0302827	0.00645895	0.0724116	0.0894244	0.695126	0.260776	0.028249	0.0691319	0.0308178	0.0111012	0.0204495	0.126355	0.0799314	0.0987839	0.0724606	0.157099	0.0330371	0.0189854	0.0432303	0.0769189	0.0203865	0.0978451	0.112445	0.0625611	0.0670613	0.0747324	0.0270744	0.0149691	0.0304128	0.148024	0.0322855	0.0330712	0.0336402	0.0493161
238	Jasmonic acid	0.691585			95.6183	209.118	Lipids and lipid-like molecules	forward	0.169066	0.612924	0.217187	0.364501	0.125969	0.605272	0.425634	0.311892	0.416345	0.194584	0.15935	0.265051	0.172415	0.411452	0.101009	0.120649	0.168303	0.238616	0.14607	0.338699	0.278249	0.31622	0.0864181	0.16087	0.0988839	0.398933	0.487844	0.327554	0.4391	0.19645	0.355212	0.574507	0.286768	0.105812	0.22594	0.26237	0.097405	0.139243	0.183809	0.181388	0.141969
239	9,10-Epoxyoctadecenoic acid	0.680696			94.899	295.227	Lipids and lipid-like molecules	forward	0.511605	0.44479	0.49901	0.562193	0.359349	0.401381	0.351075	0.328217	0.464615	0.304092	0.466534	0.336949	0.382768	0.295702	0.436632	0.29883	0.424218	0.407017	0.519807	0.691516	0.424315	0.397917	0.227475	0.345871	0.445665	0.44409	0.619797	0.497396	0.362499	0.374141	0.506408	0.344358	0.612209	0.424539	0.552996	0.46282	0.303724	0.289096	0.417094	0.453113	0.344751
240	Citrulline	0.677413			407.264	174.088	Organic acids and derivatives	forward	0.967244	1.26329	1.35856	0.725942	1.02769	1.09157	0.636996	0.851608	1.12672	0.654744	1.18898	0.981104	1.01862	0.73808	1.17697	0.738511	1.32021	1.29339	0.867091	2.10805	1.05677	0.592354	0.775705	0.935393	2.13613	0.948023	0.426646	2.09564	1.33544	0.810244	1.50857	0.656955	0.987703	0.809023	1.2546	1.35895	1.52122	1.2001	0.573772	0.694928	1.0324
242	gamma-Mangostin	0.662293			78.4688	395.153	Organoheterocyclic compounds	forward	0.311322	0.217919	0.170699	0.126224	0.229418	0.163752	0.0472798	0.176964	0.197438	0.192426	0.209826	0.305462	0.17694	0.133058	0.102756	0.194998	0.531425	0.133625	0.252114	0.279785	0.207672	0.393086	0.297571	0.334621	0.350024	0.225817	0.200389	0.263721	0.169968	0.172189	0.476538	0.109484	0.187486	0.452626	0.225636	0.0815899	0.237442	0.165242	0.13216	0.213851	0.106138
244	15-Keto-prostaglandin E2	0.65883			48.5579	349.205	Lipids and lipid-like molecules	forward	0.0333344	0.126187	0.281616	0.0663386	0.221772	0.321763	0.135769	0.371074	0.0471973	0.132475	0.0248241	0.292759	0.208728	0.0918431	0.306071	0.467101	0.213798	0.254276	0.0239843	0.000380883	0.181065	0.119933	0.0847612	0.199206	0.199773	0.0667705	0.020305	0.37012	0.202381	0.12678	0.26708	0.402286	0.356291	0.196165	0.231947	0.16143	0.426278	0.00840231	0.106538	0.0515982	0.101755
245	DL-Dopa	0.656645			327.525	196.06	Organic acids and derivatives	forward	0.111863	0.0902064	0.0793479	0.129804	0.0945452	0.100418	0.0851898	0.0232303	0.106056	0.1184	0.131205	0.084975	0.113536	0.0885142	0.0409619	0.0870138	0.101352	0.149307	0.136013	0.249321	0.106063	0.10391	0.130976	0.125957	0.110546	0.0756602	0.0486498	0.113797	0.127093	0.0776363	0.113419	0.0868839	0.102339	0.132894	0.0407685	0.11566	0.118388	0.0930773	0.135847	0.0712139	0.140525
246	D-Maltose	0.656614			417.978	341.109	Organic oxygen compounds	forward	0.159553	0.104063	0.0579076	0.0152173	0.0108295	0.0133355	0.0185664	0.0803802	0.0830931	0.0567711	0.0428535	0.125007	0.0534448	0.0728244	0.0186725	0.012545	0.0148763	0.0345761	0.038762	0.360736	0.0687007	0.0366786	0.0584644	0.0627034	0.0444018	0.0371532	0.0286715	0.0291895	0.133019	0.0141498	0.0457001	0.0146569	0.00961664	0.0511382	0.0615116	0.0340459	0.063744	0.0568141	0.00720208	0.0311297	0.0579017
247	Fexofenadine	0.649409			220.758	500.279	Benzenoids	forward	1.21326	0.96606	1.3828	0.680137	0.846235	0.753854	0.720258	0.527384	0.761685	0.654172	0.589949	0.683895	0.578982	0.686388	1.65233	0.478979	1.10502	0.676203	0.720687	0.508408	0.809334	0.979056	0.727536	1.05261	1.04231	0.533568	0.98614	0.771076	0.72667	0.725736	1.12716	0.592072	0.412966	1.18667	1.01719	0.961565	0.484276	0.817996	0.647783	1.0505	0.826267
248	Racemethionine	0.647014			303.083	148.043	Organic acids and derivatives	forward	2.68844	2.59119	3.30409	1.90726	2.28862	2.39141	2.32024	2.18115	3.00786	3.71451	3.23776	2.92401	2.89489	2.36767	3.31843	1.92255	3.11012	2.89845	2.38892	8.32923	2.98934	2.37379	2.65054	2.62758	3.13608	3.27147	1.9548	3.81615	2.61018	2.0751	3.05575	1.53268	2.44506	3.34605	3.66272	3.62985	3.41704	2.74982	1.46753	2.43948	2.49595
249	4-hydroxy-3-[1-(4-hydroxyphenyl)-3-oxobutyl]-2H-chromen-2-one	0.642345			192.929	323.09	Phenylpropanoids and polyketides	forward	0.0780843	0.0959869	0.0665147	0.104228	0.0706175	0.0843335	0.117831	0.0625539	0.0850805	0.081541	0.0827573	0.0598095	0.0985033	0.073495	0.0488554	0.119936	0.0831864	0.0841579	0.0844134	0.0401464	0.0811016	0.0876593	0.0816405	0.0727309	0.0857283	0.0267266	0.127995	0.0574402	0.0559658	0.084494	0.0894345	0.0782943	0.0669403	0.0934445	0.0714318	0.0802118	0.0912686	0.0912027	0.057033	0.0296085	0.0972387
250	dUMP	0.641856			251.046	307.034	Nucleosides, nucleotides, and analogues	forward	5.44992	3.70328	7.19976	2.93872	3.72443	2.65131	2.91735	2.57567	4.48207	3.9058	4.06233	4.29905	3.94921	2.75727	5.77241	3.13583	3.71532	3.41478	6.42956	5.98887	4.15365	5.33255	4.77075	4.58367	3.98736	4.22001	4.57883	4.13214	5.23419	3.21964	5.94112	2.51477	4.09381	8.8664	4.20043	4.51267	4.8223	2.8315	2.62188	5.17151	4.03136
251	Threonic acid	0.637844			340.21	135.029	Organic oxygen compounds	forward	18.8508	8.44816	9.57995	6.60173	12.9027	8.91398	6.16214	9.30293	8.80245	7.08466	6.19011	9.5436	7.31494	10.984	8.86479	5.12353	8.56548	8.64689	9.7012	16.3902	9.39871	10.7199	10.5962	9.82196	11.1441	8.15128	5.22998	13.5752	11.8481	5.67501	10.9578	5.71151	5.72091	9.80314	9.98023	12.1847	9.06253	9.05135	5.7248	7.67783	7.454
253	1,3,5-Trihydroxybenzene	0.632125			324.063	125.024	Benzenoids	forward	0.391874	0.348132	0.37933	0.351068	0.332899	0.333666	0.249839	0.268627	0.478375	0.353199	0.385708	0.303826	0.269129	0.410256	0.358579	0.198739	0.253934	0.397935	0.510977	0.544112	0.35601	0.444386	0.399259	0.377151	0.394723	0.506777	0.368504	0.523037	0.42538	0.265434	0.391905	0.246247	0.355178	0.433403	0.4408	0.450614	0.372482	0.380505	0.252506	0.423961	0.330839
255	Methylparaben	0.62458			171.14	151.039	Benzenoids	forward	1.43467	0.524558	0.322705	0.493086	1.75594	0.512458	0.66198	0.414875	0.488129	0.248886	0.368501	0.408479	0.508143	0.376379	1.72083	0.390018	0.574501	0.639192	0.524598	0.308568	0.633825	0.558583	1.89808	0.443464	0.529781	0.454106	0.431443	0.465563	0.471179	0.623855	0.558788	0.558609	0.386781	1.7271	0.450965	0.675628	0.685801	0.664964	0.447833	0.394856	1.58601
256	LysoPE(18:1(9Z)/0:0)	0.620772			222.434	478.294	Lipids and lipid-like molecules	forward	1.45983	0.904042	2.11547	0.973034	1.39826	0.791509	0.79967	0.994975	1.26276	0.905538	1.27359	1.05833	1.14418	1.46382	2.36751	0.969927	1.06266	1.13815	1.46198	0.724213	1.21347	1.23139	1.24108	1.74763	1.59973	1.13783	1.1617	0.799034	1.7388	0.791834	1.94325	0.668816	0.557679	1.55146	1.16629	1.32594	0.86204	1.21406	0.92512	1.12966	1.5154
257	L-Kynurenine	0.61735			280.812	207.077	Organic oxygen compounds	forward	0.168727	0.135435	0.148058	0.102762	0.0868509	0.139504	0.113545	0.142192	0.0887835	0.106748	0.121786	0.168227	0.120145	0.0799615	0.115584	0.098269	0.0871508	0.092656	0.134251	0.320593	0.128561	0.138782	0.0848612	0.155817	0.140379	0.149601	0.116746	0.181915	0.0850214	0.108789	0.125769	0.0708706	0.0952619	0.172687	0.14693	0.161603	0.175912	0.119376	0.0513148	0.12127	0.0519225
259	AICAR	0.613759			318.017	337.054	Nucleosides, nucleotides, and analogues	forward	3.97656	2.73053	3.88914	2.60827	3.22412	2.55987	2.47973	1.99706	3.62629	2.46731	2.19334	2.45481	2.21422	3.05828	3.35705	1.71113	3.85534	3.39442	3.70254	2.67178	2.90859	2.94354	2.89402	2.76427	4.15374	3.34691	2.13363	5.4071	3.31507	1.99961	3.15194	2.14943	2.18381	4.13248	3.075	3.8387	3.29021	3.28741	2.14098	3.02287	2.35731
260	Galacturonic acid	0.608663			314.072	193.035	Organic oxygen compounds	forward	0.118415	0.123787	0.0976453	0.114257	0.134516	0.0972842	0.115531	0.0850362	0.174192	0.0575774	0.165947	0.0847491	0.0969229	0.165744	0.129993	0.0746725	0.15312	0.120405	0.145956	0.140857	0.11983	0.144834	0.145184	0.115573	0.129417	0.145467	0.15804	0.204603	0.0847456	0.0990551	0.132745	0.0896275	0.0804424	0.155344	0.108485	0.200999	0.197336	0.189392	0.0843021	0.17525	0.101333
262	Nalidixic Acid	0.591395			216.879	231.077	Organoheterocyclic compounds	forward	0.36158	0.123411	0.185278	0.195854	0.247684	0.145882	0.277613	0.202949	0.415168	0.301196	0.217805	0.274576	0.2502	0.463681	0.345643	0.381979	0.876776	0.319541	0.0746953	0.0549648	0.285824	0.738742	0.288199	0.00759826	0.179339	0.268405	0.133187	0.113228	0.228993	1.0851	0.274976	0.247432	0.512732	0.793753	0.205206	0.724943	0.0618954	0.406869	0.368627	0.48154	0.686011
264	D-Galactose	0.580168			27.691	229.011	Organic oxygen compounds	forward	0.649877	0.200308	0.745488	0.921861	0.831114	0.727997	0.628792	0.808816	1.16392	2.41997	1.34636	1.35964	0.951095	1.72261	1.932	1.04902	2.7029	1.65654	0.250519	1.02943	1.15491	2.27667	0.823108	0.00037033	0.518188	0.986409	2.44839	0.435153	1.78518	4.6977	0.728875	1.53894	3.11147	3.77355	1.66677	2.50618	0.635675	0.937939	3.14563	3.03296	3.27195
265	beta-Alanine	0.575766			425.434	88.0395	Organic acids and derivatives	forward	0.543748	0.420393	0.405621	0.395966	0.456969	0.353289	0.4648	0.357174	0.414555	0.385456	0.364667	0.471323	0.493245	0.401727	0.522093	0.3262	0.466362	0.428707	0.512023	0.710843	0.444758	0.321157	0.521344	0.433871	0.445303	0.428529	0.318471	0.455773	0.710824	0.417925	0.536762	0.319132	0.294567	0.514756	0.487032	0.483949	0.415573	0.460744	0.280528	0.382284	0.476439
266	Clobetasol	0.575177			33.5476	501.16	Lipids and lipid-like molecules	forward	0.874896	0.690909	1.07416	1.32098	0.961694	1.27407	0.650668	1.19947	1.13664	1.91701	1.0699	1.10618	1.2475	0.542151	0.471833	1.42457	0.446121	0.785102	1.85668	1.44117	1.07459	0.939086	1.08886	0.952209	1.10591	2.39938	0.706172	0.701412	1.37064	1.2463	1.04158	0.667071	0.667044	1.28359	1.49306	1.06607	1.62307	1.15709	3.52031	0.633595	1.42286
267	D-Aspartic acid	0.57147			425.716	132.029	Organic acids and derivatives	forward	0.574502	0.501828	0.567442	0.371651	0.861773	0.383271	0.404457	0.352231	0.396213	0.620894	0.502544	1.06348	0.68189	0.419278	0.594639	0.222233	0.424659	0.374891	0.792876	0.419475	0.526511	0.456848	0.605832	0.40153	0.649801	0.380344	0.283889	0.528029	0.71892	0.522348	0.805289	0.359912	0.396485	0.587087	0.371086	0.525398	0.841692	0.721027	0.283164	0.2144	0.386754
273	Malathion	0.559671			470.042	329.03	Lipids and lipid-like molecules	forward	0.00916658	0.0125224	0.0234596	0.0180096	0.0134629	0.0124891	0.0171488	0.0133571	0.0139168	0.0243763	0.036286	0.00658418	0.0114488	0.00979511	0.010438	0.0300953	0.0103537	0.0122947	0.0609074	0.0380585	0.0192085	0.017809	0.0101483	0.0122387	0.0142002	0.024897	0.0394116	0.00947823	0.0268121	0.0122045	0.0131301	0.0160944	0.039776	0.0168758	0.0152593	0.0148826	0.0154419	0.00858068	0.0257268	0.0416467	0.0182732
275	Citric acid	0.554301			180.051	191.019	Organic acids and derivatives	forward	0.565903	0.755386	0.887007	0.308622	0.83294	0.752373	0.573032	0.891869	1.25092	0.990804	0.663658	0.633076	1.22836	0.467273	1.55289	0.47514	1.57427	0.826753	0.512641	1.12779	0.843536	1.43191	0.543753	1.51497	1.56697	0.833117	1.04574	0.646972	2.53958	1.16055	0.687362	0.924131	0.442752	2.00104	0.429553	3.41871	1.15168	0.408518	0.532391	0.417234	0.947891
277	Iminodiacetic acid	0.546493			331.156	132.029	Organic acids and derivatives	forward	1.07588	0.298449	0.507967	0.0427505	0.6555	0.451273	0.420458	0.853359	1.23857	0.931311	0.666567	1.19631	0.960391	1.10883	0.0529133	0.575289	1.95031	0.939169	0.420885	0.54326	0.744472	1.09123	0.777521	0.347357	0.688263	0.870123	0.21135	0.684791	0.712884	1.78311	0.63429	0.818692	0.0272757	1.80446	0.738856	1.90763	0.227766	1.12662	1.03628	1.29971	1.51601
278	Cytidine	0.544224			403.051	242.079	Nucleosides, nucleotides, and analogues	forward	0.427982	0.331882	0.23403	0.141159	0.19381	0.104289	0.167424	0.137935	0.184193	0.113415	0.206672	0.470715	0.347823	0.140248	0.410207	0.129587	0.146141	0.111696	0.258363	0.567107	0.241234	0.222861	0.166441	0.365869	0.213751	0.154258	0.170826	0.142325	0.306927	0.250231	0.431036	0.0869875	0.171935	0.233542	0.169419	0.208933	0.249902	0.201001	0.138906	0.12427	0.166613
279	gamma-Glutamylleucine	0.537243			379.512	259.129	Organic acids and derivatives	forward	0.00925682	0.00541798	0.0211965	0.0129658	0.00995357	0.0173046	0.0133822	0.0164267	0.00943995	0.0150462	0.0270578	0.0190099	0.00773865	0.00274412	0.00577649	0.0180913	0.015552	0.0126728	0.0111092	0.0781512	0.0164147	0.00448357	0.0128562	0.0195907	0.0234371	0.0235167	0.0349654	0.0248376	0.0154285	0.0102073	0.0213493	0.0107164	0.0251224	0.00791297	0.0223741	0.010387	0.0150082	0.00553414	0.0140134	0.0288682	0.00978535
280	Isocitric acid	0.530978			100.948	191.019	Organic acids and derivatives	forward	20.0324	14.7942	18.6805	6.27563	14.3338	7.94876	7.43598	7.58802	12.0917	9.80956	15.5165	7.24169	10.1408	12.7657	18.3255	9.11403	16.7911	11.544	9.82841	22.2552	12.6257	17.0551	9.87925	14.011	12.0033	24.2305	26.4903	16.8567	30.9038	11.228	12.1214	10.7738	16.8647	25.4876	9.16202	33.7745	16.2861	9.88537	16.8882	16.6741	9.55924
281	Pelargonic acid	0.513842			55.9812	157.123	Lipids and lipid-like molecules	forward	0.443583	0.43024	0.448497	0.61745	0.642578	0.417079	0.648612	0.57102	0.422441	0.790465	0.661481	0.668079	0.740862	0.729531	0.985493	0.913261	0.553843	0.703315	0.898655	0.546076	0.641628	0.758042	0.776695	0.679665	0.48996	0.67549	0.622203	0.667853	0.678737	0.473685	0.93268	0.53474	1.0442	0.80026	0.390377	0.648931	0.541099	0.736199	0.73727	0.672007	0.554985
282	(Â±)-erythro-Isoleucine	0.5			18.7893	130.087	Organic acids and derivatives	reverse	0.0664634	0.0735843	0.0433474	0.0965029	0.0647851	0.0820063	0.0502011	0.0757885	0.0647912	0.0835549	0.0126027	0.0717344	0.0905953	0.0472394	0.0735081	0.0697688	0.0919824	0.0956142	0.0588553	0.0447088	0.0678817	0.0630218	0.0542131	0.0755346	0.0675307	0.0666404	0.0130602	0.057592	0.0632117	0.0539716	0.0780793	0.05126	0.0326648	0.0738469	0.0723518	0.0862024	0.0731254	0.0683382	0.0740357	0.0511858	0.0816636
283	2-Ketohexanoic acid	0.5			30.3619	129.055	Organic acids and derivatives	reverse	47.1653	11.337	34.9197	15.5955	20.4713	6.86402	15.2667	15.2393	35.883	30.0487	22.9495	14.5451	18.9523	21.2947	53.4551	17.6356	55.8235	27.1279	10.1457	15.0427	24.4881	58.8616	20.0419	4.44896	35.4034	22.5897	14.2662	26.7722	49.9189	42.5917	36.5215	23.7814	61.7439	80.163	32.9794	56.3133	7.60726	29.896	43.5605	68.0979	48.5563
284	4-Hydroxybenzaldehyde	0.5			37.5435	121.029	Organic oxygen compounds	reverse	0.146795	0.23299	0.0785373	0.311065	0.132752	0.728461	0.392743	0.249758	0.608338	0.19168	0.125858	0.318232	0.399677	0.301434	0.280241	0.149097	0.310899	0.257482	0.411801	0.0341892	0.283101	0.2717	0.381598	0.696008	0.283118	0.214414	0.223491	0.124212	0.411689	0.18312	0.385129	0.202079	0.176528	0.322029	0.264115	0.51104	0.100695	0.47164	0.385061	0.49761	0.25492
285	Alpha-Hydroxyisobutyric acid	0.5			18.8168	103.039	Organic acids and derivatives	reverse	0.217558	0.229772	0.230116	0.150897	0.158048	0.184361	0.136441	0.131755	0.202392	0.161198	0.186178	0.243565	0.162395	0.167648	0.130342	0.155098	0.127045	0.147279	0.16898	0.14892	0.172	0.150733	0.158582	0.16519	0.161999	0.154299	0.154253	0.1682	0.232526	0.155547	0.161707	0.199326	0.133219	0.172755	0.117334	0.123123	0.159889	0.125016	0.140686	0.198324	0.167421
286	Isocaproic acid	0.5			20.4141	115.076	Lipids and lipid-like molecules	reverse	0.359517	0.657965	0.468562	0.455176	0.434232	0.391954	0.528146	0.393831	0.839112	0.462109	0.397223	0.455675	0.47711	0.497748	0.31454	0.484096	0.571683	0.439552	0.619569	0.405939	0.482687	0.396336	0.585161	0.467167	0.541383	0.507561	0.443001	0.610813	0.545158	0.45939	0.581353	0.702159	0.429567	0.563624	0.569527	0.390343	0.470541	0.408014	0.641014	0.466637	0.518215
287	Mandelic acid	0.5			48.817	151.039	Benzenoids	reverse	1.85197	1.0995	2.42445	1.34616	1.72744	0.773836	1.63332	1.0864	1.50977	1.21249	1.37637	1.61437	1.64031	1.18569	1.5328	0.934314	2.01549	1.31215	1.42625	1.54229	1.46227	1.58214	1.20554	1.22919	1.56798	2.0298	1.60063	1.77094	1.70828	1.37502	1.29095	1.27462	1.3618	1.62861	1.50058	2.36719	1.22966	1.3538	0.962628	1.50986	1.41466
288	Protocatechuic acid	0.5			25.9439	153.018	Benzenoids	reverse	2.0039	0.876065	20.5215	7.85817	1.8396	1.41652	1.84591	4.76137	2.77266	7.63044	2.89886	23.8952	1.74376	4.24904	1.99314	1.99687	0.021317	5.21895	2.12577	13.0332	5.43511	13.7782	1.1923	6.17515	4.94242	4.90332	5.09089	7.51917	7.63307	1.30276	3.29785	0.847906	1.44293	6.28253	2.17687	2.89484	6.31427	4.10224	1.78557	2.80919	1.07237
290	2,2-Dimethylsuccinic acid	0.499668			18.7748	145.05	Lipids and lipid-like molecules	reverse	0.166832	0.104948	0.352771	0.232208	0.202979	0.148142	0.218827	0.198734	0.22926	0.276443	0.350809	0.185624	0.194711	0.182476	0.202745	0.316024	0.125482	0.203716	0.135885	0.298145	0.216338	0.20841	0.168705	0.136158	0.107264	0.296882	0.332109	0.169778	0.252677	0.198288	0.20692	0.226118	0.323682	0.24613	0.246497	0.238611	0.195403	0.181571	0.268298	0.356327	0.205962
291	Alpha-CEHC	0.49818			23.9126	277.147	Organoheterocyclic compounds	reverse	0.674592	0.226067	0.412223	0.345478	0.207885	0.155476	0.280303	0.063121	0.123103	0.114837	0.164641	0.346779	0.137944	0.232042	0.240434	0.283081	0.259575	0.0420694	0.159855	0.161159	0.231533	0.0112096	0.305678	0.269209	0.237907	0.270561	3.76683	0.405009	0.177621	0.17354	0.181409	0.124703	0.0711249	0.271834	0.226643	0.178779	0.170005	0.0849071	0.216132	0.128526	0.156642
292	p-Cresol sulfate	0.496389			25.147	187.006	Organic acids and derivatives	forward	3427.29	234.411	753.061	179.319	1325.32	991.115	882.775	869.683	1176.51	538.007	614.425	15.4055	286.543	96.2368	261.475	277.176	314.429	851.844	101.852	269.797	673.334	2151.49	203.789	323.339	34.4836	111.991	730.462	1188.13	177.213	24.3814	679.761	1165.16	334.86	215.665	134.131	1474.45	546.722	354.963	81.7667	1467.94	416.095
294	5,8,11-Eicosatrienoic acid	0.489699			38.1681	305.248	Lipids and lipid-like molecules	forward	5.95026	3.9756	9.0459	3.12375	5.12727	2.86992	3.41458	3.8136	2.29266	2.93593	3.03039	3.2695	3.65209	2.28703	8.80131	2.8461	3.97624	6.82607	2.30299	2.76542	4.11533	3.11011	1.78188	2.6515	2.64295	2.39151	3.93264	4.6246	4.37328	2.52346	3.89819	5.88078	3.4636	5.35597	4.41277	3.92073	5.66377	1.87687	3.40863	2.24665	3.19947
295	benzene-1,2,4-triol	0.480757			24.136	125.023	Benzenoids	reverse	0.0203411	1.70513	0.0064675	0.0156957	0.0143326	0.0112016	2.24388	0.503717	0.077739	0.00874727	0.0354266	0.367161	2.92232	0.012514	0.320465	0.0259795	0.000367473	0.0308552	0.406184	0.00766829	0.43681	0.0537801	0.0148852	1.12963	0.0560523	1.35664	0.0329246	0.00678373	0.0213308	0.0898593	0.654563	0.0309422	0.0114939	0.0238194	0.0424966	0.237631	0.0127994	0.0187484	0.0377117	1.35094	1.01871
296	3'-Sialyllactose	0.456121			27.719	632.198	Organic oxygen compounds	reverse	0.106246	0.323354	0.531724	0.523739	0.318732	0.384984	0.414055	0.640695	0.366276	0.383912	0.719384	0.0963087	0.59549	0.181762	0.695929	0.526494	0.10529	0.280273	0.407402	0.533097	0.406757	0.688644	0.509031	0.953542	0.420873	0.50477	0.420737	0.585812	0.466626	0.0872253	0.549428	0.253389	0.56911	0.435709	0.504738	0.964981	0.328411	0.450355	0.55202	0.753973	0.447505
297	beta-D-Glucosamine	0.455501			410.305	214.048	Organooxygen compounds	forward	0.0595689	0.0550481	0.0582288	0.0363504	0.076502	0.0255904	0.0396706	0.0189506	0.0781586	0.029484	0.0823588	0.0161263	0.0680242	0.0315331	0.0885496	0.0179227	0.0632465	0.0470546	0.0631263	0.090918	0.0523206	0.0582654	0.0798274	0.0482771	0.0844202	0.0355381	0.0439464	0.058221	0.0738653	0.0343123	0.0159494	0.0251896	0.0722406	0.0967451	0.0441199	0.122536	0.0736077	0.0561267	0.0287207	0.0469626	0.0373732
298	N-Acetyl-L-aspartic acid	0.444317			417.233	174.04	Organic acids and derivatives	forward	0.595206	0.560139	0.60979	0.414916	0.503542	0.404881	0.333747	0.382751	0.558164	0.482831	0.447389	0.43522	0.505109	0.389939	0.459048	0.380818	0.423347	0.451365	0.534391	0.711445	0.479202	0.473935	0.49822	0.490714	0.420533	0.526131	0.36576	0.563022	0.838134	0.302408	0.537017	0.447268	0.418281	0.636776	0.461879	0.623026	0.521466	0.373087	0.366635	0.336022	0.446417
300	L-Histidine	0.433001			400.579	154.061	Organic acids and derivatives	forward	6.34597	5.44413	6.61072	4.15512	5.89666	3.47634	4.4833	4.45703	8.33291	3.49593	4.65422	5.38656	6.38225	3.26578	7.84226	2.99087	7.8488	5.91249	7.23725	14.6817	5.94501	4.50009	4.79494	4.93868	8.82098	5.13681	2.22694	6.70655	6.09997	4.71687	8.32765	3.23927	3.7409	4.80595	5.87325	7.19445	6.31187	4.04753	2.30202	4.17401	3.59914
301	Isobutyrylglycine	0.429948			236.844	144.066	Organic acids and derivatives	forward	1.33723	0.274168	0.586673	0.389527	0.429213	0.307446	0.458688	0.436204	0.650595	0.532992	0.711915	0.42105	0.457107	0.788574	1.02851	0.576623	1.79568	0.70329	0.325186	0.492508	0.635159	1.15934	0.430443	0.160275	0.60447	0.525047	0.332767	0.560245	0.705449	1.4168	0.527043	0.500067	1.51531	1.43165	0.63204	1.84709	0.300847	0.533376	0.918832	1.14312	0.963671
302	5-Thymidylic acid	0.420643			257.283	321.05	Nucleosides, nucleotides, and analogues	forward	0.0409273	0.0306237	0.0891837	0.0138744	0.0501927	0.0191494	0.0130108	0.0248401	0.00656012	0.0279646	0.00386507	0.00823517	0.00688967	0.00627845	0.0354979	0.017851	0.0337905	0.0175289	0.0541723	0.0551609	0.0277798	0.0362134	0.0153338	0.0108408	0.0263707	0.0148275	0.0283888	0.0694386	0.0279293	0.00704905	0.0316326	0.00438479	0.0552808	0.0662443	0.0268044	0.0463547	0.0422301	0.00570258	0.0101936	0.00946981	0.00261017
303	Gingerol	0.393627			60.4188	293.175	Benzenoids	forward	0.0952212	0.151942	0.0320533	0.0905674	0.161939	0.148309	0.219456	0.132062	0.150016	0.0782184	0.0845958	0.231986	0.15269	0.154268	0.215073	0.067655	0.2118	0.123673	0.263785	0.140736	0.145302	0.141897	0.137676	0.158828	0.143057	0.189642	0.065147	0.0927947	0.139772	0.119261	0.0902466	0.118723	0.251782	0.124192	0.111006	0.125046	0.181076	0.229505	0.137215	0.114001	0.174177
304	2-Furoylglycine	0.351283			19.6882	168.03	Organic acids and derivatives	reverse	0.289527	0.408937	0.431171	0.529579	0.394551	0.323082	0.480294	0.321864	0.280779	0.378374	0.558316	0.401908	0.467932	0.432941	0.462484	0.486005	0.47282	0.512228	0.504773	0.385483	0.426152	0.619293	0.816324	0.340838	0.394248	0.485786	0.526482	0.498479	0.526611	0.446466	0.376029	0.520788	0.372522	0.459929	0.510365	0.591863	0.342662	0.396993	0.57841	0.600815	0.448588
305					234.183	98.0238			19.1695	8.5134	10.5877	17.6405	16.0994	13.4158	6.30997	9.39213	10.7898	8.33932	15.0707	25.1496	8.15731	6.55665	6.32926	3.32312	11.5674	13.7379	25.4485	13.9484	12.4773	8.84854	11.2554	10.2935	15.8004	8.37171	12.0717	11.4654	25.0403	14.3497	24.0558	16.1645	21.8372	20.4783	13.5917	12.4136	24.6768	12.5144	10.4554	4.39082	5.09697
306					31.8382	411.185			10.1373	5.84051	13.0953	5.4884	5.72703	5.87769	4.59799	18.1541	8.3825	8.12127	6.7879	4.65078	9.38951	2.65369	3.07454	4.49034	6.63665	7.4563	2.46481	21.155	7.70908	9.10911	11.3143	17.3956	8.98101	7.88195	7.05773	9.40607	8.33537	5.98952	12.533	4.43121	6.68002	8.24903	4.46601	11.1503	10.9742	6.76512	6.47086	6.22817	4.86634
308					184.383	339.254			0.64233	0.464555	0.271476	0.430524	0.448682	0.263536	0.19539	0.711516	0.520382	0.378413	0.497846	0.175398	0.218242	0.499188	0.318688	0.178115	0.523623	0.402687	0.353956	0.377895	0.393622	0.415503	0.24727	0.158849	0.221527	0.291896	0.449884	0.401709	0.270967	0.328408	0.428615	0.176043	0.212868	0.309697	0.340675	0.407531	0.199012	0.353306	0.282969	0.168571	0.285189
309					182.528	351.254			0.285664	0.328447	0.37984	0.322457	0.275449	0.26781	0.190819	0.385795	0.622337	0.364738	0.2925	0.0570137	0.180923	0.27389	0.17615	0.0485324	0.327826	0.21173	0.52462	0.482642	0.299959	0.340286	0.341224	0.168283	0.230848	0.30614	0.707672	0.303131	0.234644	0.229413	0.284831	0.272317	0.114734	0.20738	0.29032	0.331414	0.127102	0.122222	0.193124	0.23379	0.26737
313					247.489	495.296			8.18086	4.36991	6.08268	3.41768	5.66913	2.9815	2.61258	3.77939	2.7067	2.97179	4.13678	5.53692	3.57031	2.76207	2.83658	1.58623	3.75093	3.66107	3.11033	4.25199	3.89877	6.68886	2.17662	2.79631	2.82888	4.29542	2.96133	5.56789	4.22077	3.08121	2.87119	2.56603	1.39701	3.36236	2.36896	3.23528	4.85663	4.17839	3.95307	5.1477	1.91211
314					25.9443	265.147			25.7799	7.97469	10.3721	6.60525	12.7874	7.97351	9.99686	18.5408	5.83269	20.1429	4.38326	9.52022	7.97478	9.51369	9.3918	10.5742	16.2931	7.56495	8.28146	3.4305	10.6467	8.23371	9.10114	9.79287	5.98529	4.92033	12.3144	7.8854	4.66619	5.46109	405.061	6.54395	1.58934	8.63164	6.55107	19.3768	4.29682	47.7611	6.78221	5.13003	7.18706
316					25.9352	505.335			1.4498	0.452733	4.74553	2.35145	3.09192	2.78535	2.49376	3.8902	3.23478	1.69454	1.72386	2.62558	2.024	2.8788	3.23002	1.51616	4.53268	5.308	1.64332	3.49474	2.75836	0.752333	3.47437	1.23679	0.929841	1.54942	3.43089	0.944124	2.91541	1.34367	1.38327	2.1191	2.25414	0.956206	3.99891	2.2186	2.85047	1.17888	1.58266	1.96543	1.36135
317					77.547	429.234			0.0373812	0.000368114	0.000417066	0.00985115	0.00541359	0.0146042	0.000360433	0.068789	0.0357086	0.0440498	0.0139054	0.118015	0.0219689	0.0138035	0.015801	0.010672	0.105058	0.0134232	0.0496352	0.14744	0.0363333	0.0593643	0.0811385	0.0896143	0.0788902	0.0705668	0.0135878	0.0668779	0.00466322	0.0173537	0.115869	0.392005	0.0419108	0.0118634	0.00974476	0.0189398	0.0240738	0.040733	0.0105656	0.0169085	0.000379707
318					217.292	309.207			1.78171	0.426682	0.278962	0.598268	0.816352	1.58868	1.09585	0.637904	1.37088	0.763277	9.80493	2.43957	1.34633	1.05326	0.553865	0.645258	0.581512	4.23123	0.389406	1.83898	1.61215	0.89611	0.444289	0.219082	1.03296	0.518263	2.35232	0.501668	1.21156	0.252952	0.509181	0.614543	0.658006	0.348131	0.359986	0.321362	0.249085	0.48916	0.707541	0.336846	0.457672
319					23.232	244.908			1.40741	0.777328	1.19006	0.463649	1.30382	0.203979	1.06952	0.183958	0.206587	0.691015	0.397064	0.989828	0.633896	0.359867	0.278679	0.209209	0.141728	0.600767	0.441857	0.958887	0.625456	1.22947	0.549367	0.759797	0.494231	3.34989	1.24408	0.665738	0.304346	0.286137	0.823018	0.275105	0.439265	0.638105	0.758062	0.690474	0.282065	0.107112	0.341607	1.08949	0.31168
321					90.8975	275.165			0.0167974	0.0172133	0.0401954	0.0125912	0.00630553	0.00326193	0.00499995	0.000350893	0.00856309	0.000358021	0.0750237	0.000366226	0.00037927	0.000359839	0.0092205	0.000356965	0.0234444	0.0173535	0.18705	0.163248	0.029372	0.000383489	0.0273107	0.00552474	0.0258176	0.000374972	0.00302391	0.00661235	0.00305895	0.0173251	0.0446045	0.00644643	0.0107469	0.0106982	0.00715147	0.0138347	0.00404794	0.0127237	0.00393775	0.0989072	0.0066879
322					181.73	405.264			0.183092	0.18778	0.225523	0.136596	0.107292	0.229763	0.141425	0.119278	0.0914635	0.0429961	0.0941486	0.0474253	0.0626104	0.121467	0.0731801	0.238062	0.0955682	0.146327	0.103655	0.0613204	0.125449	0.111547	0.0947975	0.0798171	0.143268	0.14366	0.146305	0.251323	0.0643624	0.1067	0.115405	0.0931739	0.0754801	0.260473	0.107779	0.16036	0.168839	0.178633	0.061323	0.16856	0.0835775
323					25.104	309.173			0.988368	0.0764282	0.614702	0.38986	2.08307	0.428742	0.694065	0.752462	0.816881	1.80543	0.637891	0.851974	0.618302	1.43707	1.03671	0.949994	0.456665	0.344514	1.35769	0.469883	0.840535	0.539093	0.83088	0.722868	0.778683	0.7098	1.92519	1.02538	0.40929	0.675777	0.579344	0.447946	0.372277	1.1312	0.6318	0.459228	0.616594	1.9676	1.64663	0.374652	1.12894
324					154.34	109.04			2.657	1.87927	2.14041	1.9548	1.56427	1.55531	1.4955	1.80064	3.08157	2.36228	3.23384	1.91518	2.0883	1.10058	2.61979	1.54848	2.75837	2.06817	1.7837	2.67703	2.11422	2.10676	1.63016	1.95805	1.77028	2.41225	2.99299	2.13837	1.75218	1.82843	2.606	1.52243	2.78409	1.84925	2.54282	2.75211	2.06018	3.28562	1.4928	2.3595	1.47979
326					174.57	778.505			0.000392975	0.000368114	0.00599176	0.00436701	0.000379526	0.000350496	0.000360433	0.0037662	0.000379267	0.000358021	0.000354627	0.000366226	0.00352249	0.00480316	0.000372652	0.000356965	0.00443864	0.000378959	0.000398539	0.000380883	0.00160435	0.000383489	0.00037745	0.0104392	0.000345742	0.00888976	0.00637328	0.000381352	0.000376026	0.000347281	0.000416587	0.0029959	0.00622249	0.000426346	0.000380732	0.000411772	0.00037658	0.000353512	0.000356224	0.000356271	0.000379707
327					217.035	494.325			0.0588785	0.0618096	0.0322127	0.0329271	0.0632576	0.0219274	0.0301779	0.0135289	0.0313298	0.0466987	0.0513309	0.0223942	0.00847429	0.0326744	0.0362274	0.0387351	0.0372226	0.0201672	0.0655743	0.0456955	0.0375622	0.0613571	0.0548925	0.094173	0.01713	0.0257304	0.056587	0.0253195	0.0448211	0.0733969	0.0316487	0.0432036	0.0251477	0.0293926	0.0432637	0.0253125	0.0361911	0.0407902	0.017878	0.022953	0.0221143
328					283.838	295.139			0.182029	0.164314	0.0830984	0.0445524	0.0718281	0.0510439	0.0671395	0.0693937	0.00307511	0.0150792	0.0284405	0.000366226	0.00198424	0.0652559	0.151335	0.0469254	0.112945	0.000378959	0.0817315	0.0789239	0.065992	0.0856018	0.0605148	0.121584	0.0902218	0.0551149	0.165935	0.117226	0.0694561	0.0426537	0.0941993	0.130407	0.0565897	0.156681	0.0853134	0.127859	0.132994	0.0869983	0.0209463	0.0229421	0.002496
332					50.7385	445.19			0.34595	0.124257	0.0303244	0.152481	0.0694651	0.102466	0.000360433	0.230283	0.217877	0.308755	0.042433	0.437683	0.157533	0.0609264	0.0146626	0.0628606	0.288481	0.148876	0.474279	0.72569	0.199782	0.3944	0.1413	0.454942	0.22163	0.279265	0.0861704	0.297818	0.0992578	0.264365	0.712755	0.0651536	0.0379451	0.133727	0.276613	0.153103	0.247121	0.250094	0.29848	0.123644	0.0585956
334					180.775	363.254			0.174469	0.238544	0.450435	0.425289	0.354711	0.27	0.161834	0.429791	0.300698	0.279389	0.543749	0.123118	0.224966	0.247197	0.347284	0.202364	0.781791	0.319932	0.372844	0.413848	0.333113	0.236494	0.321614	0.295807	0.335619	0.602205	0.261966	0.252545	0.268055	0.224901	0.386417	0.117457	0.223409	0.27048	0.533224	0.572236	0.160509	0.123624	0.233965	0.294742	0.187776
335					400.295	415.147			0.0283985	0.0367673	0.0839732	0.041317	0.16252	0.0335731	0.0428458	0.021976	0.00659637	0.0645365	0.0673501	0.176767	0.128517	0.0206396	0.0823779	0.0237335	0.00460837	0.00078313	0.0941955	0.0620392	0.0591758	0.0549815	0.112132	0.0437506	0.054679	0.0224131	0.09863	0.0184186	0.113559	0.0976601	0.0561172	0.0721457	0.0733841	0.0407163	0.00860872	0.0281671	0.158199	0.0440074	0.0129371	0.00253447	0.0492176
336					123.181	133.05			0.164796	0.0593983	0.260111	0.271828	0.0839471	0.169024	0.0373225	0.0655231	0.15088	0.233516	0.237658	0.99944	0.566582	0.810024	0.163289	0.207048	0.04746	0.0797695	0.210072	1.03026	0.292398	0.231524	0.36853	0.457892	0.184295	1.52484	0.131518	1.48858	0.221914	0.238391	0.17922	0.0306208	1.89257	0.24446	0.0518531	0.293537	0.146965	0.214522	0.132985	0.464135	0.420594
337					50.5181	187.039			0.53677	0.339411	0.544815	0.396747	0.343666	0.327155	0.368491	0.243606	0.289687	0.353215	0.48656	0.340943	0.272142	0.19825	0.435997	0.232562	0.407718	0.211815	0.399289	0.425087	0.357696	0.32838	0.177124	0.300183	0.318064	0.350531	0.396127	0.29899	0.234007	0.308136	0.265739	0.171513	0.000351346	0.424086	0.278204	0.383022	0.216008	0.0611367	0.168361	0.347499	0.248125
338					27.9365	427.216			1.45287	0.328624	3.07981	1.74815	1.36505	1.81587	1.08153	2.54363	1.66903	2.98783	1.10476	1.33695	1.51278	1.40228	3.18036	1.31838	2.33208	1.22212	1.8643	4.74516	1.90458	3.00609	1.40892	1.93739	3.7551	1.55296	2.30239	1.3397	2.25783	1.07405	2.16766	1.19578	1.18321	2.1444	2.16807	2.31305	2.32932	1.01543	1.48763	1.77799	1.30299
340					55.9524	387.184			19.3648	3.06489	4.09065	2.18909	2.89967	3.38907	0.851683	4.12196	3.57943	2.57777	2.50441	4.7119	3.25	1.95125	2.60835	2.50661	6.40863	3.54518	3.86259	7.91855	4.26983	5.86614	6.3511	5.99735	5.49138	2.65718	2.4691	5.47443	2.17217	2.19757	11.8451	2.22904	3.91585	3.89514	2.4637	2.77261	2.91338	3.06666	2.63322	1.67149	1.58765
341					159.698	790.539			3.76506	1.92904	1.55336	2.79356	1.43019	1.86012	1.59836	1.14595	2.03225	1.349	1.46478	1.24239	1.44593	1.13689	2.00071	1.21605	3.17887	1.95562	1.87173	1.18378	1.80768	1.8853	1.13714	1.04354	0.976225	1.07855	2.20833	1.09483	0.887583	0.820652	1.18283	1.0394	1.12745	1.01867	1.27817	2.461	1.3633	1.48991	0.883204	1.90116	1.76972
342					33.088	413.2			75.3616	39.556	80.4233	35.6659	35.4857	44.1377	24.0731	94.6618	49.2514	52.0839	39.0543	30.4415	54.4841	32.7546	36.3965	50.9262	30.9825	55.1815	63.3794	137.364	53.0832	56.5035	71.0788	137.638	56.6778	42.2478	43.8435	43.7153	50.3596	41.4234	69.1138	25.5231	42.3404	49.8223	31.5574	81.8299	73.6484	52.7343	39.7265	45.5457	50.3423
347					171.132	339.254			0.208613	0.385125	0.172804	0.281429	0.318377	0.1706	0.125541	0.234844	0.239045	0.196202	0.444817	0.103628	0.152417	0.373021	0.335419	0.226641	0.359662	0.232288	0.24757	0.230252	0.251915	0.290842	0.242615	0.134796	0.115784	0.315867	0.228754	0.242682	0.220818	0.161869	0.218081	0.130828	0.21647	0.225238	0.184921	0.198611	0.153961	0.270946	0.219545	0.211036	0.204512
348					276.146	525.271			0.0440901	0.0243341	0.0234531	0.0108612	0.0210411	0.0187846	0.0102543	0.0761054	0.0180628	0.0208803	0.0198849	0.0537375	0.02907	0.0124515	0.0155708	0.0104346	0.032801	0.0104571	0.00917306	0.0664579	0.0263953	0.0269253	0.0202526	0.0231068	0.0242368	0.0350636	0.00979448	0.0274983	0.0206875	0.0226289	0.0350508	0.0191786	0.0252142	0.0294628	0.0168912	0.023058	0.015104	0.0343647	0.0290231	0.026469	0.011843
349					196.05	430.296			0.0568841	0.00792664	0.0171149	0.046766	0.025651	0.0155016	0.00988234	0.00860402	0.017161	0.0200898	0.0152245	0.00948675	0.0351082	0.00683328	0.0396112	0.0213233	0.0294242	0.0120843	0.0221573	0.0197916	0.0218313	0.0235429	0.0136968	0.0259634	0.0178639	0.0136446	0.0146697	0.0242163	0.0166457	0.00235865	0.00978019	0.0292693	0.0119962	0.0130825	0.00396387	0.0380718	0.00462868	0.0117681	0.05977	0.0146487	0.0156125
350					77.5147	455.247			2.57133	0.345068	1.06271	0.56276	1.09503	0.467447	0.24722	0.98259	0.461013	0.105347	2.25289	0.0149664	1.27836	0.0634704	1.23006	0.587738	0.226463	0.588255	0.0878978	0.339095	0.728485	1.70829	0.139296	0.319817	0.00252659	0.242681	0.733065	0.832192	0.0408756	0.0566159	1.06958	1.39445	0.187757	0.117229	0.0147093	1.11151	0.300941	0.0617704	0.0173477	0.616256	1.51413
352					117.329	459.296			0.254742	0.218215	0.22383	0.405414	0.27787	0.292224	0.335276	0.264297	0.281694	0.387076	0.320648	0.22163	0.227999	0.294544	0.301169	0.315525	0.267524	0.261466	0.276022	0.299938	0.286355	0.375996	0.293644	0.195736	0.252673	0.371633	0.31496	0.371059	0.302424	0.237393	0.262125	0.304586	0.374469	0.051726	0.277369	0.313993	0.259644	0.287275	0.342827	0.397444	0.338948
355					33.0777	427.179			2.40655	1.00655	2.20532	1.08614	1.09725	1.66354	0.989318	2.9785	1.24406	1.62954	1.76108	1.7977	1.39268	1.00029	1.21983	1.41461	1.72779	1.24397	1.95229	4.31063	1.70638	1.9693	1.77327	2.95427	1.81991	2.17994	0.710475	2.06951	1.55408	1.07922	3.01806	0.995797	1.45419	1.30243	0.896273	2.1602	1.55117	1.65732	0.395428	1.64316	1.0599
356					104.023	415.285			0.0456191	0.453721	0.235593	0.109753	0.141338	0.0474417	0.0811801	0.192483	0.192026	0.0591554	0.323782	0.0531142	0.0604005	0.0390799	0.154672	0.126825	0.281875	0.12721	0.0687192	0.0714065	0.14327	0.158894	0.158775	0.317037	0.145936	0.255936	0.0694588	0.23164	0.116878	0.0900757	0.179053	0.0155518	0.140699	0.221302	0.111693	0.251442	0.048086	0.141939	0.082794	0.125002	0.0921719
358					189.873	311.14			7.56117	5.18631	8.02556	5.42634	15.681	7.19435	8.58906	3.09442	3.83036	14.2427	6.04484	15.6908	10.2005	5.69062	8.65383	7.78188	4.98384	1.66439	6.66236	18.4398	8.23221	7.76818	6.55847	8.84766	9.27936	6.7242	11.5872	7.07432	9.92727	11.6135	6.94755	6.06172	9.65222	12.7982	6.41108	4.58747	11.6489	8.29081	4.04414	3.89112	5.18269
359					220.478	429.195			0.443447	0.638983	0.319508	0.891428	0.392843	1.05576	0.159135	3.01168	0.569859	3.47836	0.581603	1.19769	0.523067	0.869198	0.270176	0.6683	1.2761	0.352195	1.34633	2.09401	1.00698	2.44361	0.62661	1.22806	0.770164	0.843948	0.189385	0.808605	0.787163	0.656909	1.12429	0.178658	0.585389	0.432192	0.88348	0.724602	1.21461	0.62465	1.33328	0.716971	0.444977
361					218.903	588.26			0.183355	0.318741	0.210148	0.270424	0.405777	0.302431	0.343752	0.190789	0.33964	0.226557	0.196051	0.363189	0.282296	0.26675	0.26495	0.270467	0.2955	0.207175	0.0260025	0.0912776	0.252764	0.356746	0.373272	0.287169	0.308796	0.102915	0.289263	0.116041	0.163826	0.327214	0.377746	0.300339	0.199043	0.2556	0.163895	0.2834	0.26179	0.264813	0.28523	0.181282	0.373487
363					423.682	416.179			0.0535829	0.050822	0.12406	0.0511198	0.266804	0.0497332	0.0561583	0.0345833	0.0147802	0.084568	0.0896144	0.29609	0.207996	0.0356999	0.124982	0.022762	0.00466432	0.00371696	0.150138	0.0860701	0.0903973	0.0719763	0.154955	0.0483281	0.0851109	0.0239478	0.104857	0.0377285	0.136545	0.145022	0.0897975	0.0823114	0.0962447	0.06118	0.0114001	0.0473142	0.198999	0.061384	0.0190429	0.000356271	0.0609495
364					266.377	515.286			0.0256622	0.0354718	0.0325633	0.0307439	0.13221	0.000350496	0.0248407	0.0305634	0.0785251	0.147499	0.158691	0.000366226	0.0221983	0.0794171	0.0698269	0.0258076	0.00200294	0.0584273	0.0197201	0.0324393	0.0503663	0.0690121	0.0373874	0.218961	0.1281	0.0224653	0.0370429	0.0655971	0.00261361	0.0422497	0.0761191	0.000352139	0.0116367	0.0716112	0.000380732	0.00248239	0.407062	0.0348788	0.0101496	0.00479878	0.0379009
365					180.878	327.181			0.399112	0.323558	0.51273	0.335871	0.309674	0.412085	0.314106	0.380355	0.340525	0.498774	0.320881	0.336928	0.50507	0.329955	0.35532	0.318323	0.52018	0.389837	0.326661	0.298652	0.37643	0.445423	0.389722	0.332214	0.328919	0.333237	0.299971	0.223998	0.349488	0.46447	0.436217	0.311984	0.359293	0.674111	0.448513	0.461204	0.478483	0.315002	0.411585	0.353844	0.345878
366					159.698	788.526			1.419	0.731689	1.05094	1.36932	0.737453	0.596474	0.478563	1.04688	0.896116	0.922256	0.669597	0.536497	0.594893	0.601711	0.942745	0.492027	1.6625	1.14236	1.06767	0.569126	0.87639	0.935464	0.563497	0.667416	0.350545	0.773265	0.960772	0.659046	0.618576	0.413038	0.441613	0.553474	0.518343	0.556659	0.469368	0.827564	0.663748	0.553435	0.371612	0.736353	1.09259
368					47.6921	148.04			1.53389	1.17806	1.47108	1.25113	1.31061	1.48307	1.28609	1.1551	1.05874	0.796916	1.41967	0.852991	1.42304	1.1788	1.48451	1.19924	1.22475	0.80729	1.0663	0.419328	1.18003	1.12656	1.34074	1.01591	0.907128	1.21266	1.42048	1.38653	1.10587	1.16515	0.859175	1.41244	1.5099	1.04305	0.987386	1.64958	0.924243	1.04237	1.23329	1.0149	1.26928
369					222.352	859.536			0.33064	0.414876	0.291807	0.530658	0.376249	0.405133	0.518285	0.61812	0.397464	0.373778	0.713741	0.313095	0.710391	0.730406	0.411854	0.476458	0.410755	0.670124	0.393773	0.238401	0.4663	0.29798	0.234672	0.396696	0.276334	0.343398	0.388188	0.210166	0.404435	0.298057	0.217339	0.229613	0.287126	0.380631	0.265839	0.401403	0.570498	0.302004	0.374299	0.309565	0.460348
370					324.864	367.104			0.961893	1.13147	1.44833	1.006	0.879133	1.12771	1.08952	0.848709	1.1844	1.14288	1.42097	0.912746	0.941077	1.02499	1.25255	1.18977	1.34048	1.08347	1.76165	1.68727	1.17175	1.31289	1.70571	1.10968	1.03534	1.79075	1.46285	1.42781	1.20072	0.878174	1.02943	1.05953	1.39043	1.21385	1.30302	1.22429	1.10612	1.37486	1.12962	1.90171	1.07281
371					209.311	202.108			0.0377123	0.0252279	0.0561031	0.0277556	0.0234368	0.0174122	0.0342364	0.0188887	0.0855331	0.0210207	0.0377835	0.0331911	0.0265409	0.028347	0.044698	0.00888947	0.0275121	0.023403	0.0372079	0.0509439	0.0332922	0.0334733	0.0826391	0.0744131	0.0502549	0.028987	0.0450991	0.0207646	0.0418655	0.0223145	0.0727597	0.00742453	0.035241	0.0403601	0.0356295	0.0430561	0.0239023	0.0366587	0.0227795	0.0598412	0.0456811
372					303.011	306.032			0.167854	0.172849	0.240783	0.116764	0.153025	0.138042	0.141444	0.152115	0.20649	0.251679	0.229785	0.189735	0.191244	0.149232	0.218151	0.14194	0.192788	0.179107	0.164385	0.332641	0.186503	0.165517	0.170564	0.149012	0.211108	0.2368	0.137145	0.220294	0.180906	0.15346	0.232929	0.115108	0.175601	0.232947	0.209365	0.235103	0.232044	0.163765	0.104462	0.170543	0.163887
373					219.814	524.278			1.55479	1.03367	1.03037	0.651528	0.923711	0.429162	0.675515	0.456782	0.78347	0.433997	0.388994	0.510859	0.529764	0.318462	1.60817	0.505484	1.10655	0.691703	0.608094	0.364269	0.730267	1.40472	0.499319	0.942189	1.03309	0.287097	0.856936	0.736889	0.522025	0.557324	0.727748	0.456735	0.404423	0.95949	0.72777	1.07064	0.417958	0.621504	0.385059	0.681427	1.0819
374					144.748	159.102			1.22053	0.941014	0.901906	0.444796	0.624199	0.726597	0.65693	1.40384	0.714167	0.706038	0.787827	0.844503	2.72475	2.43502	1.31809	0.639796	1.36943	1.47872	0.371603	1.28362	1.07967	0.944826	0.395746	0.73328	0.491943	0.614005	0.739285	1.03634	0.5304	0.502281	0.810941	0.716985	4.18293	0.60629	1.17705	1.74217	0.50168	0.670717	0.778669	0.299752	0.389491
375					24.1344	437.055			0.219303	4.2705	13.2323	3.88652	6.54043	0.351839	28.907	12.4136	2.46924	12.1626	0.288525	0.445202	19.9087	4.70045	10.7385	0.268982	6.9837	1.15204	1.36954	26.4914	7.84002	2.30198	0.214967	39.7381	0.186406	12.7738	14.5321	1.05852	0.92436	2.3125	0.128715	1.12994	0.920161	16.7527	0.209644	13.1097	1.1141	161.361	0.473845	0.319935	3.83547
379					27.6296	365.106			26.9127	5.79279	49.4885	7.88889	15.6974	8.04141	4.5887	41.6949	8.31852	12.4758	11.9948	6.62005	15.2411	5.8932	13.244	8.12602	6.43559	16.7758	10.3912	27.4186	15.152	15.7287	11.7505	7.81511	9.60805	10.4911	11.1798	12.384	6.47506	7.30322	24.7609	14.0973	7.78435	8.16735	5.6604	10.6074	24.0517	7.08224	11.7254	11.1002	6.90556
380					334.729	541.266			0.0215	0.0102133	0.0169858	0.0109541	0.0176761	0.0210962	0.00467833	0.00763577	0.0100361	0.0043271	0.00245711	0.015886	0.00976375	0.00120586	0.0138141	0.00462896	0.00786545	0.0302794	0.00466485	0.00745645	0.0111562	0.0198367	0.00858429	0.020876	0.0150044	0.0180213	0.0031313	0.0215808	0.0103518	0.00956482	0.00949668	0.0139768	0.0083226	0.0260598	0.0126603	0.00464546	0.0190173	0.0114031	0.00657429	0.0012955	0.00353871
381					57.7152	397.169			3.87592	1.9375	2.2686	1.47531	2.33818	1.65389	0.905855	4.12015	2.94386	2.36413	2.54149	7.03052	2.13151	1.49926	1.21348	1.68564	3.85061	1.49535	3.87339	3.51759	2.63611	5.03887	2.70078	3.06105	3.78463	3.34396	1.93224	2.43337	1.7936	1.65888	6.33915	1.48661	2.01926	3.01537	2.51549	1.5642	2.65144	2.07938	1.99045	1.617	1.45417
382					371.372	567.318			0.0783779	0.0166245	0.016308	0.0440428	0.0119178	0.0224506	0.00188249	0.0254699	0.0138511	0.00448855	0.0112729	0.00490464	0.0128294	0.00282618	0.00269935	0.00589306	0.000367473	0.0114656	0.00229467	0.00583005	0.0147898	0.03096	0.00205298	0.00621068	0.000345742	0.0260696	0.000351236	0.0351072	0.00119427	0.001953	0.00821197	0.00707879	0.000910162	0.00379748	0.00666376	0.0456064	0.00791527	0.017413	0.00550274	0.0238142	0.00484615
383					267.962	528.263			0.689881	0.272204	0.35046	0.500603	0.297969	0.166789	0.198186	0.856046	0.341868	0.57844	0.565741	0.196619	0.22731	0.376802	0.159581	0.234744	0.627124	0.211534	0.9082	0.513394	0.413675	0.465416	0.370099	0.679128	0.23083	0.647021	0.330293	0.841804	0.234028	0.297504	0.239328	0.216999	0.164194	0.141818	0.203423	0.328212	0.280057	0.132539	0.667542	0.401956	0.308303
384					33.0797	379.195			0.0936835	0.192127	0.126046	0.158228	0.472478	0.114435	0.253355	0.133885	0.431843	1.02646	0.639508	0.39234	0.0860948	0.139169	0.161332	0.0441055	0.571125	0.265054	0.213535	0.433641	0.297422	0.380271	0.156152	0.00037033	0.420457	0.569406	0.165377	0.149435	0.17976	0.161591	0.345545	0.199484	0.120274	0.435014	0.319576	0.000411772	0.0854035	0.248812	0.0983525	0.242195	0.400508
385					33.8456	383.153			75.2527	54.4521	108.533	66.7983	71.4965	51.3954	27.8769	65.0806	89.1039	84.1407	77.1391	61.5586	57.6539	63.6728	54.5152	29.6957	97.8628	64.3224	74.118	127.964	70.1316	160.734	50.7667	78.6945	60.1019	77.9853	58.0138	131.517	73.1979	58.2463	164.447	44.3023	77.8387	69.4156	68.563	51.6299	87.6032	38.1675	48.2549	101.479	51.431
386					217.302	134.06			10.345	0.298034	0.50791	0.193381	2.43226	0.175308	0.495743	0.294064	0.369656	0.284731	0.358746	0.0438107	0.572093	0.200446	0.812413	0.638738	0.240374	0.934868	0.245494	0.623534	1.00333	1.50073	1.36022	0.66441	0.314108	0.665592	1.27944	0.217615	0.137533	0.0286019	0.314076	0.15369	0.350176	0.185794	0.107515	2.20122	0.444502	0.401291	0.117744	0.257563	0.299505
387					44.4089	114.019			6.64642	1.49349	9.02572	3.10582	2.32397	2.4792	3.13107	1.96807	4.82751	3.2459	2.03696	2.56634	2.28992	5.8008	6.22763	4.79279	6.08252	3.59486	4.94759	4.64277	4.06147	6.08669	8.14871	0.481834	3.34208	8.44919	1.42612	3.96359	10.7622	5.86325	5.3417	4.12762	6.02469	13.866	5.05868	6.46138	1.23717	2.23685	5.58601	9.1369	3.14757
388					202.683	345.279			0.221604	0.2259	0.221249	0.0980948	0.0854741	0.113731	0.160865	0.0779934	0.0527757	0.136755	0.125076	0.0807257	0.11436	0.128803	0.11481	0.0597859	0.1062	0.119214	0.086416	0.0969078	0.121337	0.1137	0.100572	0.111352	0.0951878	0.109763	0.117397	0.115124	0.101775	0.114695	0.10346	0.037784	0.0646893	0.136135	0.117725	0.153831	0.116506	0.12065	0.0785557	0.109599	0.113777
389					112.847	209.081			0.10693	0.180792	0.0642393	0.0565706	0.0089661	0.0865694	0.0642326	0.171554	0.251931	0.184023	0.0335605	0.73272	0.0382268	0.0704792	0.0135128	0.0177784	0.259442	1.10226	0.28488	0.106496	0.191758	0.101322	0.0315369	0.00037033	0.0324168	0.14197	0.00704148	0.127566	0.0325251	0.0726433	0.034536	0.139963	0.652099	0.197064	0.113156	1.21235	0.00037658	0.660812	0.0957728	0.0593652	0.0906818
391					506.14	942.348			0.0326006	0.0132149	0.0232393	0.0138611	0.055176	0.0254605	0.0236715	0.00977473	0.011172	0.0465961	0.0101816	0.0845601	0.0328348	0.014115	0.0288831	0.0157315	0.0238387	0.00628341	0.0242741	0.0571971	0.0276333	0.0251028	0.0193914	0.0260073	0.0391591	0.0175647	0.0169252	0.0293971	0.0228239	0.0364164	0.0222448	0.00883165	0.0233597	0.055478	0.0207463	0.0156325	0.0454923	0.0243189	0.00782297	0.000356271	0.00930218
392					49.9622	211.17			0.641267	0.69876	0.571704	0.177134	0.362969	0.167479	0.394473	0.628683	0.274501	0.688321	0.184605	0.337485	0.442119	0.415037	0.771458	0.339462	1.20518	0.339551	0.0815673	0.28035	0.450105	0.29356	0.145364	0.266773	0.213993	0.235119	0.271815	0.626078	0.416673	0.26196	0.461396	0.384168	0.82174	0.368838	0.521409	0.462065	0.277202	0.344298	0.209388	0.363038	0.119647
394					25.8206	172.991			124.942	44.7158	159.522	85.2895	154.026	72.2085	104.852	97.6494	138.742	109.128	188.213	57.6972	61.7355	59.6498	102.711	53.09	417.082	57.5798	97.2677	177.806	118.195	176.457	312.873	476.388	200.953	172.607	207.144	109.137	259.557	119.069	524.768	87.0778	2356.91	195.842	400.684	146.828	94.6874	105.171	361.688	287.012	69.946
395					180.637	421.04			0.00508704	0.0122609	0.0172029	0.00396482	0.0276952	0.0276188	0.019497	0.000350893	0.0094248	0.0428923	0.00517957	0.0663995	0.0406026	0.0176692	0.0322815	0.0299525	0.00444746	0.000378959	0.0268153	0.0562218	0.0222972	0.0166069	0.020472	0.0517653	0.0818621	0.0180522	0.0216611	0.0271511	0.0371064	0.100674	0.0185067	0.0143559	0.0498788	0.0993344	0.0221713	0.00543356	0.0710731	0.0380733	0.00356165	0.000356271	0.00816944
396					344.908	255.087			3.12478	0.681519	0.862511	0.360445	0.790906	1.61182	0.287395	0.127517	0.543242	0.888969	0.0248899	0.152728	0.387963	0.279774	0.141886	0.431941	0.782891	0.809943	0.392999	0.0701432	0.637713	1.74556	0.212345	1.59184	0.974475	0.226081	0.169539	0.235326	0.147579	1.2888	0.301198	0.154425	0.150786	0.934639	0.157961	0.839649	0.691219	0.512854	0.12893	0.0285114	1.08113
398					228.307	438.299			0.000392975	0.00316046	0.00352107	0.00567188	0.00651172	0.00718138	0.000360433	0.000350893	0.000379267	0.000358021	0.000354627	0.00825407	0.00897567	0.00484329	0.00652981	0.000356965	0.00305943	0.000378959	0.000398539	0.000380883	0.00307102	0.00379639	0.00354251	0.00251577	0.00362882	0.00259836	0.00479312	0.00327694	0.000376026	0.000347281	0.00588306	0.00176952	0.000351346	0.00238638	0.00217842	0.0026368	0.00627368	0.00542984	0.000356224	0.000356271	0.00218681
399					181.759	123.019			1.2199	1.06624	1.33066	1.20605	1.26495	0.850587	1.03538	1.06908	1.24899	0.911503	1.12338	1.02769	1.20856	1.27555	1.45568	0.865408	1.36908	1.14507	1.09661	1.39	1.15802	1.3768	1.04302	0.938829	1.09551	1.1924	0.864038	1.2327	1.02033	1.15652	1.728	0.952395	0.859646	1.227	1.42787	1.59744	1.42952	0.986178	0.822298	0.920442	1.04841
400					62.8522	747.52			0.934591	0.488365	0.183412	0.415662	0.530523	1.11594	0.32882	0.537702	0.546499	0.504635	0.423533	0.322137	0.67032	0.502368	0.334658	0.444521	0.594581	0.5082	0.380585	0.552741	0.51599	0.513325	0.26236	0.426964	0.186905	0.328352	0.439954	0.23198	0.388041	0.683455	0.258311	0.184261	0.445609	0.249509	0.460571	0.411167	0.219727	0.578891	0.296173	0.461515	0.480022
401					210.994	500.321			0.223407	0.221692	0.155304	0.248791	0.286953	0.179942	0.226706	0.277508	0.188856	0.20037	0.316991	0.222333	0.199609	0.199124	0.130507	0.19073	0.137575	0.254177	0.333958	0.264573	0.222955	0.23058	0.2237	0.181183	0.22171	0.246871	0.0640902	0.309641	0.210392	0.175125	0.214744	0.184462	0.25426	0.25839	0.250889	0.27867	0.297403	0.168397	0.130967	0.221135	0.229595
402					272.341	599.321			0.0473425	0.0270684	0.0375313	0.0189819	0.0434094	0.0416048	0.0305384	0.0170384	0.0578783	0.0355611	0.0313705	0.0338847	0.0421072	0.0327644	0.0520555	0.0249543	0.0285047	0.0167533	0.0074325	0.0309433	0.0328862	0.0193676	0.017131	0.0276615	0.0138316	0.0180181	0.0152235	0.0072	0.0210327	0.0149673	0.0250005	0.00772787	0.0133761	0.0160603	0.0201263	0.0313476	0.0288067	0.0214803	0.00880247	0.0177951	0.0128626
405					62.1706	377.2			0.273824	0.208956	0.370183	0.408145	0.348441	0.100159	0.264734	0.393815	0.200564	0.0860006	0.806066	0.701889	0.121465	0.524849	0.465935	0.0713546	0.401361	0.287229	0.482687	0.875043	0.369635	0.242645	0.186937	0.107671	0.352854	0.326372	0.573402	0.353268	0.203579	0.438124	0.266535	0.176485	0.346142	0.0676723	0.249037	0.199743	0.271933	0.263406	0.227698	0.385189	0.534368
406					48.2064	331.191			0.13729	0.406751	0.757727	0.864954	0.929043	0.470933	1.09324	0.624772	0.814804	0.731557	0.422644	0.987997	0.807806	0.528913	1.30988	0.433373	0.333604	0.835079	0.907019	0.573463	0.698542	0.682564	0.92348	0.409081	0.925734	0.737654	1.05665	0.795683	0.844496	0.599223	1.03938	0.347075	0.561888	1.09592	0.345044	0.813096	0.457907	0.735679	0.740656	0.87993	0.691669
407					28.2563	453.086			1.17627	1.21523	9.05353	2.55234	6.84608	0.142654	9.5444	6.07427	1.61533	1.30382	0.722698	1.34659	10.2534	4.93248	1.86379	0.562141	2.87573	1.70996	1.48022	3.87773	3.45743	4.87369	0.00037745	2.51534	0.298279	3.849	5.35815	0.971264	1.57721	0.736312	2.36588	0.460862	1.27721	11.2253	0.423579	7.02842	4.4783	10.7597	0.249782	1.63506	2.70259
408					222.331	516.323			0.142865	0.0603151	0.0617898	0.0583568	0.128031	0.0685558	0.0566558	0.0314427	0.0572843	0.0233107	0.0392658	0.0475774	0.0471084	0.0367757	0.130792	0.0219083	0.137153	0.0712244	0.0867297	0.0740297	0.0690586	0.0736658	0.0488348	0.0726949	0.102489	0.0913922	0.0602144	0.120918	0.0805629	0.060887	0.0686187	0.0574915	0.0451019	0.126572	0.075878	0.126165	0.105725	0.049237	0.0319392	0.0878109	0.046695
409					63.2035	185.118			4.29862	6.28446	4.35419	5.55425	2.30938	1.99274	4.687	2.88458	4.75124	3.48754	2.47953	2.18526	3.21278	3.95966	2.29871	1.79319	2.14535	3.02357	4.48486	5.59784	3.58924	9.25109	8.28896	9.04267	3.09937	7.95211	4.64681	6.69625	3.94163	2.75904	2.30943	1.28186	11.6971	2.32781	3.04475	3.50274	2.7719	20.4989	4.68291	3.6806	2.01854
412					99.3703	327.108			0.505149	0.100317	0.219035	0.000349943	0.834234	0.0705897	0.000360433	0.0299575	0.000379267	0.0273633	0.345487	0.283305	0.134083	0.000359839	0.165398	0.551374	0.000367473	5.52297	0.000398539	0.000380883	0.439593	0.891673	0.169555	0.362529	0.000345742	0.440053	0.204213	0.250059	0.003497	0.000347281	0.000416587	0.246043	0.30653	0.000426346	0.000380732	1.52478	0.292189	0.555221	0.000356224	0.332462	0.0362125
413					225.135	452.278			1.91718	1.33634	2.84718	1.4316	2.61321	1.4476	1.21607	1.17548	1.92413	1.40814	2.04769	1.86334	1.81826	1.22231	3.58283	1.13072	1.72153	1.11024	1.75903	1.99638	1.77846	2.25201	1.78902	1.50818	2.24538	1.46549	1.63609	1.35113	1.87756	1.21194	2.49049	1.10102	0.870234	2.00895	1.28014	1.93308	1.89378	1.07788	0.958177	2.10829	1.74326
414					30.2673	242.012			7.31551	0.62226	1.28399	1.10592	1.88554	1.29972	1.0981	1.67255	0.816267	0.833814	1.26984	1.17634	0.968007	0.684768	0.991854	1.07519	0.918085	0.727419	1.32454	1.61838	1.4344	2.25948	0.800976	0.930184	2.12803	1.60798	1.01265	1.73117	2.10147	0.749057	1.2321	1.34878	0.681708	1.14417	1.7512	1.82476	1.42037	1.39062	1.1816	2.40774	0.974866
415					223.174	540.367			0.0416591	0.0684999	0.01652	0.0544628	0.0925658	0.0504152	0.0435576	0.0169704	0.0451691	0.0132021	0.0142526	0.108887	0.0783443	0.0466362	0.0613338	0.0304168	0.0458407	0.0300199	0.0152277	0.000380883	0.0437181	0.0558812	0.0559947	0.0301395	0.0473267	0.00872293	0.0470387	0.0243324	0.000376026	0.0793771	0.106847	0.0872652	0.0259802	0.000426346	0.0171977	0.0359805	0.0663483	0.0412113	0.0392311	0.014188	0.0512619
416					32.2953	499.31			0.445778	0.215085	0.282469	0.25132	0.122837	0.304559	0.120272	0.216603	0.245225	0.176374	0.698534	0.136056	0.371918	0.255565	0.317324	0.168905	0.000367473	0.195216	0.230066	0.508071	0.263127	0.270357	0.157724	0.479397	0.212732	0.521415	0.08746	0.272998	0.357849	0.196395	0.270333	0.261289	0.137404	0.175085	0.243148	0.236785	0.610234	0.272418	0.188601	0.121228	0.296948
419					43.9363	363.251			0.349946	0.796986	1.0418	0.44144	0.744713	0.804991	1.22415	0.538988	0.664663	0.587831	0.335373	0.684651	0.814901	0.880469	0.635109	1.59145	0.565809	0.522604	0.792484	0.228689	0.712353	0.30765	0.66426	0.93262	0.421601	0.595713	0.218581	1.36939	1.69301	0.604813	0.517637	0.794562	0.720308	1.13486	1.3599	0.946321	0.896127	0.717902	1.31548	0.0948156	0.571941
421					94.0118	385.238			0.144976	0.137877	0.161459	0.219829	0.318795	0.0649364	0.151372	0.089302	0.203226	0.0499035	0.118584	0.300637	0.14557	0.143777	0.417301	0.132198	0.767181	0.111616	0.321181	0.298564	0.214914	0.307086	0.231126	0.319061	0.301731	0.144058	0.682556	0.30695	0.268797	0.230713	0.325996	0.0891377	0.284652	0.691601	0.317517	0.384983	0.0897948	0.0652036	0.158974	0.245882	0.341294
422					80.2963	239.048			1.07234	0.696477	0.30309	0.692992	1.36752	0.774666	0.245552	2.39641	1.36231	1.54667	1.41854	8.94296	1.14024	0.910806	0.698056	0.81722	3.50192	0.876754	3.7159	5.89895	1.91897	2.91135	1.95451	2.39533	1.37217	2.01589	0.104672	1.91792	0.725344	0.6946	4.61655	0.68965	1.7877	1.26021	0.446831	1.30072	1.29381	1.77101	2.16581	0.79636	0.351998
424					217.194	245.093			0.10675	0.05732	0.105903	0.0607252	0.0884456	0.0786256	0.095813	0.0974293	0.155964	0.0608178	0.0868218	0.0605881	0.17943	0.0856149	0.195105	0.117557	0.107113	0.0646084	0.0597343	0.0998981	0.0982132	0.186484	0.100197	0.129435	0.0525636	0.0451547	0.136352	0.0377092	0.0792815	0.15778	0.123148	0.0985444	0.119173	0.11632	0.0521585	0.128893	0.0815026	0.145378	0.118061	0.0894852	0.15356
425					337.552	185.056			0.22565	0.11635	0.159584	0.103861	0.471763	0.20242	0.230541	0.0834608	0.125812	0.35896	0.0971825	0.64889	0.253618	0.112216	0.247359	0.123878	0.150958	0.100087	0.261518	0.467793	0.227095	0.196087	0.126225	0.190707	0.369443	0.109295	0.211466	0.178707	0.262206	0.365372	0.158989	0.0848403	0.173072	0.463801	0.196047	0.109815	0.428879	0.201796	0.0640937	0.116354	0.130497
426					215.398	508.341			1.08943	1.01425	1.36557	0.784991	1.16605	0.791166	0.90422	0.558915	1.10618	0.755048	0.682684	1.36894	1.01191	1.15295	1.39758	0.686086	0.733863	0.501117	0.723747	1.43524	0.961497	0.976836	1.30437	0.943272	0.862359	0.645461	0.784882	0.752721	0.858191	1.40662	1.42188	0.780313	0.615512	0.674436	0.643257	1.11937	0.990782	1.20574	0.765353	0.625028	1.07463
427					28.6064	311.168			12.4389	12.4122	43.5779	30.8075	46.6625	42.8108	22.9507	34.988	30.7492	45.7357	21.071	26.682	49.5403	27.5944	33.9295	45.443	36.0316	9.23597	49.9489	15.4673	31.9039	26.3993	22.4951	38.2024	22.5794	32.556	19.1485	36.4098	25.4821	26.6204	42.8491	43.1254	8.9814	35.9368	7.99947	32.5364	25.9629	35.3202	36.3595	24.9359	42.0037
429					422.951	339.117			0.083008	0.036668	0.0648464	0.0219102	0.0548712	0.0442649	0.0195967	0.019802	0.0704307	0.0250394	0.0367498	0.0676128	0.0175714	0.0223024	0.0471547	0.0142787	0.0319971	0.0382441	0.0294834	0.11261	0.0429221	0.0176367	0.0263961	0.0320692	0.0629677	0.0301516	0.00925497	0.100613	0.0602477	0.0236537	0.0520456	0.0118813	0.0426608	0.0639998	0.0469039	0.0472475	0.0458033	0.0284157	0.00844054	0.0408111	0.0152437
431					96.1118	165.066			0.530099	0.646755	0.482379	0.426781	0.682931	0.496846	0.798132	0.609902	0.686826	0.443444	0.652774	0.76981	0.61037	0.703042	0.550578	0.798388	0.666604	0.536588	0.429158	0.162006	0.584171	0.540239	0.732029	0.694778	0.754584	0.471961	0.665269	0.778282	0.802772	0.244968	0.653967	0.755762	0.701815	0.843665	0.642078	0.575348	0.810974	0.69704	0.415017	0.531109	0.722789
432					42.7577	339.163			0.297899	0.165207	0.180581	0.306325	0.149676	0.105124	0.0464582	0.438567	0.242364	0.504616	0.115707	0.000366226	0.273097	0.0486717	0.000372652	0.246588	0.153983	0.224054	0.491752	1.5395	0.276545	0.391755	0.281377	0.372951	0.194032	0.493432	0.356358	0.236689	0.252063	0.30101	0.111778	0.143951	0.182082	0.20811	0.347609	0.235018	0.577727	0.119723	0.767093	0.134279	0.291368
433					118.159	197.067			11.6859	0.000368114	0.000417066	0.138739	0.975687	0.000350496	0.754384	0.000350893	0.00301896	0.000358021	0.000354627	0.000366226	0.0769517	0.000359839	0.000372652	0.000356965	0.00425746	0.471891	1.75464	4.12649	0.999781	0.158208	0.00037745	0.00037033	0.000345742	0.10371	6.82525	0.911122	0.0115044	0.000347281	0.000416587	0.000352139	0.000351346	0.000426346	0.000380732	0.0626677	0.00037658	0.00906405	0.000356224	0.0970637	0.000379707
435					181.812	245.093			0.2328	0.143734	0.210574	0.153942	0.160247	0.13318	0.112615	0.140777	0.123108	0.102492	0.157789	0.158211	0.122736	0.103512	0.211236	0.086524	0.156415	0.198358	0.147598	0.507865	0.168186	0.12592	0.118264	0.173493	0.223071	0.143824	0.100472	0.388166	0.220067	0.193658	0.178273	0.0912436	0.177099	0.246068	0.232842	0.204019	0.249308	0.159468	0.0914652	0.118658	0.0998477
437					162.334	830.592			0.143596	0.388694	0.0841074	0.186917	0.0705589	0.147217	0.203255	0.189627	0.134075	0.298833	0.068407	0.0881136	0.186147	0.207461	0.081936	0.178848	0.167092	0.117848	0.123321	0.210634	0.163835	0.140374	0.109348	0.111198	0.0453039	0.0965234	0.213087	0.0202435	0.156305	0.197174	0.160123	0.184787	0.117915	0.133438	0.106261	0.104467	0.0956834	0.199586	0.122654	0.0612354	0.135232
439					219.714	554.347			3.57069	8.33858	4.09564	7.6284	10.0011	6.806	7.93894	5.39789	16.0521	4.12948	3.22519	13.6532	11.1638	8.7163	7.03331	6.50861	7.19656	4.36243	5.54867	0.575522	7.09712	10.8615	16.285	7.41457	7.79532	1.12676	6.50268	1.72468	2.87471	16.0133	13.5466	8.04153	3.72324	4.7104	2.83654	7.02052	5.08205	9.71539	5.53609	2.09581	14.2864
443					174.652	469.129			0.000392975	0.017838	0.0284316	0.000349943	0.000379526	0.0265206	0.0514843	0.000350893	0.000379267	0.0740876	0.140906	0.0584134	0.0643576	0.0323901	0.000372652	0.0371555	0.00566032	0.00511439	0.0269098	0.0561829	0.0313839	0.000383489	0.0172395	0.0458576	0.0813135	0.160987	0.000351236	0.0268257	0.061339	0.0908073	0.0149839	0.106755	0.0736076	0.120865	0.0181193	0.000411772	0.0610413	0.0210187	0.148993	0.0131304	0.0264291
446					716.332	224.165			0.309655	0.527836	0.530722	0.596473	0.360291	0.3103	0.334927	0.462931	0.351276	0.287108	0.280983	0.37752	0.317951	0.296514	0.4773	0.53987	0.603528	0.361434	0.38463	0.325346	0.40183	0.456624	0.532336	0.362535	0.427433	0.336269	0.442019	0.241468	0.202072	0.530783	0.397024	0.993174	0.304584	0.406377	0.22638	0.400894	0.321968	0.312971	0.316088	0.315501	0.467945
450					714.602	109.941			0.147702	0.122005	0.115627	0.0858524	0.23371	0.133732	0.130099	0.10131	0.0986026	0.146066	0.111355	0.114631	0.117454	0.106785	0.0778642	0.158264	0.0898768	0.0955732	0.254008	0.134165	0.128734	0.100445	0.1342	0.18099	0.0695816	0.0934237	0.118569	0.135482	0.117649	0.116675	0.137669	0.207101	0.105023	0.143999	0.104299	0.200157	0.0968291	0.116553	0.127467	0.117307	0.157226
453					713.695	157.988			0.467611	0.274141	0.218543	0.384348	0.371339	0.325249	0.261716	0.334066	0.271849	0.295456	0.26161	0.366097	0.356778	0.249497	0.306692	0.261903	0.266488	0.321859	0.363156	0.276858	0.311763	0.298742	0.212706	0.332111	0.194765	0.299864	0.276317	0.512176	0.311598	0.209139	0.394134	0.586682	0.330858	0.269852	0.224928	0.251148	0.324689	0.245672	0.285532	0.422442	0.268293
454					713.673	135.944			10.2163	4.68028	4.93857	2.50958	3.71501	5.90151	3.26774	4.38804	3.27425	2.60365	4.13835	2.57	4.06726	4.6398	3.70846	5.13171	5.03595	7.70366	3.97438	4.40053	4.54325	2.75893	3.76717	6.02312	2.97977	3.85435	5.0169	3.79831	4.37375	4.02556	6.00177	2.66698	3.99736	3.20892	3.80348	4.32558	4.68575	4.38984	5.1039	3.86884	5.53798
455					713.643	130.956			0.191158	0.191448	0.215126	0.220233	0.199093	0.185452	0.112168	0.183484	0.216405	0.184969	0.190169	0.19037	0.202756	0.176571	0.200896	0.254738	0.192714	0.197964	0.206423	0.215034	0.196359	0.156359	0.21584	0.212815	0.168962	0.366802	0.16865	0.180486	0.203463	0.189509	0.218348	0.160759	0.191202	0.244466	0.151713	0.207723	0.208996	0.181583	0.368336	0.28184	0.228642
456					712.764	137.94			1.75513	4.00755	2.09168	1.52902	4.35486	1.6284	1.7479	1.1716	1.27125	1.56834	1.61346	1.79203	1.6668	1.58994	1.53684	1.67715	1.78039	1.85104	0.812983	1.34612	1.83962	1.63203	1.403	1.51397	1.35923	1.53985	1.74917	1.99119	0.700764	3.02109	1.29679	1.5961	1.57403	1.1971	1.55855	3.41463	1.77241	1.54572	1.54425	1.46129	1.75882
459					711.867	141.016			6.671	6.96153	9.99101	7.24989	8.77072	8.66568	7.46917	8.96877	7.62953	9.0105	10.4913	6.9902	9.48677	5.66266	13.0238	7.30567	9.80161	9.71307	6.36628	8.06944	8.41493	11.5987	7.93863	10.1945	9.00814	9.52439	8.59467	7.81461	10.8744	6.19685	7.87107	12.0199	7.76378	8.60002	9.94138	11.3065	7.10098	6.54564	8.43865	11.5326	7.09141
461					708.258	77.9687			0.789946	0.408888	0.316153	0.372676	0.40311	0.33326	0.436474	0.361334	0.414959	0.417689	0.354011	0.398332	0.382106	0.259456	0.418607	0.719301	0.29274	0.431265	0.463523	0.418294	0.419606	0.320499	0.314178	0.425719	0.411605	0.500762	0.468441	0.411525	0.424423	0.390429	0.456718	0.281172	0.392072	0.49092	0.416862	0.411364	0.62214	0.270633	0.2892	0.45277	0.416045
471					702.879	194.939			0.641101	0.466068	0.785797	0.335953	0.483268	0.811105	0.558816	0.413229	0.513501	0.717941	0.412148	0.691841	0.474033	0.619157	0.839784	0.473373	0.572439	0.696789	0.690401	0.546791	0.587177	0.412391	0.470203	0.499092	0.373981	0.764336	0.764849	0.635706	0.589146	0.65816	0.587003	0.499614	0.420063	0.467411	0.488786	0.451049	0.507129	0.520645	0.47204	0.485929	0.463891
472					702.879	236.991			0.178246	0.125384	0.231542	0.133747	0.140506	0.221728	0.105604	0.134896	0.281582	0.134754	0.132388	0.117163	0.180229	0.143578	0.359185	0.147486	0.12969	0.140883	0.191908	0.137796	0.168415	0.190229	0.161894	0.166935	0.204254	0.153206	0.105087	0.157398	0.209555	0.212922	0.143967	0.133093	0.14211	0.216068	0.299053	0.27072	0.16044	0.0876426	0.145663	0.121235	0.147009
475					702.831	332.883			0.0738657	0.105067	0.274968	0.29519	0.153935	0.143972	0.186591	0.155202	0.135074	0.172118	0.149691	0.123264	0.172351	0.140148	0.138174	0.283408	0.117777	0.141623	0.149487	0.1863	0.16491	0.207663	0.114922	0.245776	0.0767455	0.139646	0.175405	0.109659	0.299503	0.125377	0.11408	0.371913	0.36487	0.169251	0.193018	0.257569	0.139611	0.0863098	0.172082	0.149205	0.151617
486					698.374	139.937			0.170038	0.111841	0.154142	0.286192	0.169906	0.171804	0.165778	0.199695	0.572255	0.147114	0.107278	0.214514	0.250275	0.21219	0.141459	0.118367	0.251167	0.189843	0.168923	0.216683	0.200973	0.133595	0.167636	0.17831	0.155528	0.453532	0.184193	0.141744	0.123328	0.248686	0.222476	0.288602	0.163229	0.195003	0.160231	0.231292	0.356996	0.169879	0.146333	0.151783	0.156791
489					697.95	130.956			0.187195	0.17317	0.244892	0.256028	0.175512	0.167356	0.19226	0.187804	0.171607	0.211539	0.367447	0.166576	0.171092	0.155196	0.199666	0.593017	0.179652	0.167535	0.181973	0.13769	0.21436	0.222164	0.185128	0.21318	0.15108	0.279477	0.212462	0.178606	0.171318	0.155772	0.20171	0.203585	0.199462	0.244359	0.170197	0.197704	0.178521	0.177132	0.17294	0.205479	0.206402
493					695.678	225.149			0.193481	0.181427	0.25814	0.223971	0.245077	0.206557	0.195509	0.22965	0.231705	0.203845	0.214403	0.458582	0.212838	0.187467	0.193045	0.293658	0.115913	0.191074	0.181221	0.20931	0.221344	0.20988	0.383787	0.212151	0.167736	0.208344	0.536429	0.184229	0.243299	0.18413	0.226137	0.233658	0.227755	0.248772	0.200645	0.213375	0.209382	0.155824	0.234312	0.208486	0.206066
500					692.058	77.9687			0.31478	0.351292	0.437569	0.36193	0.636136	0.340106	0.332501	0.266416	0.384634	0.29378	0.366962	0.443798	0.345906	0.358112	0.332241	0.364287	0.36421	0.328264	0.349538	0.40409	0.368827	0.316239	0.357339	0.330484	0.329287	0.386508	0.423385	0.36559	0.366258	0.289495	0.309328	0.371389	0.417689	0.768036	0.343973	0.354777	0.311187	0.397595	0.419318	0.632609	0.412364
504					688.481	137.94			1.99634	1.44026	1.5306	1.52928	1.50233	1.35813	1.36139	1.3687	1.46378	2.86722	1.40627	1.60668	1.52626	2.22624	1.5037	1.09356	1.61571	1.64726	1.57534	1.9623	1.62907	1.41064	1.49258	1.51554	1.32911	1.54098	1.59249	1.41202	1.39039	2.13734	1.84627	1.40356	1.32711	1.71939	1.02806	2.11584	1.44767	1.48966	1.4828	1.54892	1.58967
505					686.62	204.97			1.40791	0.964858	1.84753	0.687686	1.53213	1.28833	1.19232	0.731094	1.54956	1.20684	0.761519	1.36563	1.1691	1.06871	2.02338	0.611746	1.06167	1.44769	1.19678	0.900876	1.20077	0.984978	0.863912	0.948748	0.916465	0.884702	0.978839	1.49121	1.14812	1.79257	1.92664	0.747953	0.860834	1.34332	0.858411	1.07947	1.20742	1.51451	0.955596	0.600651	0.999969
507			3,5-Dibromo-4-hydroxyphenylpyruvate	20.4569	685.769	338.964			0.147062	0.130374	0.161317	0.186708	0.1097	0.132311	0.131426	0.15856	0.195947	0.24545	0.281918	0.0931433	0.139281	0.122163	0.204101	0.262702	0.095284	0.213315	0.13834	0.20406	0.167658	0.154048	0.179669	0.159786	0.201207	0.370477	0.203964	0.0883242	0.210849	0.119547	0.0867269	0.332797	0.243528	0.170961	0.141616	0.136291	0.123208	0.125592	0.15327	0.308642	0.250513
508			Molybdate	-8.80849	684.87	162.959			0.787378	0.629672	0.927966	0.587961	0.773714	0.577469	0.582485	1.01806	0.715244	0.627395	0.402123	0.998046	0.592372	0.726756	0.47873	0.695187	0.898011	1.31877	0.580456	0.73324	0.732551	0.63025	0.661032	0.704526	1.11322	0.754764	0.434942	0.618463	0.603326	0.622537	0.755803	0.588564	0.498931	0.763426	0.661042	0.96098	0.549332	0.518794	0.416393	0.446864	0.969088
510					683.021	270.942			0.578096	0.344291	0.565847	0.295812	0.369244	0.354736	0.324447	0.32369	0.37183	0.691719	0.277633	0.350978	0.394986	0.368658	0.610317	0.278015	0.36256	0.338884	0.424952	0.277024	0.395186	0.37878	0.322678	0.42043	0.408011	0.28098	0.238224	0.337905	0.352765	0.307701	0.410791	0.28038	0.229507	0.650644	0.373562	0.626483	0.424424	0.734609	0.505808	0.334424	0.347846
511					682.148	100.985			1.2793	0.715775	0.544106	0.843932	0.971931	0.821984	0.592852	1.09863	0.546782	0.731747	0.630447	0.963329	1.23022	1.08499	1.19207	0.756588	1.08575	0.859122	1.0783	0.407537	0.871769	0.845437	1.09814	1.09754	0.695212	0.766851	0.183551	0.895966	0.566018	1.10626	0.731842	0.746939	0.429807	1.14132	0.976837	1.26062	1.31955	1.11573	0.88925	0.277342	0.85217
518					671.332	188.939			0.601578	0.266201	0.241986	0.349327	0.207295	0.226647	0.437474	0.257465	0.47871	0.223088	0.22014	0.25148	0.329886	0.224721	0.221212	0.256234	0.426672	0.244774	0.280848	0.232306	0.298902	0.244364	0.223902	0.191489	0.222818	0.269403	0.198674	0.317977	0.390312	0.232838	0.335983	0.220036	0.169487	0.233289	0.246861	0.556422	0.287556	0.295018	0.236576	0.221883	0.262613
522			Reduced 2,6-Dichlorophenolindophenol	2.2591	669.621	271.119			0.127883	0.131796	0.139173	0.0679748	0.0763013	0.111877	0.0848902	0.0750118	0.114662	0.120074	0.110718	0.139983	0.103015	0.0754982	0.0968632	0.0946908	0.105479	0.0843702	0.0841346	0.263511	0.110395	0.0954237	0.0725392	0.109417	0.093352	0.123423	0.125361	0.110187	0.121983	0.3828	0.186241	0.234282	0.0787977	0.0906709	0.128243	0.123079	0.143055	0.0561632	0.0874027	0.11074	0.0954648
548					665.95	137.94			4.39444	4.65006	6.57455	3.58309	4.99044	5.37761	4.62745	3.51539	3.68677	3.3524	3.19871	3.36102	3.89755	4.21017	3.03644	4.31814	5.39763	5.61974	4.34589	5.7501	4.39438	1.30194	4.53579	3.77468	3.48035	4.54391	1.06875	4.92224	3.725	3.45665	5.45787	3.73261	4.21056	4.93028	5.19676	5.63587	3.73655	5.10758	3.47205	4.70501	3.54946
556					665.063	236.991			0.68061	0.523368	0.448333	0.503428	0.535693	0.692393	0.417222	0.619078	0.496786	0.223944	0.496756	0.380211	1.10484	0.702172	0.770601	0.355462	0.525805	0.5999	0.62928	0.504752	0.560532	0.843532	0.554237	0.916743	0.146657	0.505148	0.425247	0.556313	0.678199	0.479689	0.569714	0.589417	0.445905	0.629569	0.896573	0.737784	0.593108	0.780373	0.54528	0.426651	0.222015
558					665.019	90.9705			1.12741	0.674145	0.932919	0.425987	0.979624	0.790743	0.909989	0.950212	0.993616	0.760184	0.7577	0.97468	0.97208	0.920284	1.01177	0.812308	1.15608	0.85748	1.09513	0.305284	0.870381	0.952793	0.825995	0.97406	0.229933	0.759449	0.691582	0.922923	0.95926	0.880403	1.09281	0.830097	0.852587	1.32822	1.14086	0.223775	0.965104	1.01741	0.644286	0.70332	0.925232
566					663.224	122.021			1.16342	2.85297	2.13953	2.63528	1.38874	2.99228	3.1119	2.14411	2.57685	2.61837	2.25953	2.56551	3.56193	3.12849	2.46371	1.96416	2.40002	2.97268	2.87889	3.19475	2.55066	3.80986	3.41656	2.41557	2.34571	0.783981	2.90106	2.67682	2.14421	1.95646	2.77443	3.6822	2.98141	2.97402	2.80235	2.75639	3.66245	1.7377	2.67723	2.83289	2.11106
572					661.549	100.985			2.07015	1.74385	1.29955	1.17668	1.7446	1.66472	1.10576	1.39393	1.82653	1.23397	1.75122	1.7283	1.58366	1.75047	1.7756	1.84724	1.80696	1.51312	2.06603	1.0028	1.60426	2.45077	1.6368	1.809	2.18742	1.09918	1.45143	1.78011	1.28272	1.55821	2.05905	1.29696	1.17567	1.77198	1.57903	1.77066	1.50917	1.24233	1.14379	1.16478	1.52869
576					658.721	184.937			0.130438	0.147449	0.187071	0.141429	0.143556	0.135346	0.0826802	0.12888	0.0824933	0.00346844	0.193428	0.0881711	0.211171	0.135654	0.139293	0.12098	0.182024	0.130071	0.143177	0.132611	0.13297	0.135772	0.141792	0.16569	0.191818	0.121675	0.146821	0.144843	0.1297	0.146408	0.161316	0.124143	0.211068	0.152681	0.128643	0.170366	0.137097	0.105149	0.119963	0.121753	0.172974
582					652.23	146.965			15.0169	15.1175	10.2725	8.51477	12.6602	10.724	9.07973	11.9833	16.1827	4.76208	7.2978	11.6972	12.1626	8.75383	13.4061	4.69464	12.2877	10.3994	7.34393	7.40727	10.4882	9.47664	14.5794	10.5997	7.97312	7.5655	6.72815	15.307	8.87121	10.3667	17.4331	8.29145	7.17291	11.4	10.634	17.3079	11.3939	7.94865	8.01331	6.74749	11.5042
584					649.479	101.06			0.330633	0.255857	0.36121	0.185306	0.406464	0.223571	0.269808	0.334174	0.241499	0.270669	0.384856	0.413846	0.318451	0.236984	0.244936	0.454837	0.302986	0.271883	0.365387	0.0744236	0.297389	0.304578	0.201564	0.316843	0.262701	0.000374972	0.336052	0.032539	0.28524	0.345766	0.340209	0.28226	0.313357	0.26624	0.314376	0.39668	0.269912	0.306624	0.418083	0.194472	0.311869
587					647.248	220.02			0.0144502	0.00421476	0.0349379	0.0170763	0.00433023	0.0156537	0.0160709	0.0153548	0.0150092	0.0172732	0.014098	0.0161833	0.0124117	0.00727275	0.0189039	0.0163597	0.0141337	0.0152779	0.0167235	0.0184357	0.0152086	0.0177676	0.0151946	0.0129974	0.011543	0.0172963	0.0155754	0.0168917	0.0189359	0.0057092	0.0309717	0.0125224	0.0286088	0.0328845	0.0162433	0.0288661	0.0155196	0.0145133	0.016296	0.0174163	0.0164788
589					645.735	119.034			11.3798	11.1758	10.8813	11.0229	12.2962	10.0836	11.0384	11.7701	12.3374	3.19483	11.5138	11.9393	11.8438	11.5062	12.034	11.5513	11.4116	10.3589	12.8538	12.9202	11.1557	13.3474	13.3376	10.3634	10.0902	12.4193	12.5177	13.9719	11.1998	12.1383	13.1573	11.5311	11.7998	12.9333	14.5409	16.1221	8.93618	10.2646	9.25335	12.5971	2.92387
591					642.435	127.896			0.0835961	0.0713596	0.020375	0.0701055	0.078477	0.0573738	0.0763355	0.0684877	0.0381655	0.0511663	0.124455	0.0682527	0.075191	0.075676	0.0701271	0.103179	0.0762201	0.0367633	0.0559671	0.100187	0.070073	0.0856422	0.0736562	0.0760335	0.0504817	0.101293	0.108027	0.0730874	0.130497	0.0944328	0.0799684	0.0884288	0.121685	0.0722817	0.0810383	0.0843237	0.0637103	0.0690676	0.0287835	0.120605	0.0793689
602					614.593	224.165			0.523773	0.37223	0.489708	0.398343	0.466584	0.307851	0.268218	0.443199	0.651608	0.458871	0.424967	0.547848	0.366293	0.333827	0.644245	0.37713	0.707616	0.548764	0.577073	0.470887	0.468952	0.636872	0.60851	0.478003	0.454927	0.470063	0.416452	0.530349	0.657127	0.500649	0.695078	0.612581	0.404881	0.873287	0.62797	0.547284	0.3934	0.474099	0.406268	0.611076	0.492601
604					613.728	339.904			0.0152103	0.0148233	0.0215328	0.0154535	0.0197427	0.0139337	0.013485	0.014873	0.00658887	0.016554	0.0295369	0.0127866	0.0164431	0.00888232	0.0202512	0.0191166	0.0118107	0.0171809	0.0142702	0.0310811	0.0166778	0.0151485	0.0205166	0.0169166	0.0110237	0.0117295	0.0225079	0.0188839	0.0167372	0.0108708	0.0150222	0.0139787	0.0173146	0.0309179	0.0154175	0.0107285	0.0116597	0.0179159	0.0113794	0.0230145	0.0183579
609			Pyrophosphate	19.1809	612.8	174.954			0.585331	0.606585	0.802595	0.682307	0.551172	0.560155	0.651012	0.558533	0.576614	0.720992	0.637009	0.641365	0.730969	0.826384	0.66098	0.680814	0.617143	0.679793	0.717225	0.731301	0.660914	0.708324	0.643036	0.464194	0.703464	0.73927	0.686635	0.62778	0.683304	0.598509	0.652243	0.687581	0.715973	0.695681	0.611265	0.724033	0.616239	0.545271	0.665879	0.67149	0.58325
611					605.435	91.0292			0.185336	0.329042	0.0818362	0.321034	0.182405	0.221301	0.0769674	0.0754603	0.367256	0.14249	0.135605	0.190866	0.11121	0.108358	0.182839	0.151424	0.286	0.384771	0.205963	0.147697	0.194393	0.189948	0.15267	0.169292	0.253049	0.0798019	0.101098	0.132249	0.161582	0.166797	0.205641	0.140901	0.130295	0.147218	0.180959	0.204509	0.13475	0.156377	0.13238	0.121678	0.195861
612					605.434	96.9687			0.299692	0.257241	0.297685	0.259099	0.306839	0.243542	0.333706	0.281577	0.286977	0.31237	0.251606	0.243624	0.322121	0.324161	0.284054	0.282755	0.236476	0.338177	0.289199	0.292123	0.287151	0.294222	0.298737	0.265794	0.248441	0.232328	0.285719	0.332066	0.289831	0.269191	0.253232	0.301307	0.311793	0.322825	0.304542	0.359008	0.314334	0.224245	0.258321	0.302264	0.296757
615					600.716	364.889			0.184762	0.135205	0.4473	0.32808	0.129906	0.127781	0.606956	0.113745	0.146554	0.130715	0.146949	0.164186	0.13673	0.100295	0.136488	0.145153	0.187461	0.157896	0.13973	0.179707	0.19228	0.414102	0.16067	0.0983171	0.116018	0.177766	0.174157	0.101085	0.173701	0.146639	0.144084	0.24052	0.179564	0.288748	0.124007	0.178169	0.150925	0.122428	0.181165	0.199636	0.304706
620			Aliskiren	1.7234	596.242	552.767			0.0961124	0.0865919	0.0907165	0.0835387	0.0708255	0.0902356	0.0894414	0.0717343	0.0964174	0.0861816	0.0948316	0.0846564	0.0709825	0.0849424	0.146027	0.102311	0.0859058	0.0836024	0.198303	0.0958602	0.0954609	0.125422	0.095963	0.0916829	0.0570912	0.103053	0.119996	0.0861681	0.0880513	0.0742945	0.0932478	0.107659	0.0844879	0.0982576	0.0880718	0.108199	0.0918106	0.0860948	0.106357	0.123828	0.0674638
622			Pyrophosphate	19.4819	596.207	174.954			1.99983	2.2015	2.25035	1.56135	2.05263	1.54168	2.05593	1.47704	2.24831	1.98088	2.67099	2.04332	1.86635	1.5943	2.13104	2.31418	1.78646	2.15855	1.81256	2.5443	2.01458	1.99073	2.15653	1.80301	1.62643	2.04233	2.21921	1.96982	1.93498	1.59574	1.9756	1.99314	1.9781	1.8213	2.17121	1.9477	2.38116	1.65297	1.949	1.77983	2.09923
625					596.162	551.769			0.0984279	0.10552	0.103358	0.10774	0.253363	0.280821	0.06869	0.0969646	0.107901	0.129078	0.118407	0.113036	0.115348	0.10519	0.110982	0.112827	0.0881346	0.103768	0.119149	0.120992	0.122985	0.113623	0.114956	0.104354	0.0700627	0.11812	0.150909	0.118081	0.117655	0.100333	0.0833582	0.121835	0.119381	0.1393	0.113077	0.124072	0.111235	0.0964537	0.10674	0.0889153	0.14401
628			Imazosulfuron	20.9139	596.148	413.824			0.116795	0.267734	0.141993	0.122657	0.121255	0.109199	0.126188	0.118795	0.22329	0.0803305	0.130501	0.124504	0.136694	0.131343	0.122023	0.124863	0.119835	0.115777	0.119338	0.146617	0.134987	0.128922	0.1348	0.133078	0.107857	0.137817	0.129089	0.115626	0.136586	0.321769	0.133693	0.129928	0.123989	0.127051	0.122768	0.134263	0.125247	0.116175	0.134412	0.122975	0.134049
630			Ethylendiamine dihydroiodide	-10.6588	596.128	316.927			0.180884	0.21019	0.285055	0.246001	0.250687	0.232085	0.256299	0.200367	0.226436	0.281571	0.367696	0.249882	0.235746	0.210556	0.256858	0.308421	0.233793	0.219236	0.258199	0.289007	0.249949	0.267655	0.245394	0.244149	0.143117	0.317207	0.372414	0.198697	0.270001	0.226931	0.241571	0.412128	0.402641	0.276614	0.263747	0.142046	0.235279	0.199673	0.265946	0.349154	0.41815
636					596.079	303.765			0.0716598	0.0581209	0.0698954	0.0475659	0.0691951	0.0464403	0.0509909	0.0512573	0.0654838	0.0754135	0.0317093	0.0597798	0.0611236	0.0617013	0.0533078	0.0415297	0.0669042	0.0318116	0.0652576	0.0419135	0.0560531	0.064163	0.0881533	0.0607077	0.0615067	0.0466074	0.0205	0.0684692	0.0806309	0.0581881	0.0712642	0.0720843	0.0516573	0.0587014	0.0626919	0.0748439	0.0615779	0.045316	0.0444246	0.0612768	0.0887503
660					594.269	234.921			3.31205	3.15672	1.12625	3.33763	1.88427	3.02645	3.13152	2.31477	4.57483	3.13592	3.94047	3.6477	3.23551	3.58311	3.20622	3.10985	3.30218	4.29176	3.68104	4.40263	3.27004	4.53212	3.76677	3.18662	3.83929	3.36738	3.14294	1.41777	3.3556	3.07842	3.65616	3.73249	3.09595	2.11089	2.43962	1.77636	3.07679	2.91284	3.15652	3.87583	2.5737
661					594.255	232.924			50.2083	40.2511	32.5881	31.5402	25.8056	44.2911	44.1844	29.8501	50.117	46.429	44.7606	45.3053	32.6203	42.0078	34.3059	31.186	35.9168	40.8476	42.5643	34.9563	38.9868	21.1291	40.1913	46.7989	43.385	48.6921	48.014	41.8999	31.8893	40.4169	55.1154	42.3042	48.5645	28.1132	28.7351	50.3956	36.652	14.7637	30.7538	45.6586	21.4867
663					593.352	172.957			143.393	106.835	100.048	98.7524	147.311	139.192	102.379	92.0848	148.279	114.261	121.177	133.751	146.084	109.225	112.817	144.215	118.593	86.1582	123.553	108.026	119.807	160.537	108.293	107.397	123.375	157.862	90.767	147.693	112.519	115.442	167.566	126.596	93.0926	130.655	109.307	116.425	112.344	143.176	150.62	43.9234	139.68
665					592.922	393.904			0.271584	0.222608	0.2753	0.211343	0.238783	0.235588	0.216424	0.168663	0.235578	0.221506	0.221751	0.238816	0.250615	0.259353	0.222217	0.211811	0.192903	0.381798	0.186971	0.402312	0.243296	0.256499	0.255397	0.240578	0.244396	0.232004	0.223591	0.243972	0.759923	0.230219	0.284476	0.239871	0.213881	0.356691	0.26521	0.336227	0.240386	0.151396	0.127361	0.252545	0.256007
668					591.567	75.0078			8.74683	8.58162	9.10388	7.73311	9.82776	9.03059	7.97498	7.77329	8.58701	7.12942	6.92864	8.87668	11.0814	9.43688	8.29851	6.95961	8.95891	7.99761	9.4164	7.51079	8.4977	8.43703	8.55136	8.38891	8.48341	7.344	6.75121	9.02263	8.06441	7.29807	9.97851	7.39338	6.90126	9.74692	6.31492	9.19024	8.06357	7.80972	7.1445	7.06692	8.25946
673					588.811	78.9581			0.723641	0.463061	0.738561	0.18872	0.874208	0.217706	0.599309	0.923384	0.542319	0.791042	0.726809	0.675395	0.295287	0.82528	0.837746	0.586544	0.833657	1.11687	0.722859	0.56101	0.66217	0.250547	0.945799	0.273246	0.863234	0.749304	0.700251	0.873899	0.945974	0.791543	0.952294	0.394347	0.737437	0.868374	0.845196	0.331603	0.721245	0.182487	0.284299	0.900236	0.714626
674					588.029	252.924			0.0982893	0.07674	0.361323	0.286654	0.262216	0.466761	0.308504	0.419309	0.443154	0.268939	0.23612	0.513254	0.271261	0.350554	0.528819	0.257751	0.380265	0.100528	0.392388	0.29136	0.315709	0.332279	0.412549	0.404158	0.201268	0.292412	0.243036	0.476306	0.318463	0.433492	0.0754382	0.311151	0.0499181	0.123445	0.326215	0.183191	0.302347	0.401776	0.26508	0.227286	0.588285
675					587.981	338.892			0.319118	0.352172	0.15688	0.312808	0.457604	0.312202	0.330773	0.0879822	0.139409	0.334621	0.312256	0.118076	0.314782	0.171511	0.312878	0.220312	0.370817	0.364233	0.139383	0.342226	0.273502	0.270633	0.387972	0.35809	0.153981	0.159709	0.316381	0.342147	0.324381	0.261842	0.343172	0.323361	0.331657	0.290251	0.155521	0.453172	0.352047	0.279917	0.294995	0.184282	0.116057
677					587.877	201.025			18.2169	15.5901	17.039	10.1813	16.5913	15.1377	10.9834	15.2268	16.9523	13.4552	12.9228	15.6773	16.9508	15.7412	16.2675	13.3884	13.7943	16.3951	17.1283	14.7356	15.1188	14.8255	16.2303	15.3481	17.1286	9.01335	13.0159	11.6257	16.4273	14.3444	17.6154	14.1243	6.98186	18.812	14.9435	17.4708	14.7696	14.7206	13.4617	9.15501	16.155
678					587.49	218.006			2.98469	2.22278	3.43027	1.39806	1.3686	2.44234	2.52464	2.21281	2.5399	2.26746	0.681117	2.70002	2.67549	2.34378	2.66655	2.6665	0.938936	2.02884	2.54665	2.92035	2.27799	1.42879	2.99527	1.2892	0.765578	2.92866	2.64404	1.71752	1.05019	2.33594	3.40364	1.41916	2.43269	1.44095	2.57226	3.24276	2.48027	3.51426	2.61952	0.785062	2.25076
685					585.256	198.991			0.193403	0.156646	0.188071	0.308381	0.168164	0.162685	0.163545	0.143478	0.13157	0.22046	0.215575	0.150754	0.168893	0.399018	0.164299	0.192486	0.146872	0.209787	0.142481	0.211968	0.191927	0.188344	0.178519	0.127875	0.14392	0.206481	0.217163	0.171344	0.279009	0.212354	0.150646	0.230014	0.198779	0.127713	0.525972	0.164255	0.252023	0.124429	0.160839	0.211054	0.176743
689					575.136	174.992			3.31881	2.65154	1.43128	2.48355	2.85933	2.36414	2.07341	2.33983	2.71998	2.39337	2.25426	2.76082	2.51889	2.40121	2.46272	3.02366	2.61459	8.16499	2.68106	3.07395	2.82957	2.50142	2.3277	2.3503	2.49161	2.22201	2.20619	2.59645	3.17048	2.42905	3.02791	3.46049	1.6257	4.79045	2.58125	2.9682	2.08541	2.57782	3.615	3.49911	7.3869
691					574.052	141.016			8.46481	10.0541	10.4184	7.77084	11.1611	8.46755	8.59502	6.40782	7.87481	6.24503	8.57019	7.00101	16.1852	6.38581	8.35053	8.91826	8.17961	8.34827	6.16173	8.20591	8.5883	8.45062	6.53229	8.00816	9.28807	8.06448	7.83191	6.78898	7.32843	7.44444	8.66261	9.35969	6.53929	14.6874	8.38883	11.4772	8.07398	7.70144	6.87543	7.84243	16.6986
692			Tripamide	-13.585	573.306	370.868			2.70687	2.95127	4.27663	2.6397	5.28215	2.58727	2.82735	2.79169	4.43748	2.44667	2.43661	4.4727	2.80369	3.7873	3.39412	2.28819	2.8598	2.80274	2.2544	2.52821	3.12874	3.00193	2.6886	3.07918	2.08361	3.62181	2.97068	2.97103	2.41006	2.59002	3.31365	2.62189	2.59023	3.78361	2.80073	3.15064	1.72619	2.65214	2.40028	2.34591	5.96589
693					573.298	123.901			0.991871	1.05402	1.32826	0.845437	1.84703	1.60202	1.05022	1.25497	0.924758	1.48918	0.969369	1.00292	1.09571	1.6639	0.965496	0.781155	1.40026	1.23919	1.33381	1.62426	1.22319	0.88028	1.41571	1.18565	0.920098	1.05883	0.980187	1.1645	1.01916	0.695936	1.39679	0.917009	1.18859	1.40392	0.922285	1.60792	1.58041	1.07711	1.1276	0.920466	1.20987
694					573.293	310.902			4.02769	3.58024	4.0435	4.30778	3.77087	3.73876	3.54174	3.52127	4.03854	4.13565	3.30342	3.73422	4.00987	3.55091	3.65198	3.41018	3.75965	3.21891	5.55786	3.52301	3.8213	3.83051	3.79892	3.95868	3.53276	3.57766	3.33763	4.87594	3.65161	3.38389	4.23598	4.02462	3.42148	5.07598	3.7206	4.13253	4.17961	3.50734	3.81923	4.02068	4.0183
696					573.138	550.769			0.149327	0.165987	0.268081	0.149165	0.372515	0.153127	0.163686	0.163955	0.190755	0.140782	0.135281	0.266687	0.177073	0.165115	0.181089	0.14429	0.158621	0.163838	0.187065	0.149209	0.182282	0.173762	0.176109	0.170496	0.183196	0.15238	0.13089	0.182238	0.157816	0.186058	0.129999	0.170091	0.138051	0.190115	0.165117	0.301613	0.146374	0.334402	0.146777	0.148045	0.242999
697					572.395	371.868			0.627494	0.481938	0.651527	0.546112	0.570483	0.538888	0.550366	0.545623	0.586719	0.558318	0.524653	0.599619	0.568449	0.414709	0.540469	0.531477	0.661707	1.21865	0.801464	0.574506	0.604659	0.622199	0.610561	0.622744	0.740479	0.542013	0.524913	0.806196	0.479895	0.509004	0.792309	0.680774	0.637547	0.438142	0.571585	0.642014	0.580881	0.550522	0.525597	0.558012	0.669088
698					569.572	212.834			0.391337	0.336356	0.339788	0.319488	0.379483	0.356916	0.298124	0.457337	0.349378	0.374068	0.480516	0.273042	0.270276	0.309959	0.324422	0.384943	0.370136	0.335662	0.333242	0.289521	0.3487	0.387457	0.338793	0.253598	0.271632	0.28322	0.177023	0.304427	0.269434	0.319596	0.346056	0.273026	0.262526	0.461585	0.315015	0.265949	0.315539	0.335823	0.62842	0.26382	0.505569
699					569.439	78.9581			0.303239	0.313011	0.352669	0.284218	0.38223	0.28825	0.30499	0.300233	0.525707	0.438798	0.35864	0.287644	0.32112	0.270416	0.310019	0.317189	0.288596	0.268408	0.29416	0.403535	0.330654	0.242686	0.318886	0.305283	0.277746	0.334606	0.293115	0.342837	0.323057	0.28677	0.242646	0.329035	0.30887	0.358938	0.308501	0.346248	0.279873	0.234724	0.284089	0.33053	0.308095
700					558.486	214.832			0.361083	0.336176	0.271092	0.23052	0.412422	0.274963	0.274568	0.295022	0.419238	0.253985	0.213092	0.331007	0.297113	0.357184	0.412939	0.22323	0.296265	0.303944	0.4553	0.297043	0.315809	0.37985	0.307853	0.382993	0.307432	0.262813	0.197735	0.264922	0.284209	0.302872	0.661426	0.261012	0.242833	0.284517	0.332588	0.282068	0.305083	0.27392	0.619985	0.258494	0.474116
701					558.411	278			1.68513	0.87402	1.31117	1.05356	0.926039	0.99767	1.07048	0.778756	1.04254	1.25657	1.19782	0.917131	0.939837	0.843784	1.36463	1.07773	0.891247	1.0136	0.997279	1.27042	1.07547	1.23026	0.871181	1.00618	0.868441	1.19485	1.12927	0.90637	1.15095	1.21762	1.02673	0.958067	1.02059	1.13293	1.01724	1.02104	1.28703	0.851007	1.07345	1.19793	1.22083
702					555.841	224.165			0.671246	0.666436	0.824577	0.501496	0.762805	0.449241	0.520556	0.785497	0.841188	0.540442	0.608082	0.452487	0.544011	0.527184	0.599037	0.547423	0.579939	0.729025	0.5866	0.637131	0.61872	0.484503	0.880129	0.570177	0.79152	0.639007	1.12759	0.885786	0.980883	0.873174	0.554236	1.71142	0.583885	1.51401	1.15249	0.859924	0.668287	0.810845	0.61695	0.655473	1.08724
703					554.137	235.953			5.46093	3.20381	3.56361	3.44284	9.28575	3.39163	3.57653	3.45637	4.3594	9.98856	3.99871	4.00157	4.01463	3.56583	5.41997	3.26	4.02993	4.08733	4.53322	4.21056	4.54256	3.26482	2.98139	4.04997	3.9297	3.94179	3.81626	3.90881	3.80698	3.72678	5.39393	2.9986	4.20546	3.99799	4.07695	4.2756	3.03041	3.75244	3.91647	4.23077	3.94077
706					553.093	125.899			0.513889	0.415959	0.671505	0.520779	0.6755	0.751666	0.793619	0.369303	0.527342	0.61941	0.567229	0.678351	0.473879	0.479647	0.583285	0.553733	0.448185	0.838414	0.85492	0.621055	0.597884	0.482124	0.576483	0.504729	0.41868	0.58961	0.464665	0.574595	0.611546	0.544685	0.736934	0.489064	0.542575	0.622764	0.368645	0.78646	0.571632	0.579021	0.544939	0.588085	0.622294
708					552.384	127.896			0.173051	0.133192	0.184237	0.136292	0.22273	0.132939	0.151233	0.15154	0.294491	0.118161	0.163616	0.154015	0.161042	0.146528	0.140874	0.250909	0.138518	0.274072	0.18082	0.151902	0.173008	0.179769	0.164077	0.14224	0.147254	0.154182	0.124483	0.153056	0.144874	0.169187	0.186688	0.140961	0.135986	0.218336	0.132442	0.169073	0.147972	0.144631	0.121076	0.151959	0.151544
710					552.252	469.886			0.393174	0.260122	0.389232	0.30301	0.410573	0.32276	0.309307	0.30094	0.414763	0.308776	0.253731	0.303538	0.262961	0.357658	0.377416	0.296732	0.33751	0.250193	0.389786	0.513898	0.337804	0.337166	0.352098	0.33997	0.236975	0.34707	0.274237	0.290538	0.336466	0.311364	0.436516	0.310941	0.266872	0.360925	0.88165	0.485247	0.349594	0.367345	0.309698	0.264094	0.480625
713					549.058	78.9581			0.894429	0.606395	0.673209	0.424624	0.553665	0.588123	0.631035	0.380321	0.605139	0.458549	0.810233	0.39245	0.547047	0.54152	0.62756	0.554709	0.562436	0.63553	0.622507	0.388276	0.574888	0.477497	0.603499	0.395847	0.377283	0.622975	0.550656	0.408587	0.849376	0.79323	1.07695	0.80388	0.362339	0.702142	0.84473	0.63612	0.543666	0.584229	0.401948	0.429461	0.857683
719					540.28	212.834			0.330216	0.219975	0.216012	0.281168	0.236572	0.235967	0.207772	0.202957	0.235848	0.213616	0.232978	0.234614	0.227637	0.192263	0.22876	0.204655	0.256628	0.303724	0.244385	0.23241	0.236908	0.260833	0.204047	0.21142	0.319359	0.217788	0.436461	0.243336	0.211547	0.285071	0.260147	0.203629	0.218961	0.339963	0.208629	0.234839	0.243672	0.217524	0.162015	0.19605	0.244864
720					540.247	214.832			0.314837	0.227505	0.305268	0.202389	0.345946	0.254905	0.244097	0.237524	0.273062	0.245647	0.259188	0.246844	0.2829	0.221871	0.293467	0.242567	0.346374	0.297893	0.317726	0.266066	0.271304	0.285006	0.25063	0.261195	0.495359	0.222841	0.216659	0.283243	0.219408	0.218866	0.31336	0.211311	0.221698	0.26736	0.423256	0.260871	0.247854	0.218695	0.191977	0.24385	0.270072
721			Tripamide	-13.5573	538.752	370.868			2.37821	2.00881	2.40493	2.13524	2.19427	1.9714	2.08812	1.97328	2.3171	2.1612	2.24284	1.42714	3.00057	2.20691	2.41823	2.08963	1.21795	1.33955	2.39201	2.37836	2.11729	2.35889	0.99721	2.35916	2.13984	2.31592	1.31253	1.36094	2.33529	2.0724	2.37426	3.93696	2.20173	2.4088	2.5043	3.19712	1.08648	2.24734	1.38634	2.22531	2.23956
724					538.06	310.901			2.96079	2.47234	3.11686	2.25627	2.82248	2.49912	2.59017	2.59773	2.75451	2.38867	2.91984	2.63884	2.77345	2.75395	2.89908	2.66202	2.72147	2.65071	2.95293	3.0228	2.7227	2.97636	2.86275	2.79415	2.55754	3.01228	2.98125	2.81121	3.11265	2.59518	3.0536	1.69079	2.956	3.07454	3.0559	3.07227	1.61411	2.67672	3.64041	2.1913	2.88673
726					536.778	478.79			0.0160481	0.0165795	0.0162719	0.0106641	0.018997	0.0148084	0.0143632	0.0131023	0.0130473	0.0118602	0.0137198	0.0136626	0.0171674	0.0114252	0.0189702	0.0148643	0.017415	0.0118443	0.0187552	0.0174299	0.0150498	0.0130918	0.0176699	0.0181912	0.0112423	0.0127877	0.0144746	0.0157374	0.0141285	0.0125071	0.0205639	0.0132794	0.0177158	0.0252563	0.0122809	0.0184885	0.0201374	0.0116913	0.0154309	0.0168486	0.0144755
727					535.607	252.924			0.193584	0.183257	0.278938	0.235541	0.329222	0.138766	0.230466	0.199302	0.226877	0.253216	0.256597	0.694883	0.31905	0.191581	0.127741	0.243662	0.587361	0.148616	0.170712	0.253919	0.263165	0.2606	0.236105	0.835648	0.223244	0.277485	0.295938	0.181478	0.240941	0.174301	0.231039	0.231371	0.274153	0.262462	0.186239	0.402096	0.238472	0.154314	0.245313	0.26035	0.0200242
729					533.441	278			0.850187	0.986205	1.05282	1.07415	0.987073	1.57783	1.07572	0.9082	1.6775	1.37823	1.1628	1.06167	0.763342	1.10666	0.986541	1.34706	0.913954	1.0185	1.04892	1.25282	1.11151	3.20785	1.09004	0.896679	0.793969	1.41346	1.12689	1.11094	2.21267	0.74572	1.08383	1.07271	1.65292	1.33208	1.25718	1.15705	2.04014	0.992846	0.287888	1.42989	0.975352
730					532.2	141.016			12.2901	8.04662	13.2878	6.04157	7.81389	5.88492	8.64847	7.84506	9.02998	12.6748	13.0572	6.72436	13.7499	8.95613	10.7156	9.35697	8.06352	8.41214	13.0901	7.08211	9.53856	8.29707	6.39215	6.33115	9.1349	10.2862	11.4207	7.3116	12.97	7.97538	8.23712	7.92023	12.6652	10.322	21.6706	20.7644	11.3342	7.39433	6.54385	11.0679	10.4308
731					528.596	398.824			0.0448972	0.0380979	0.0479242	0.0346682	0.0473475	0.0361818	0.0373433	0.0378536	0.0356153	0.0350158	0.0362165	0.041229	0.0367337	0.0378295	0.0394042	0.0377312	0.0351279	0.0352616	0.0395782	0.0353345	0.0384696	0.0425158	0.0359134	0.0412277	0.0339637	0.0369626	0.0402801	0.0430737	0.049755	0.0371035	0.0486805	0.0386546	0.0402594	0.0501009	0.0421422	0.0431965	0.0399092	0.0379853	0.0329573	0.0377761	0.0321979
738					520.235	187.12			0.0529801	0.0345556	0.0880915	0.0325811	0.0811548	0.0256547	0.0413498	0.0349116	0.039657	0.0382902	0.0465016	0.0574035	0.0324912	0.0818231	0.0362426	0.0456067	0.0977914	0.0365644	0.0377094	0.0511319	0.0496246	0.0407498	0.0335292	0.0350439	0.0563173	0.0401073	0.0459105	0.114025	0.0385292	0.0343689	0.0476774	0.036085	0.0450334	0.0445586	0.042931	0.0412285	0.0815998	0.0332435	0.037289	0.0512014	0.0361738
740					515.942	331.093			0.012281	0.00517088	0.0146469	0.00126311	0.017891	0.00666266	0.000360433	0.00577414	0.0144387	0.00204471	0.00704377	0.0136372	0.00238626	0.00322895	0.0127969	0.00273325	0.00915975	0.00907143	0.00375442	0.0239328	0.00841391	0.000383489	0.00539471	0.00417741	0.0132046	0.00229823	0.000351236	0.0123644	0.00957112	0.00599907	0.00695362	0.0038721	0.00162228	0.01284	0.00220501	0.00925295	0.00610371	0.00534851	0.000356224	0.00152771	0.00512637
741					515.929	173.104			0.600488	0.507592	0.690358	0.332272	0.698985	0.483737	0.350913	0.323679	0.793405	0.484113	0.410043	0.765191	0.365089	0.381281	0.583724	0.348868	0.623233	0.431976	0.491928	1.06626	0.536657	0.250426	0.474089	0.335263	0.894416	0.466285	0.109785	0.863473	0.574455	0.47059	0.700145	0.315403	0.446614	0.641934	0.416254	0.574815	0.475742	0.453241	0.173626	0.375688	0.304433
743			5-FU	-20.9009	515.789	131.082			0.000392975	0.000368114	0.000417066	0.000349943	0.000379526	0.000350496	0.0261362	0.000350893	0.0520371	0.0439269	0.0720175	0.0275463	0.00037927	0.000359839	0.000372652	0.0930871	0.000367473	0.000378959	0.000398539	0.131714	0.0225665	0.0229723	0.00037745	0.00037033	0.0579413	0.000374972	0.0736034	0.0355962	0.000376026	0.000347281	0.000416587	0.000352139	0.0889447	0.000426346	0.000380732	0.000411772	0.00037658	0.000353512	0.000356224	0.0215475	0.000379707
747					513.811	318.858			0.0344997	0.0316494	0.0301892	0.0300922	0.0282789	0.0283218	0.0299599	0.023364	0.0273447	0.0245005	0.0263413	0.0270284	0.0287756	0.0297684	0.0223344	0.0259059	0.0241631	0.0286695	0.030184	0.0270631	0.0279217	0.0270594	0.0244788	0.0272017	0.0281911	0.0317473	0.0262946	0.0284881	0.0306711	0.0302834	0.0305122	0.0284113	0.027937	0.0387388	0.03234	0.0311235	0.0173139	0.0257869	0.0289461	0.0286945	0.0290272
750					512.937	471.661			0.00311588	0.00168667	0.00158783	0.000349943	0.0105344	0.00350426	0.00307536	0.00116843	0.000379267	0.00853821	0.000354627	0.0115309	0.00639229	0.00312616	0.0047615	0.00354058	0.00166587	0.000378959	0.00356399	0.00779924	0.00385272	0.00153479	0.00274763	0.00262054	0.00831068	0.000374972	0.000351236	0.00242746	0.00406047	0.00408213	0.00404716	0.000352139	0.0014973	0.00879259	0.00396594	0.00133416	0.00567297	0.00484068	0.00159692	0.0126783	0.000379707
751					510.372	218.006			1.60528	1.04507	1.34746	1.73878	3.71718	1.74667	1.85437	0.853321	1.61497	1.77385	2.3901	1.5856	1.81581	1.65223	2.90289	1.19113	1.24058	1.77534	1.0648	1.90036	1.74079	3.32471	1.78529	1.03109	0.938313	1.82417	2.05079	1.76473	1.93615	1.62747	1.75997	1.83722	1.61069	2.09028	1.77686	1.90568	1.35338	0.954988	1.62208	0.773	1.90638
753					509.335	478.174			0.0039621	0.00289688	0.00469357	0.00163724	0.013629	0.00551566	0.00356635	0.00299341	0.00182449	0.0121817	0.00434306	0.0178011	0.00502487	0.002288	0.00453478	0.00367227	0.00337527	0.000378959	0.00420718	0.0169025	0.00577143	0.00541737	0.00257761	0.00412199	0.0105338	0.000374972	0.00133581	0.00608724	0.00955347	0.00767036	0.0029113	0.000352139	0.00318857	0.014969	0.00323228	0.000411772	0.00948155	0.00733828	0.00142476	0.000356271	0.00203255
755					508.594	165.019			0.43676	0.396564	0.455594	0.359314	0.982226	0.637753	0.394671	0.85279	0.382826	0.397479	0.229968	0.437743	0.847873	1.22153	0.440244	0.374249	0.463809	0.341875	0.267864	0.422139	0.517164	0.3996	0.418621	0.423925	0.22948	0.415001	0.377766	0.366116	0.393105	0.237964	0.261039	0.238144	0.214148	0.335538	0.0488278	0.436826	0.31131	1.02071	0.986722	0.240759	0.958287
760					506.849	278			1.05837	0.782667	1.12324	0.897137	0.832499	0.847855	0.737566	0.753724	0.747193	1.08041	0.77085	0.822144	1.00567	0.705856	0.878591	1.20563	0.748166	0.818678	0.842412	1.58031	0.911948	0.682411	0.818549	1.17379	0.534753	1.10953	1.24903	0.801522	0.979977	0.963383	0.84816	1.03104	0.741021	0.958051	0.653853	0.888194	0.857441	0.737727	1.02749	1.0948	0.973578
761			Ebastine	7.15581	506.62	470.668			0.225104	0.0998084	0.165783	0.113747	0.441707	0.181522	0.207387	0.0795716	0.0838223	0.337937	0.111761	0.570543	0.247003	0.13494	0.231416	0.145136	0.150779	0.0520977	0.205301	0.456004	0.212068	0.196032	0.145292	0.195718	0.298216	0.121858	0.125482	0.206977	0.204794	0.287711	0.152392	0.0937178	0.179901	0.419802	0.169901	0.123037	0.339946	0.200073	0.0848429	0.114164	0.0861555
762					506.378	471.67			0.0267451	0.0112955	0.0219457	0.0140975	0.0509054	0.0238117	0.0208503	0.00690602	0.0101986	0.0457225	0.0107791	0.072622	0.0229538	0.0156936	0.0238123	0.0177237	0.0140407	0.00428563	0.0211139	0.0507233	0.0243113	0.0199132	0.0159103	0.0208018	0.0474585	0.0112354	0.0112526	0.0257453	0.0242639	0.0359223	0.0186901	0.00910319	0.0194408	0.0486864	0.0190405	0.0127831	0.0429755	0.0181428	0.00831211	0.000356271	0.0103082
763					505.938	943.352			0.0146547	0.00292317	0.00639698	0.00518343	0.0258834	0.00932648	0.0122019	0.00287527	0.00222291	0.0220932	0.00646073	0.0351425	0.0145549	0.00606576	0.00853211	0.00610588	0.0101874	0.000378959	0.0105232	0.0258409	0.0113777	0.00968574	0.00277875	0.00996672	0.0198397	0.00798249	0.00667756	0.0099983	0.010534	0.0143216	0.00800152	0.00515907	0.00931094	0.0305136	0.00892964	0.00713143	0.0188567	0.0136327	0.00132323	0.000356271	0.00427074
764			7-Sulfocholic acid	-0.727726	505.858	489.642			0.00338719	0.00148475	0.00372906	0.000349943	0.00803482	0.00704548	0.0033131	0.00252066	0.00121691	0.0107022	0.00184458	0.0145904	0.00938666	0.0040126	0.00320091	0.00393221	0.00328306	0.000378959	0.00293639	0.0155533	0.00504516	0.00575367	0.00263927	0.00446556	0.0092913	0.000374972	0.000351236	0.00286615	0.00433627	0.0102145	0.00244043	0.00197417	0.00611054	0.0103587	0.00344004	0.00291107	0.0100913	0.00462249	0.00161459	0.000356271	0.000379707
765					505.835	481.659			0.0100428	0.00759478	0.00669217	0.00365165	0.0187227	0.00991192	0.00440411	0.00369486	0.00116799	0.0148256	0.00164189	0.0229903	0.00733834	0.00459164	0.00830418	0.00818956	0.00460963	0.00151602	0.00978257	0.0153765	0.00825246	0.00515723	0.00713211	0.00579178	0.00750466	0.00652327	0.00432153	0.00913852	0.00931925	0.00660231	0.00428462	0.00443206	0.00653902	0.0198386	0.00226362	0.00505645	0.0181354	0.0101667	0.00406683	0.000356271	0.000379707
766					505.816	944.351			0.00315616	0.00111616	0.00340228	0.000349943	0.00711245	0.00163988	0.000360433	0.000350893	0.00138086	0.0047105	0.000354627	0.0104327	0.00366516	0.000359839	0.00122216	0.000356965	0.00139419	0.000378959	0.00149234	0.0076392	0.00254378	0.00110936	0.00265152	0.00172932	0.00414058	0.00118919	0.000351236	0.000381352	0.00321159	0.00399241	0.000416587	0.00125541	0.00130555	0.00566538	0.00114004	0.000411772	0.00140795	0.000353512	0.000356224	0.000356271	0.000379707
767					502.029	214.832			0.285207	0.252339	0.211121	0.278864	0.359194	1.43276	0.281307	0.248733	0.493822	0.246203	0.215009	0.266465	0.265924	0.38023	0.269794	0.251194	0.249151	0.235531	0.27448	0.245878	0.33716	0.241756	0.252032	0.210586	0.23518	0.264718	0.185518	0.278712	0.287549	0.22036	0.448893	0.368854	0.273687	0.195891	0.4007	0.270031	0.215915	0.187385	0.229635	0.221103	0.260129
770					498.178	224.165			0.823202	0.61237	0.5314	0.479773	0.817446	0.773344	0.881809	0.789306	1.36835	0.610304	0.64147	0.542653	0.625241	0.692531	0.649537	1.09286	1.45215	0.779552	0.541714	0.665812	0.768541	1.78179	1.3648	0.733688	0.572903	0.755665	0.701499	0.509296	0.776018	0.45701	0.620885	1.09701	0.679495	0.767594	0.487336	1.01234	0.550711	0.65852	0.693216	0.572466	0.909937
772					494.897	544.695			0.000392975	0.000368114	0.00109101	0.0012768	0.00101992	0.00119636	0.000360433	0.000350893	0.000379267	0.00141138	0.00129112	0.00112953	0.00037927	0.000359839	0.000372652	0.000356965	0.000367473	0.000378959	0.00155878	0.00112945	0.000758559	0.000383489	0.00119765	0.000952158	0.00152356	0.000374972	0.000351236	0.000381352	0.000376026	0.00100077	0.000416587	0.000352139	0.00258127	0.00132043	0.00103393	0.000411772	0.00392646	0.000353512	0.000356224	0.000356271	0.000379707
774					493	454.163			0.00122806	0.000368114	0.00136006	0.000349943	0.00236093	0.000350496	0.00170268	0.000350893	0.000379267	0.0019905	0.00123804	0.00716555	0.00037927	0.000359839	0.00203192	0.0016926	0.00108927	0.000378959	0.00229059	0.00532152	0.00161943	0.000383489	0.00037745	0.00136858	0.00359458	0.000374972	0.000351236	0.00155741	0.0014532	0.00220624	0.000416587	0.000352139	0.000351346	0.0032468	0.0011904	0.000411772	0.00123844	0.00131075	0.000947401	0.000356271	0.000379707
780					491.585	731.319			0.857403	0.296978	0.320856	0.286659	0.211919	0.575413	0.292983	0.528819	1.36783	0.611611	0.205669	0.161873	0.0930812	0.510214	0.685094	0.497572	1.03933	0.961541	0.195174	0.912892	0.530646	0.262284	0.136886	0.719173	0.877652	0.393488	0.105563	0.708363	0.285147	0.140676	0.643295	0.151823	0.447219	1.25911	0.85564	0.554742	0.216371	0.543258	0.322028	0.702532	0.377188
781					491.342	731.819			0.615081	0.240265	0.215506	0.202285	0.164783	0.423345	0.207556	0.37183	1.01892	0.410419	0.155934	0.123569	0.0661247	0.377355	0.458758	0.32693	0.770753	0.676861	0.13793	0.648294	0.380625	0.177932	0.09044	0.491498	0.622485	0.27619	0.0773472	0.488915	0.185638	0.106961	0.47761	0.0957543	0.32367	0.855836	0.589516	0.400633	0.168491	0.352243	0.233231	0.492245	0.252964
782					491.329	732.322			0.268283	0.0985942	0.0984187	0.0797002	0.0635545	0.194471	0.0839591	0.141384	0.424793	0.193653	0.0596644	0.0468131	0.0251309	0.174956	0.199288	0.144945	0.323252	0.304281	0.0639153	0.289159	0.163911	0.0873528	0.0411807	0.204126	0.258412	0.120333	0.0360663	0.205716	0.0865353	0.0420396	0.193081	0.0422187	0.148056	0.371621	0.256321	0.16081	0.0674052	0.158084	0.092595	0.217757	0.116744
787					491.196	123.901			1.32636	1.00953	1.46271	0.862077	1.32391	1.10722	1.74554	1.19388	1.96895	1.07642	1.14327	0.999134	1.3313	0.965401	1.59324	1.15176	2.36989	1.89782	1.04217	0.95662	1.32636	1.28661	1.11749	0.848377	1.10779	1.20802	1.12372	1.15953	0.900556	0.968684	1.00996	1.08734	0.938832	1.64371	1.68855	1.20171	1.01493	1.97679	0.960311	1.18664	1.28821
788					491.18	127.896			0.1691	0.149454	0.172447	0.13071	0.115317	0.137591	0.133525	0.118964	0.133054	0.171725	0.154596	0.149067	0.145971	0.150629	0.155214	0.148267	0.194315	0.125552	0.194068	0.172196	0.151088	0.170834	0.133676	0.163748	0.106502	0.149604	0.127191	0.153144	0.137971	0.274453	0.147303	0.14493	0.157216	0.181461	0.164008	0.163864	0.147908	0.148053	0.174939	0.150026	0.150484
790					489.067	446.153			0.00322594	0.00133425	0.00197351	0.0028075	0.0147042	0.00326303	0.00361866	0.000964442	0.000379267	0.0084289	0.00194349	0.0188966	0.00924136	0.00137352	0.00340369	0.000356965	0.000367473	0.000378959	0.00456855	0.00534176	0.0043286	0.00399202	0.00462384	0.00388935	0.00338312	0.000374972	0.00157106	0.00475069	0.00698373	0.00964617	0.00351122	0.000352139	0.00307577	0.00665402	0.00221279	0.00175726	0.0131429	0.00487312	0.000356224	0.000356271	0.000379707
791					488.568	666.281			0.100335	0.0397247	0.0602564	0.0332015	0.0260084	0.0434911	0.026373	0.0388086	0.0770634	0.0420724	0.0442422	0.0121597	0.0156657	0.0587367	0.0585651	0.0333053	0.0932054	0.105016	0.0122092	0.030913	0.0475676	0.0210403	0.0121618	0.0319318	0.0588165	0.0701291	0.0157832	0.0662683	0.0592966	0.0139327	0.0914999	0.0270322	0.0468115	0.107368	0.0811228	0.0677017	0.0237768	0.0611043	0.0460349	0.0686921	0.034687
792					488.541	666.782			0.0590472	0.0253366	0.0352995	0.0210208	0.0155864	0.02736	0.0163208	0.0267168	0.0543064	0.0320695	0.0296441	0.00438232	0.0068621	0.0325628	0.0376993	0.0182752	0.0617783	0.0710203	0.00813826	0.0197622	0.0301594	0.0148301	0.0057604	0.0241194	0.0332889	0.0444799	0.0113259	0.0418726	0.0394566	0.00751118	0.0466357	0.0118782	0.033373	0.0569298	0.0480522	0.049322	0.0171037	0.0426212	0.0398949	0.0461971	0.0215412
793					486.562	688.786			0.0387281	0.0293062	0.036565	0.0158218	0.00689065	0.0145716	0.00531349	0.00661578	0.025153	0.00272907	0.00245137	0.00806467	0.00613487	0.0298456	0.0318954	0.0187104	0.0169172	0.0302391	0.00709556	0.00410368	0.0168576	0.00218793	0.00549473	0.0165922	0.0149468	0.00977293	0.012109	0.0397951	0.0152852	0.0100495	0.0265895	0.00636183	0.0179182	0.024051	0.0106485	0.0146136	0.010181	0.00892598	0.0124373	0.0162894	0.0109626
794			Gnididilatin	-14.6043	486.558	653.769			0.202364	0.134279	0.232187	0.119276	0.154335	0.191026	0.0897904	0.123605	0.155498	0.092725	0.0576374	0.124597	0.0630277	0.159573	0.315357	0.183336	0.0596859	0.0712359	0.10657	0.347522	0.149181	0.0674239	0.0897822	0.184062	0.286514	0.105698	0.0713817	0.128232	0.149111	0.142502	0.22419	0.0809747	0.230146	0.247116	0.0645186	0.202423	0.18037	0.0988117	0.0569901	0.0861075	0.0742917
796					486.486	653.267			0.313246	0.182535	0.352408	0.171475	0.228278	0.314866	0.132909	0.207632	0.236086	0.149389	0.101817	0.17559	0.101603	0.231833	0.482599	0.270521	0.0982571	0.109337	0.160948	0.498736	0.226003	0.110088	0.13784	0.289145	0.450784	0.179227	0.124841	0.217714	0.232764	0.229611	0.361142	0.128099	0.346591	0.364647	0.110045	0.313297	0.270522	0.167172	0.090592	0.144238	0.115871
797					486.375	654.27			0.06028	0.0390544	0.0940861	0.041485	0.0596619	0.0733504	0.0313662	0.0454635	0.05565	0.0386886	0.0212377	0.0392098	0.0219735	0.0501401	0.116133	0.0713491	0.0198387	0.0226184	0.0378514	0.120817	0.0530127	0.0263277	0.0329199	0.0697093	0.107451	0.0385074	0.0269844	0.0482208	0.0617262	0.0492026	0.0814536	0.0340664	0.0809925	0.0775152	0.0255545	0.0711097	0.0664048	0.0397852	0.0181627	0.0303115	0.0226475
798					484.977	214.832			0.265247	0.469288	0.182369	0.288361	0.560791	0.242156	0.2306	0.429496	0.225473	0.229904	0.290703	0.271977	0.235528	0.257821	0.239688	0.280539	0.314726	0.244242	0.250231	0.253896	0.288152	0.255216	0.250696	0.441947	0.248298	0.221039	0.186265	0.24701	0.216962	0.217554	0.308911	0.784787	0.224892	0.285564	0.288813	0.283814	0.208681	0.187439	0.201219	0.800669	0.262467
800					483.913	588.229			0.0296831	0.0232905	0.0529038	0.019557	0.0236599	0.0174977	0.0120751	0.0117441	0.010668	0.00713996	0.0122898	0.013093	0.0157274	0.0229895	0.0356666	0.0257645	0.00671615	0.0140466	0.0214707	0.0173336	0.0196659	0.00949213	0.0150728	0.0161186	0.0242555	0.0148448	0.0147811	0.0285181	0.0195645	0.0329768	0.0297722	0.014324	0.0278574	0.0248805	0.0102373	0.0316786	0.0329793	0.018151	0.00783602	0.013522	0.0134015
801			PA(10:0/a-15:0)	-23.7721	483.811	551.708			0.000392975	0.000368114	0.000417066	0.000349943	0.00167834	0.00083562	0.000360433	0.000350893	0.000379267	0.00171585	0.00122586	0.000832116	0.00156536	0.00107239	0.000372652	0.000356965	0.000367473	0.000378959	0.00101697	0.00134393	0.000769059	0.000383489	0.00037745	0.00037033	0.00102083	0.000374972	0.00104044	0.00188987	0.00302312	0.000347281	0.000416587	0.000352139	0.00462193	0.000426346	0.000380732	0.000411772	0.0014637	0.000353512	0.000356224	0.000356271	0.000379707
802					483.779	275.088			0.00161691	0.00176297	0.000417066	0.000349943	0.00284661	0.000350496	0.000360433	0.000350893	0.00115508	0.000358021	0.000354627	0.00105167	0.00139528	0.000359839	0.000372652	0.000356965	0.00122979	0.00113443	0.00107739	0.00123477	0.000906793	0.000383489	0.00037745	0.00037033	0.00104535	0.00107312	0.00489551	0.000381352	0.000376026	0.000347281	0.00119417	0.000352139	0.000351346	0.00125513	0.000380732	0.000411772	0.00037658	0.000353512	0.00110964	0.000356271	0.00114069
805					479.235	705.272			0.013775	0.00542254	0.0218013	0.0126011	0.0111293	0.00607554	0.0096835	0.0110076	0.0158747	0.0197434	0.0182674	0.00801737	0.00919979	0.0132791	0.0146337	0.0150253	0.0125801	0.0108098	0.00943302	0.0144324	0.0126396	0.0128067	0.0107138	0.00862746	0.0138978	0.011211	0.0032589	0.0156411	0.00949698	0.00661255	0.0179422	0.00729792	0.0166412	0.0252361	0.015083	0.0168436	0.016593	0.0169888	0.00445338	0.000356271	0.00659672
806					479.207	704.77			0.0292418	0.0147468	0.0281905	0.0153295	0.0249984	0.0185075	0.0136653	0.0145241	0.0249596	0.0313712	0.0211837	0.0148465	0.0154015	0.0196801	0.0251331	0.026086	0.0229491	0.0154695	0.0100663	0.0204149	0.0203383	0.0173212	0.0201961	0.015368	0.0247144	0.0121448	0.0117146	0.0235856	0.0151754	0.0109777	0.0217802	0.0117376	0.027766	0.0359849	0.0214316	0.0150903	0.0171867	0.0225703	0.00847123	0.00906358	0.0132931
808					477.429	544.705			0.0292586	0.0152287	0.0326634	0.00896672	0.0429032	0.0258826	0.02882	0.0119235	0.0133235	0.0354198	0.0173465	0.0494405	0.035994	0.019682	0.0263105	0.0229837	0.0184562	0.00727988	0.0312173	0.05496	0.026403	0.0269711	0.0305305	0.036786	0.039505	0.0190402	0.0221625	0.0290511	0.0332239	0.0350354	0.0283522	0.0135984	0.052027	0.0370057	0.0209862	0.0160943	0.0514139	0.0214967	0.00933597	0.0138539	0.0146243
809					477.422	544.202			0.050571	0.0269875	0.0579274	0.0299463	0.0871345	0.0429246	0.0540216	0.0233751	0.0240471	0.0747627	0.0364916	0.104054	0.0745405	0.0341934	0.0484121	0.0503132	0.0307811	0.0095501	0.055912	0.098952	0.0507449	0.0513421	0.0467651	0.0613802	0.0702548	0.0370338	0.0378543	0.0530725	0.0667095	0.0706079	0.0478664	0.0286173	0.0890909	0.0729185	0.044478	0.0375242	0.0936012	0.0485406	0.0208802	0.0260359	0.0252766
810					477.4	555.194			0.000392975	0.00102789	0.00145713	0.000349943	0.00783736	0.00145458	0.004225	0.000350893	0.00112823	0.00403582	0.0020448	0.0054157	0.00459485	0.001393	0.000372652	0.0012224	0.00111476	0.00132228	0.000398539	0.00181142	0.00209751	0.00451791	0.00142514	0.00431559	0.00358469	0.00145027	0.000351236	0.00120996	0.000376026	0.00428154	0.000416587	0.000352139	0.00713294	0.00634316	0.00239621	0.00125507	0.00479263	0.00315474	0.000356224	0.000356271	0.000379707
811					477.399	545.205			0.00724901	0.0036192	0.00817534	0.00199265	0.0155406	0.00597257	0.0104088	0.00374363	0.00148395	0.0118376	0.00455672	0.019493	0.0113608	0.00495312	0.00724314	0.00842151	0.00596165	0.00125999	0.00926403	0.017139	0.00798382	0.00885231	0.00897016	0.0119135	0.00934648	0.00312339	0.00453089	0.00854819	0.0114539	0.0112788	0.00794432	0.00180767	0.0158553	0.00957183	0.00449052	0.00497955	0.0154367	0.00846472	0.00352538	0.000356271	0.00240864
812					477.253	278			0.615229	0.580535	0.965609	0.697823	0.659685	0.602209	0.917478	0.571016	0.641231	0.862441	0.863033	0.592182	0.6428	0.613412	0.618703	0.800989	0.588157	0.583848	0.597403	0.817425	0.691561	1.05951	0.657785	0.663766	0.585721	0.857198	0.75673	0.608421	0.822188	0.654113	0.64213	0.637817	0.821533	0.745896	0.577428	0.597644	0.68891	0.580555	0.772549	0.948052	0.747322
814					475.607	127.896			0.168091	0.144221	0.183316	0.137991	0.14096	0.127405	0.145399	0.135186	0.277359	0.132637	0.200421	0.156093	0.142101	0.13933	0.143452	0.208846	0.14704	0.0979258	0.144218	0.15737	0.156468	0.146041	0.145848	0.142534	0.226234	0.150199	0.133497	0.162204	0.212506	0.115033	0.165477	0.125389	0.150243	0.169506	0.157761	0.198645	0.14807	0.142899	0.175165	0.148505	0.136876
815					475.59	165.019			0.28034	0.264621	0.282531	0.233642	0.334914	0.265309	0.245001	0.256373	0.291584	0.242836	0.226041	0.179705	0.26169	0.203117	0.256087	0.613109	0.29685	0.242526	0.350619	0.267647	0.279727	0.255104	0.277349	0.239084	0.303943	0.247251	0.249344	0.216187	0.264126	0.210269	0.25768	0.253474	0.25561	0.28399	0.270299	0.275081	0.226597	0.318823	0.253319	0.298248	0.25273
817			1-[3-(3-{2,4-dihydroxy-3-[(1E)-3-methylbut-1-en-1-yl]benzoyl}-4-(2,4-dihydroxyphenyl)-6-methyl-7-oxabicyclo[4.1.0]heptan-2-yl)-2,4-dihydroxyphenyl]-3-(2,4-dihydroxyphenyl)propan-1-one	16.2556	473.796	697.768			0.36542	0.197371	0.423602	0.237181	0.346924	0.30086	0.240245	0.218207	0.412771	0.425199	0.344414	0.261186	0.257122	0.301641	0.38525	0.314231	0.30989	0.292023	0.277803	0.307873	0.310961	0.263722	0.25632	0.245508	0.390627	0.26656	0.12043	0.366945	0.2152	0.182591	0.455316	0.175719	0.396381	0.468109	0.29946	0.282962	0.322375	0.378442	0.15107	0.159347	0.203899
819					473.773	698.269			0.167399	0.0803879	0.192069	0.106952	0.139824	0.134235	0.103309	0.0974578	0.175564	0.174248	0.15083	0.106813	0.11358	0.119601	0.178421	0.115614	0.139993	0.126147	0.12434	0.128157	0.133747	0.0988905	0.108013	0.104079	0.172987	0.107487	0.0440437	0.159061	0.0924688	0.0824717	0.183826	0.0813823	0.168405	0.208205	0.125112	0.114903	0.141958	0.169068	0.0637111	0.0633896	0.0797246
822					473.77	697.265			0.576364	0.284564	0.588794	0.368106	0.479951	0.441452	0.347524	0.326626	0.585354	0.533267	0.477789	0.400811	0.378387	0.425476	0.583051	0.324303	0.518393	0.417388	0.410092	0.393089	0.443039	0.355569	0.366456	0.333736	0.563413	0.329324	0.16717	0.527735	0.302476	0.255236	0.627577	0.173857	0.529313	0.682853	0.450107	0.417873	0.459575	0.534898	0.321435	0.233294	0.298278
825					472.713	312.058			0.0117594	0.000368114	0.00233299	0.000349943	0.000379526	0.00200744	0.000360433	0.000350893	0.000379267	0.000358021	0.000354627	0.0312968	0.00037927	0.000359839	0.000372652	0.000356965	0.000367473	0.000378959	0.00421015	0.0386997	0.00477112	0.000383489	0.00037745	0.00894603	0.00226642	0.000374972	0.000351236	0.0163018	0.00470174	0.000347281	0.0247806	0.000352139	0.000351346	0.00667732	0.000380732	0.000411772	0.0218941	0.000353512	0.000356224	0.000356271	0.000379707
826					472.046	189.04			0.0221262	0.0289344	0.0223698	0.0189181	0.034357	0.0228188	0.0298669	0.0255796	0.0217155	0.0241313	0.0277167	0.0253427	0.0285743	0.0213135	0.0212169	0.0273996	0.0196553	0.0314913	0.0237784	0.0208144	0.024906	0.0183424	0.0250837	0.0163003	0.0196808	0.0212831	0.0196881	0.0162285	0.0179716	0.022457	0.0216089	0.0206521	0.0217741	0.0250862	0.0222341	0.0228965	0.0240155	0.0352879	0.0180245	0.0333739	0.0221973
827			2-Bromo-1H-indole-3-carboxaldehyde	3.57929	471.796	225.062			0.0155595	0.000368114	0.00386869	0.000349943	0.00414067	0.000350496	0.00561211	0.000350893	0.000379267	0.000358021	0.000354627	0.0235437	0.00037927	0.00564263	0.000372652	0.000356965	0.000367473	0.000378959	0.00688288	0.0292516	0.00494342	0.000383489	0.00037745	0.00412053	0.00361453	0.000374972	0.000351236	0.00467989	0.00882256	0.000347281	0.0131289	0.000352139	0.0021103	0.00971138	0.000380732	0.000411772	0.0157731	0.000353512	0.000356224	0.000356271	0.000379707
828					471.683	212.834			0.270912	0.204673	0.22156	0.191296	0.219972	0.163285	0.190168	0.170975	0.348726	0.203508	0.282887	0.193342	0.240108	0.226889	0.183446	0.189172	0.218557	0.308133	0.200129	0.208317	0.221803	0.193573	0.19526	0.225002	0.217063	0.215119	0.217918	0.25392	0.779528	0.171111	0.21721	0.237205	0.208824	0.203941	0.18386	0.222244	0.187375	0.189555	0.407606	0.408958	0.225414
832			2,4-Dichlorophenol	12.9956	470.043	164.011			0.00947345	0.0182433	0.021294	0.00964263	0.0116154	0.00879097	0.0120652	0.0125355	0.0114157	0.0156476	0.0147379	0.0142609	0.00835145	0.0128142	0.00936484	0.0168607	0.0146419	0.0141288	0.0184579	0.0133968	0.0133869	0.0104783	0.0153782	0.00758906	0.00993032	0.0132522	0.0111408	0.0119819	0.0129206	0.0133889	0.00725139	0.0163893	0.0133573	0.0127778	0.0129168	0.0179152	0.0179312	0.0108342	0.0133086	0.0105033	0.0149671
833					470.039	673.804			0.164927	0.0927378	0.0688443	0.044108	0.0428187	0.0731356	0.0574565	0.0591287	0.124885	0.0578386	0.0554564	0.0206984	0.0331605	0.107118	0.0995397	0.0497902	0.183482	0.169864	0.0288195	0.0419929	0.0787901	0.0401881	0.0233134	0.0479542	0.11103	0.111521	0.0411722	0.12556	0.0727356	0.0402134	0.108626	0.0479186	0.083944	0.150909	0.120405	0.111558	0.0374564	0.097917	0.0921138	0.102916	0.0595655
835					470.038	674.306			0.108762	0.0694475	0.0508635	0.0388557	0.0261543	0.0384471	0.0410283	0.0420371	0.0923041	0.0418396	0.0371115	0.0145096	0.0155998	0.0600247	0.0613006	0.0339383	0.118756	0.109274	0.0161401	0.032342	0.0524368	0.0300963	0.0191574	0.0339178	0.0640223	0.0679633	0.0194388	0.0972908	0.0474639	0.0233721	0.0892977	0.0313901	0.0438395	0.111863	0.0908159	0.0703375	0.0184737	0.0643704	0.0549221	0.0773303	0.033967
842					469.91	566.158			0.0540286	0.0178146	0.000417066	0.00254399	0.0362624	0.000350496	0.0028496	0.00325331	0.00705511	0.00277211	0.00243009	0.0103125	0.00827601	0.019442	0.0100946	0.00295948	0.0291792	0.00172572	0.0132858	0.0190832	0.0122068	0.00964147	0.0103855	0.0136174	0.0160431	0.012517	0.00246067	0.0323344	0.0052098	0.000347281	0.0426171	0.00155086	0.000351346	0.0138568	0.0126042	0.0161848	0.00592897	0.0171279	0.00770851	0.00930569	0.00343922
844					468.207	303.083			0.0070324	0.00764317	0.00360089	0.00252248	0.00822119	0.00185695	0.00195186	0.00398859	0.00750113	0.000358021	0.00478736	0.00892728	0.00812332	0.00663796	0.00685519	0.000356965	0.00842882	0.00638984	0.0117526	0.00355732	0.00552467	0.00814161	0.00665903	0.00647637	0.00787842	0.000374972	0.000351236	0.002997	0.00788715	0.00631124	0.00594249	0.00737771	0.0142379	0.0130274	0.00761456	0.0163023	0.00748201	0.00467732	0.000356224	0.000356271	0.00164652
846			Thiamine disulfide	-4.19374	468.2	563.713			0.0640949	0.02999	0.0494733	0.0281808	0.0339291	0.024613	0.017553	0.0364975	0.0753554	0.0235926	0.0349093	0.0159275	0.00981233	0.0341185	0.0437298	0.0248183	0.0657934	0.0582704	0.0178173	0.01887	0.0353673	0.0204365	0.02534	0.0159735	0.0550332	0.0386867	0.0147894	0.046857	0.0149512	0.00799628	0.0623591	0.0131514	0.0293776	0.0674356	0.0361825	0.042381	0.0102366	0.0301869	0.0348157	0.0424312	0.0294515
848					468.186	563.211			0.122794	0.0642179	0.0839299	0.0532557	0.0713763	0.0461955	0.0534744	0.0559874	0.136279	0.0446648	0.0600999	0.0281324	0.0215368	0.0640782	0.0810587	0.0530198	0.125157	0.105181	0.0421311	0.0356565	0.0674113	0.0374522	0.0399855	0.0318462	0.0895776	0.0592554	0.0291686	0.0888571	0.0326167	0.0121983	0.107619	0.0282455	0.0624475	0.114911	0.0724307	0.0844071	0.0197316	0.0545249	0.0669092	0.0750963	0.052669
850					467.279	630.289			0.153532	0.0892379	0.114503	0.0603816	0.0497652	0.0657591	0.0586577	0.0783523	0.149595	0.0659073	0.0819334	0.0259946	0.0390908	0.0769259	0.0800691	0.0534916	0.148738	0.174694	0.0281735	0.039602	0.0817202	0.044449	0.0340679	0.0494775	0.124348	0.129831	0.0365427	0.133151	0.0930015	0.02698	0.106878	0.0512473	0.0691263	0.147119	0.116725	0.129879	0.0329675	0.109074	0.0703436	0.0896148	0.0736479
851					467.279	455.663			0.0111535	0.00382581	0.00571999	0.00390303	0.0230824	0.0102546	0.00911097	0.00314221	0.00652658	0.0163359	0.00607048	0.0321915	0.0145648	0.00449845	0.0139517	0.00792837	0.00444345	0.00368976	0.00843288	0.0207544	0.010479	0.00688929	0.00610911	0.00945478	0.0108217	0.0066263	0.00522177	0.00560673	0.00808897	0.0133089	0.00826453	0.00379611	0.0102739	0.0239529	0.0075966	0.00583944	0.0114755	0.00781882	0.0040983	0.00255269	0.00115205
852					467.268	619.233			0.00907124	0.000368114	0.00728089	0.00674418	0.00878859	0.0115586	0.00713886	0.00466784	0.0044314	0.0117531	0.0125857	0.0104196	0.0106698	0.0032706	0.00955519	0.00647076	0.00168629	0.00418391	0.00682795	0.020661	0.00790669	0.00425861	0.00199085	0.0153481	0.00239936	0.00424845	0.00149554	0.00517584	0.00682491	0.00458645	0.00365295	0.00222735	0.0149704	0.00805147	0.00648078	0.00845737	0.0151661	0.00620539	0.00568861	0.00258958	0.00283017
853					467.262	630.79			0.0936702	0.052207	0.0785494	0.0421894	0.0285543	0.0372451	0.040761	0.0555903	0.0949499	0.0494182	0.0452341	0.0155179	0.0197906	0.0555581	0.0471333	0.0341278	0.10149	0.0989227	0.0251571	0.0175336	0.05168	0.0209759	0.0167455	0.0236601	0.0784239	0.0768297	0.0234489	0.0777463	0.0599613	0.0174227	0.0595843	0.0275459	0.0440314	0.0937005	0.0810771	0.0816964	0.0290899	0.0700917	0.0446807	0.0553282	0.0460487
855					467.249	618.731			0.026554	0.00877899	0.0521232	0.0248873	0.0332842	0.0363652	0.0200512	0.0202963	0.0266293	0.0422214	0.0426319	0.0289918	0.0317958	0.0223369	0.0341466	0.0459926	0.0163289	0.0185447	0.0188969	0.0519633	0.030141	0.0235015	0.0173304	0.0389516	0.0338732	0.0243266	0.0147538	0.02402	0.0337529	0.0183983	0.0320834	0.0243634	0.0492473	0.0458457	0.0289851	0.0280168	0.0350965	0.0317611	0.0150867	0.0146307	0.0162192
857					467.243	618.23			0.0404509	0.0253491	0.0706521	0.0325598	0.0583465	0.0559705	0.0434623	0.0361316	0.046211	0.07304	0.0626525	0.0488461	0.064467	0.0419899	0.0585623	0.0624298	0.0134438	0.0295085	0.0385646	0.0837154	0.0493177	0.0410266	0.0256581	0.0631243	0.0517373	0.044445	0.0222899	0.0415198	0.0652769	0.0336073	0.0457601	0.0374574	0.080954	0.0748332	0.0517584	0.0436037	0.06337	0.0450434	0.021056	0.0291186	0.0334435
858					467.235	456.164			0.00513166	0.00266617	0.0014127	0.00215946	0.00685307	0.00189628	0.00221316	0.000350893	0.000379267	0.00767169	0.000354627	0.00990194	0.00311914	0.00350582	0.00451539	0.00126577	0.00140575	0.000378959	0.00429155	0.00786067	0.0033667	0.00457492	0.00138911	0.00442715	0.00635345	0.000374972	0.00413859	0.00219438	0.00411941	0.00305196	0.00449465	0.00106125	0.00289756	0.00699615	0.00420168	0.00182496	0.00438817	0.00388432	0.000356224	0.000356271	0.000379707
859			Thermocryptoxanthin-13	-13.4647	467.208	912.337			0.00114499	0.000368114	0.000417066	0.000349943	0.00375522	0.0025935	0.000360433	0.000350893	0.000379267	0.00550505	0.00120406	0.00739398	0.00089603	0.000359839	0.000372652	0.000356965	0.00181763	0.000378959	0.00234168	0.00404086	0.00171936	0.000383489	0.00037745	0.00037033	0.00324568	0.00137719	0.000351236	0.00207891	0.00121357	0.00299959	0.000416587	0.000352139	0.00119363	0.00348475	0.00127258	0.000411772	0.00136225	0.00111634	0.000356224	0.000356271	0.000379707
860					467.098	214.832			0.254126	0.340748	0.385221	0.249409	0.313556	0.62104	0.245553	0.208477	0.260774	0.221993	0.255287	0.249901	0.700041	0.307442	0.254264	0.20495	0.207276	0.208219	0.201573	0.27013	0.297999	0.237728	0.2601	0.465285	0.205138	0.232491	0.274202	0.233099	0.317785	0.240011	0.251778	0.190989	0.271116	0.652357	0.237956	0.570427	0.180253	0.425312	0.160845	0.375513	0.218962
861					466.353	274.056			0.00612085	0.0042025	0.000417066	0.00293563	0.00102809	0.000908905	0.000360433	0.000350893	0.00212266	0.00194192	0.00247176	0.00424467	0.00307035	0.000869763	0.00331065	0.00118225	0.00256181	0.00326167	0.00379176	0.00948755	0.00273206	0.00126362	0.00129609	0.00451296	0.00511913	0.00254577	0.0024289	0.00670879	0.00674296	0.00176524	0.000416587	0.00104947	0.0011185	0.00223436	0.000380732	0.0010656	0.00130471	0.00368441	0.00249863	0.00707837	0.00430229
862					466.316	665.296			0.0500853	0.0201205	0.0284068	0.0142146	0.00967197	0.0162344	0.0122954	0.0174712	0.0421817	0.0209032	0.013515	0.00178836	0.00752687	0.0282843	0.0226948	0.0110808	0.047502	0.0500173	0.00776254	0.0141733	0.0217965	0.0119132	0.00268609	0.0139598	0.024686	0.0253997	0.0106542	0.0311946	0.0207158	0.00422857	0.0408773	0.0140539	0.0196035	0.0380009	0.0279859	0.0310636	0.00759001	0.0283779	0.0180083	0.0225158	0.0166406
865					465.077	86.0239			0.0679793	0.0542894	0.0555189	0.0583929	0.0609873	0.0532895	0.0514595	0.0534004	0.0551288	0.0563316	0.05667	0.066058	0.0623543	0.0160481	0.0682321	0.0506681	0.0531975	0.0565615	0.080416	0.0685068	0.0572745	0.0608055	0.0660343	0.0651029	0.0659239	0.0669917	0.0565894	0.0694819	0.0656085	0.0593346	0.0754833	0.0381279	0.0545263	0.0762201	0.0582827	0.0658145	0.0665836	0.06643	0.0499112	0.0574284	0.0513888
866					464.487	665.789			0.0790475	0.0519021	0.0706829	0.0337972	0.0215741	0.047641	0.0242607	0.0338337	0.0827122	0.0489274	0.0419383	0.0110052	0.0195352	0.0633986	0.0635048	0.0399657	0.112818	0.119449	0.0166187	0.0353616	0.0508987	0.0272643	0.0102256	0.0307977	0.0494095	0.0748195	0.0256889	0.0888787	0.0518284	0.0141302	0.0849505	0.0289745	0.0470126	0.0865768	0.0803939	0.0713772	0.0293767	0.0667454	0.0455896	0.0817287	0.0450523
867					464.473	666.291			0.0650929	0.0353875	0.0417962	0.0195859	0.0141228	0.035524	0.0197606	0.0245014	0.0602406	0.0339532	0.0242569	0.0075365	0.0108151	0.0329976	0.0372681	0.0219945	0.0663054	0.0757272	0.00820409	0.0204392	0.0327755	0.0242521	0.00984533	0.0249641	0.0430088	0.0410083	0.0163179	0.0534036	0.0368219	0.0116084	0.0480355	0.0196607	0.0425968	0.0677721	0.0556553	0.0463859	0.0165536	0.0458752	0.0350908	0.0573389	0.0371236
870					462.699	398.123			0.158352	0.150383	0.234307	0.171964	0.152456	0.169939	0.189246	0.103162	0.169868	0.267202	0.270237	0.158244	0.31788	0.145244	0.239325	0.238706	0.143791	0.167114	0.188817	0.241549	0.193889	0.207545	0.154795	0.178415	0.123521	0.267189	0.284516	0.0327138	0.209582	0.230822	0.164102	0.19909	0.272809	0.223265	0.209903	0.211536	0.168488	0.126203	0.367065	0.254424	0.190806
871					462.621	572.28			0.0547499	0.0405997	0.0433423	0.0448411	0.104215	0.0436343	0.044128	0.0494485	0.0321389	0.142008	0.082032	0.0832695	0.0610506	0.035759	0.074092	0.0134106	0.040199	0.0162161	0.105774	0.0745067	0.0592707	0.0471438	0.0655069	0.0497737	0.07812	0.0243868	0.0303304	0.0450581	0.0498039	0.0416444	0.0527753	0.0332173	0.0327994	0.0905969	0.05555	0.0514061	0.0913395	0.105205	0.0226623	0.0188082	0.0530737
872					462.533	704.279			0.228604	0.158849	0.302931	0.167286	0.221693	0.171617	0.14919	0.156795	0.250934	0.24326	0.213384	0.149116	0.133729	0.14882	0.219101	0.145564	0.214161	0.194777	0.158654	0.182192	0.190533	0.156554	0.15888	0.104619	0.194732	0.188218	0.109528	0.232556	0.154053	0.0915537	0.255618	0.121315	0.183348	0.344248	0.200139	0.204948	0.160439	0.203242	0.193785	0.179499	0.193475
873					462.408	704.78			0.189311	0.137555	0.233454	0.150096	0.180267	0.150148	0.125793	0.109867	0.195745	0.200955	0.181888	0.111146	0.106584	0.0933446	0.179551	0.130033	0.17852	0.140231	0.118382	0.152374	0.153262	0.119878	0.109706	0.084939	0.138064	0.151823	0.0903911	0.159601	0.134194	0.064335	0.168755	0.0910338	0.135931	0.27091	0.145708	0.165472	0.117002	0.16931	0.139923	0.151331	0.132544
874					462.152	705.282			0.0680092	0.0219364	0.0764923	0.046914	0.0704412	0.0517884	0.0168885	0.0376385	0.0779635	0.0784284	0.0595145	0.0346711	0.0381669	0.0346721	0.0588947	0.0477105	0.0618674	0.0684348	0.0521914	0.0649162	0.053377	0.0447804	0.0506966	0.0281229	0.0432298	0.0639164	0.0330934	0.0582349	0.0489577	0.0283631	0.0764405	0.0358819	0.0546058	0.106037	0.0534989	0.0626125	0.0446638	0.0555625	0.0506184	0.0186111	0.0492009
876			Phorbol 12-tiglate 13-decanoate	-20.875	461.74	601.777			0.591405	0.379669	0.504288	0.40113	0.373761	0.519104	0.390675	0.52076	0.663294	0.69708	0.438502	0.202881	0.228212	0.427313	0.661806	0.366088	0.489209	0.430462	0.361844	0.515885	0.458168	0.357577	0.310136	0.517772	0.586119	0.495906	0.193175	0.530756	0.441839	0.228138	0.48539	0.26876	0.442991	0.925306	0.600088	0.62499	0.444745	0.684156	0.384174	0.258729	0.398877
877			Lolitrem K	1.93145	461.74	602.781			0.124049	0.0736809	0.120103	0.0801731	0.0771851	0.104073	0.0867586	0.118357	0.144307	0.15307	0.0916757	0.0381584	0.0426804	0.0882756	0.136269	0.0809593	0.106394	0.0860817	0.0764405	0.112901	0.0970796	0.0775432	0.0622732	0.113114	0.132569	0.101451	0.0409334	0.119416	0.0870119	0.0477019	0.111283	0.0600485	0.091372	0.194486	0.125491	0.130735	0.0994615	0.153414	0.0875732	0.0612868	0.0799245
878					461.736	602.278			0.373229	0.226229	0.304044	0.219643	0.234076	0.309274	0.227205	0.321856	0.408939	0.402649	0.273583	0.106556	0.133838	0.260352	0.40028	0.235081	0.32093	0.261963	0.244981	0.315942	0.279032	0.22196	0.183632	0.309807	0.365678	0.303703	0.115034	0.324307	0.253684	0.132821	0.323879	0.156984	0.262814	0.558319	0.350645	0.371273	0.269144	0.415872	0.24207	0.161798	0.233167
884					460.089	484.176			0.0593297	0.0550886	0.095301	0.036544	0.0447055	0.054874	0.039321	0.058559	0.0627305	0.050756	0.0511862	0.034507	0.0529327	0.0324568	0.0576467	0.0659615	0.0324453	0.0435811	0.0409773	0.0479036	0.0508404	0.0417507	0.02833	0.0589933	0.0444792	0.0451817	0.0211059	0.0604149	0.0555866	0.0461164	0.0638039	0.034756	0.061434	0.0800354	0.0542328	0.0528795	0.0492318	0.0536858	0.0400357	0.0304051	0.0340823
885					459.904	484.677			0.0212142	0.0242981	0.0342636	0.0175909	0.0215974	0.0254507	0.0200083	0.0292385	0.0278046	0.0280477	0.0297412	0.0137558	0.0219597	0.0149897	0.0225394	0.0322903	0.0157487	0.0199926	0.0150486	0.0243796	0.022998	0.0188286	0.0148278	0.0314264	0.0245991	0.0253989	0.00750168	0.024538	0.0252514	0.0211784	0.0242709	0.0187756	0.0320373	0.0395269	0.025955	0.0231785	0.0219371	0.0238806	0.0236576	0.0117419	0.0170515
889			PA(10:0/a-15:0)	-0.225581	458.956	551.721			0.00523753	0.0125928	0.0315221	0.0082125	0.0127603	0.00702155	0.00793022	0.00525926	0.00943714	0.000358021	0.0030592	0.004778	0.0137316	0.00658724	0.0205283	0.00878645	0.000367473	0.00219319	0.00572356	0.0057301	0.00859083	0.00658757	0.00853017	0.00858916	0.0148551	0.0112639	0.0112508	0.00954618	0.0220195	0.0133934	0.0218684	0.0152817	0.0182235	0.012831	0.000380732	0.0118219	0.0111462	0.0115912	0.00512512	0.000356271	0.00350769
890					458.052	469.886			0.0441715	0.0609155	0.0697897	0.0592618	0.0554583	0.0490114	0.0762607	0.0554412	0.0518803	0.0544239	0.0647962	0.0843035	0.0727052	0.110903	0.0495541	0.0645062	0.0559063	0.0544738	0.0881627	0.0531342	0.063753	0.0705697	0.0591873	0.0657162	0.0420858	0.0565101	0.0708292	0.0618395	0.0525925	0.100456	0.0649275	0.0672957	0.0618598	0.0567445	0.0612931	0.0526922	0.0715035	0.0620574	0.0638549	0.0626173	0.0728439
891					458.022	260.873			0.238744	0.181777	0.23609	0.165885	0.18113	0.160665	0.168961	0.172683	0.198844	0.165652	0.157119	0.197483	0.181154	0.179025	0.186196	0.167122	0.216442	0.168177	0.242384	0.182976	0.187425	0.191689	0.18544	0.199373	0.171984	0.184057	0.17376	0.223794	0.177796	0.197536	0.225648	0.167264	0.170365	0.195286	0.213934	0.200641	0.202593	0.175529	0.194148	0.185228	0.177677
892					458.017	238.891			3.4218	3.22502	3.9	2.99074	3.38785	2.95713	3.16597	3.10759	3.45936	3.0639	3.14266	3.30709	3.37198	3.21689	3.24399	2.9895	3.52519	3.14587	3.99199	3.3642	3.29894	3.38332	3.35261	3.54719	2.97958	3.30382	3.27964	3.84886	3.16901	3.41771	3.71876	3.46823	3.21735	3.7029	3.7456	3.67008	3.71138	3.06972	3.37444	3.33273	3.31859
893					458.017	240.895			0.0578264	0.0440814	0.0580409	0.0431434	0.0423056	0.0443611	0.0445498	0.0430926	0.0526952	0.0491791	0.0551636	0.0536771	0.0543441	0.0487086	0.0465466	0.0456939	0.0495367	0.0510779	0.0541129	0.0505914	0.0494364	0.0460076	0.0485436	0.0438437	0.040055	0.051351	0.0454937	0.0448993	0.0486893	0.0460222	0.0562185	0.0515646	0.0520566	0.0568929	0.0521054	0.0492554	0.0539891	0.0421495	0.0472423	0.0529615	0.0579167
894					458.015	358.841			0.0166028	0.0172341	0.0223929	0.0209048	0.0134914	0.0166062	0.0176518	0.0160152	0.0218995	0.0237386	0.0181123	0.0189306	0.0176276	0.016511	0.013248	0.0268506	0.0110957	0.0158512	0.0187252	0.0250059	0.0184248	0.0238738	0.0175877	0.0156417	0.01653	0.0201866	0.0240288	0.0182716	0.0234001	0.0186514	0.015769	0.0227497	0.0199585	0.0128647	0.0194781	0.0213261	0.0185162	0.0185011	0.0185193	0.0143866	0.0141924
895					458.008	159.937			0.0121454	0.0154702	0.0188787	0.0117415	0.0145064	0.0161299	0.0125948	0.0143168	0.0100792	0.00916985	0.0155911	0.0175289	0.013648	0.0143426	0.0148094	0.0110289	0.00704378	0.00957922	0.00882497	0.0118953	0.0129663	0.017157	0.0156294	0.0149169	0.0130424	0.0136672	0.012111	0.0132764	0.0158107	0.0150118	0.0125868	0.0116453	0.0120894	0.0142391	0.0139755	0.0179462	0.0171383	0.0111768	0.0108738	0.0159689	0.0164174
896					458.007	393.904			0.0328283	0.0404808	0.044717	0.0356397	0.0409343	0.0340677	0.0436504	0.0314962	0.0394405	0.0354797	0.0420816	0.0508227	0.0784825	0.0440416	0.0353159	0.0572823	0.038345	0.0374298	0.0537205	0.0350419	0.0425649	0.0591286	0.0376733	0.0478389	0.0534066	0.0463525	0.044272	0.0413374	0.0412956	0.050596	0.0689584	0.0436459	0.0425096	0.101138	0.0459287	0.0466326	0.0560784	0.0331211	0.0452622	0.0371111	0.0461682
899			Disophenol	-2.90245	457.996	391.908			0.282926	0.294902	0.356554	0.29386	0.286285	0.267511	0.328472	0.2793	0.289093	0.292182	0.312108	0.310323	0.457314	0.326719	0.264217	0.307371	0.289611	0.289928	0.421207	0.274086	0.311198	0.34207	0.30072	0.335833	0.225102	0.309728	0.305117	0.376952	0.569581	0.494725	0.385127	0.288098	0.315364	0.296416	0.341859	0.341254	0.316003	0.316694	0.335974	0.279062	0.347691
900					457.979	392.907			0.0547019	0.106057	0.0714263	0.0601977	0.0599096	0.0594667	0.065149	0.0604898	0.0593586	0.0571866	0.0608971	0.0643345	0.0916517	0.0681826	0.0539212	0.0581017	0.0572482	0.0625426	0.0580026	0.0516183	0.0640222	0.0651175	0.0581309	0.071404	0.0426473	0.0670759	0.0639759	0.0611666	0.0605995	0.0703271	0.0545059	0.0600988	0.0646748	0.0613702	0.0657415	0.0660892	0.0670881	0.0661791	0.0687499	0.058537	0.0791214
902					457.959	315.926			0.133256	0.150061	0.150099	0.111543	0.122454	0.111029	0.12812	0.093211	0.116882	0.113016	0.126098	0.112266	0.141238	0.132194	0.107163	0.119485	0.245162	0.112593	0.188379	0.105101	0.130967	0.125998	0.0980872	0.120981	0.103632	0.128026	0.118939	0.120802	0.118725	0.169818	0.112298	0.108431	0.134978	0.118837	0.130362	0.11752	0.115926	0.116569	0.130123	0.121478	0.125413
903					457.931	336.859			0.0451241	0.0393246	0.0569955	0.0445381	0.0432608	0.0476237	0.0501996	0.0539617	0.0483634	0.0560054	0.0570665	0.0450951	0.0417026	0.0286028	0.0495915	0.0488443	0.0716158	0.0400003	0.0621387	0.0572349	0.0493645	0.056057	0.0463061	0.0421783	0.0457877	0.0788175	0.0679933	0.0701431	0.0572444	0.0397375	0.0345007	0.0541612	0.0691793	0.0450124	0.0497264	0.0555155	0.0509265	0.0348235	0.0550582	0.0719096	0.0667836
904			Chloroquine	6.95775	457.906	320.882			0.00623226	0.00433698	0.00312796	0.00671271	0.00647649	0.0120707	0.000360433	0.0108443	0.00709701	0.00949159	0.00543429	0.00487888	0.0105137	0.0104047	0.00802603	0.00865083	0.00597912	0.00576173	0.00750467	0.00782528	0.00708649	0.0126034	0.00798503	0.00338378	0.0027359	0.00665536	0.00994637	0.00851954	0.0117135	0.0102406	0.0114601	0.0108666	0.0104779	0.00844037	0.0131272	0.0145893	0.010724	0.00675827	0.00597429	0.00689225	0.0087253
905					457.173	314.93			0.171358	0.33305	0.213642	0.190271	0.169795	0.161423	0.207048	0.173218	0.174325	0.168559	0.202614	0.184017	0.332527	0.187562	0.174853	0.190734	0.181741	0.176301	0.321061	0.229635	0.207187	0.207971	0.228342	0.188584	0.153814	0.198859	0.187005	0.201008	0.194198	0.21671	0.17661	0.173869	0.19981	0.195472	0.223422	0.189533	0.203871	0.163082	0.196718	0.1801	0.194305
907					457.139	235.953			1.94987	1.80681	1.91674	1.63715	1.76441	1.50478	1.71261	1.61298	1.86925	1.70556	1.89955	2.18448	2.41952	1.74341	1.98169	1.73533	2.08191	1.70144	2.2678	1.742	1.86186	2.16632	1.92097	2.14632	1.66892	1.84918	1.67516	2.20471	1.7677	2.07427	2.54565	1.68162	1.89136	2.27128	2.07665	1.86324	1.68803	1.77057	1.74647	1.69337	2.28144
908					457.125	165.019			0.278629	0.232781	0.23764	0.217523	0.308839	0.179778	0.264059	0.275161	0.372016	0.209483	0.30617	0.168675	0.320642	0.23456	0.190405	0.172668	0.301488	0.180001	0.374131	0.25019	0.253742	0.244925	0.256895	0.216239	0.226999	0.244267	0.224903	0.354617	0.212948	0.343165	0.365179	0.192255	0.231427	0.356178	0.334229	0.261809	0.343008	0.240996	0.479143	0.243251	0.247504
909					457.116	237.95			0.10964	0.167813	0.121495	0.090716	0.103667	0.12273	0.101021	0.105617	0.103221	0.102649	0.107053	0.128054	0.139855	0.101248	0.0862074	0.104566	0.129868	0.0994675	0.128325	0.0843381	0.111877	0.138306	0.0952557	0.0946651	0.0964545	0.102667	0.096878	0.136463	0.105321	0.105563	0.131696	0.0928573	0.129443	0.119626	0.111643	0.117342	0.104766	0.10124	0.11698	0.104809	0.110046
910					457.116	313.93			1.28075	1.55553	1.59638	1.25945	1.3117	1.70626	1.3997	1.39745	1.39148	1.25521	1.76002	1.28883	1.95539	1.38998	1.17254	1.27935	1.31498	1.28123	2.02652	1.13478	1.43788	1.79478	1.33841	1.54812	1.56532	1.33988	1.2601	1.67719	1.29794	1.68578	1.91669	1.37218	1.77164	1.78811	1.5964	1.45863	1.33689	1.16293	1.36441	1.28895	1.83037
911					457.094	371.868			0.041068	0.0414517	0.0644246	0.0469122	0.0371989	0.0400122	0.0538613	0.0365292	0.0473076	0.0545693	0.0641814	0.0585121	0.0505831	0.0490153	0.0425887	0.0730221	0.0354546	0.0462005	0.059662	0.0659965	0.0504276	0.0677339	0.0529252	0.0569785	0.0343678	0.0656578	0.0808566	0.0393904	0.0611946	0.0500168	0.0490019	0.0472685	0.0669783	0.0455423	0.0528747	0.0479497	0.059047	0.0411584	0.0665147	0.0718518	0.0531945
914					457.087	236.953			0.155541	0.185438	0.13028	0.185587	0.161045	0.123199	0.131828	0.132966	0.162006	0.166823	0.215788	0.140048	0.15314	0.137958	0.137427	0.101937	0.171592	0.157168	0.20198	0.168728	0.156024	0.120675	0.149494	0.183371	0.135423	0.14249	0.147718	0.155245	0.161378	0.155937	0.162777	0.138668	0.13783	0.206111	0.195318	0.127487	0.154205	0.147659	0.139872	0.133949	0.176914
915			Calcium iodide	-22.9529	457.084	294.887			0.0605198	0.0506894	0.0642684	0.043506	0.0567803	0.0553066	0.0548379	0.048338	0.0618052	0.0510426	0.0630284	0.0602433	0.0645564	0.0611828	0.0644018	0.0673858	0.0483609	0.0526883	0.0703035	0.082506	0.0590876	0.0765325	0.0566988	0.0568729	0.0533791	0.0686758	0.0615329	0.0601726	0.0613931	0.0412416	0.0540801	0.0456529	0.0533608	0.0604818	0.0424889	0.0573767	0.0806331	0.0523786	0.0709618	0.05637	0.0470366
916					457.08	288.908			0.0767865	0.0745713	0.122612	0.131007	0.0834508	0.0776912	0.107783	0.108385	0.100297	0.119613	0.151802	0.106687	0.0894625	0.0734713	0.0703985	0.146431	0.0771193	0.095149	0.0862741	0.115633	0.100731	0.136307	0.0801284	0.101624	0.102015	0.114703	0.130529	0.0951304	0.101082	0.0859721	0.114944	0.0929699	0.145738	0.0908844	0.111227	0.0754741	0.0835789	0.103421	0.120887	0.141454	0.103053
917					457.078	364.889			0.0271915	0.0323541	0.049795	0.0358876	0.0267435	0.0336079	0.0492225	0.0213583	0.0390909	0.0460004	0.0633046	0.0318735	0.0321148	0.0280823	0.0268661	0.0477204	0.0273068	0.0342653	0.0299039	0.052307	0.0367498	0.0437359	0.032396	0.0448055	0.0198873	0.0601339	0.0608344	0.0249745	0.0533533	0.0322085	0.0345357	0.0404385	0.0632373	0.0325656	0.0429549	0.0325418	0.0489863	0.0261236	0.0552006	0.0608767	0.0393585
918			Tripamide	-13.6891	457.075	370.868			0.240217	0.187009	0.244865	0.193664	0.176588	0.163586	0.228084	0.173628	0.193203	0.20638	0.270801	0.27004	0.23095	0.212339	0.195338	0.28607	0.157569	0.210642	0.239646	0.264728	0.217267	0.249808	0.22176	0.238532	0.208101	0.280863	0.406561	0.178404	0.22756	0.225134	0.176564	0.220053	0.265741	0.274935	0.231753	0.184627	0.251617	0.171036	0.197608	0.26397	0.227882
920					457.065	268.901			0.0177253	0.0138566	0.0288332	0.0240822	0.0172941	0.022657	0.0267553	0.0163259	0.0258242	0.0379169	0.0370918	0.0180982	0.0195324	0.0183326	0.0192242	0.0356358	0.0158758	0.0163544	0.0179927	0.0294711	0.022944	0.0285256	0.0163249	0.0239479	0.00902952	0.0502597	0.0362042	0.0156391	0.0265447	0.023112	0.0244219	0.0192772	0.0409725	0.0256735	0.0305063	0.0209696	0.0231229	0.035424	0.0312963	0.036769	0.0293146
921					457.063	366.886			0.00760801	0.0190401	0.0161	0.0174573	0.0103714	0.0159304	0.0192628	0.0174063	0.0156321	0.0192428	0.0160812	0.0166928	0.0222374	0.0106767	0.00943487	0.0142018	0.00784103	0.0125371	0.019732	0.017335	0.0152411	0.0184183	0.0188981	0.0154207	0.0156149	0.021624	0.032503	0.014283	0.0127627	0.012598	0.0201237	0.0226536	0.0275677	0.016827	0.0182969	0.0108246	0.0121914	0.012147	0.0153803	0.0368065	0.0202976
924					457.053	286.911			0.182296	0.182051	0.322384	0.22668	0.187181	0.195726	0.243251	0.180507	0.200336	0.292003	0.361818	0.18317	0.210659	0.182088	0.194684	0.324835	0.182491	0.206166	0.204669	0.324904	0.229395	0.296333	0.205454	0.219428	0.15977	0.358068	0.319028	0.198729	0.29312	0.201334	0.20863	0.253961	0.347559	0.243671	0.269977	0.210396	0.226545	0.22537	0.675806	0.359776	0.235238
930					456.207	707.763			0.2549	0.0704272	0.223085	0.121835	0.234933	0.15629	0.130216	0.134021	0.19815	0.155237	0.177262	0.106029	0.0975485	0.109679	0.186701	0.122308	0.211574	0.177301	0.175221	0.16296	0.160284	0.133439	0.154967	0.105397	0.204371	0.18319	0.108149	0.212442	0.141372	0.0882764	0.227906	0.0917253	0.166092	0.267358	0.170284	0.181916	0.123967	0.141584	0.143894	0.186753	0.135708
933					456.203	292.891			0.435167	0.473631	0.558215	0.410971	0.482954	0.374092	0.469638	0.375856	0.478797	0.448949	0.561814	0.520999	0.467504	0.459136	0.440016	0.596914	0.414043	0.414156	0.57913	0.673904	0.481794	0.630987	0.488922	0.509422	0.439397	0.607189	1.04815	0.483607	0.493509	0.422548	0.517444	0.432009	0.571654	0.508858	0.42469	0.489447	0.46779	0.405234	0.534106	0.608571	0.443358
934					456.203	708.265			0.162528	0.054834	0.170421	0.0856051	0.159295	0.105047	0.0940136	0.110567	0.139784	0.112699	0.129234	0.104969	0.0801978	0.0850252	0.136426	0.083143	0.155889	0.136949	0.12831	0.127435	0.118119	0.102895	0.10889	0.0683811	0.136617	0.121541	0.083438	0.132942	0.105253	0.0507927	0.171508	0.0656563	0.124701	0.190137	0.0844579	0.128688	0.0675576	0.11261	0.106995	0.112437	0.0953191
935					456.2	293.891			0.0835099	0.0852201	0.102421	0.0766475	0.080296	0.0743322	0.0836532	0.0708361	0.0882805	0.0920997	0.0926487	0.0910796	0.100002	0.0936622	0.0792495	0.114234	0.0771105	0.0765011	0.102356	0.134401	0.0899271	0.137163	0.123968	0.0988738	0.0777572	0.103497	0.10549	0.0951191	0.0991371	0.074858	0.0965768	0.0821887	0.103533	0.0975966	0.0824095	0.0972702	0.0987861	0.0701374	0.100552	0.101955	0.0900092
936					456.196	208.934			0.628644	0.568879	0.974547	0.681481	0.645493	0.61045	0.753862	0.575997	0.659192	0.908911	0.954804	0.581046	0.661565	0.573939	0.672164	0.957233	0.591952	0.639449	0.661374	1.05104	0.717601	0.879996	0.634991	0.707365	0.537543	0.99281	0.90785	0.635964	0.875122	0.513783	0.648082	0.702483	0.99812	0.858247	0.902162	0.658591	0.682442	0.560958	0.952721	0.989727	0.708831
937					456.196	210.931			0.266431	0.238241	0.360581	0.268867	0.260855	0.257074	0.282762	0.230869	0.263498	0.334676	0.375636	0.22948	0.252618	0.24843	0.255358	0.367616	0.239563	0.258537	0.272627	0.39873	0.283122	0.323322	0.245273	0.271635	0.221274	0.381336	0.363677	0.25245	0.328229	0.209283	0.265989	0.275448	0.397285	0.317801	0.325098	0.28653	0.271151	0.25222	0.336762	0.379293	0.271304
940					456.19	209.933			0.065047	0.0617963	0.0859907	0.0624313	0.0645294	0.057072	0.0656018	0.0519408	0.0687491	0.0956316	0.0937953	0.0533508	0.0633398	0.0522521	0.0767499	0.0864252	0.0517836	0.0608895	0.0603527	0.0927086	0.0685219	0.0786069	0.063195	0.06094	0.0530578	0.0880638	0.0859559	0.0609731	0.0816044	0.0478496	0.0618274	0.0694229	0.104749	0.0695495	0.0831848	0.0603857	0.0587075	0.0490794	0.0886335	0.0930616	0.0658629
941					456.19	310.902			0.347483	0.365002	0.473264	0.335304	0.393789	0.320357	0.392043	0.338283	0.390593	0.392517	0.439359	0.359367	0.437553	0.347465	0.470399	0.499653	0.314652	0.333528	0.423733	0.53681	0.395558	0.492243	0.404351	0.383215	0.316768	0.456239	0.525849	0.40301	0.420498	0.341222	0.414737	0.392392	0.448859	0.393482	0.392833	0.371159	0.573086	0.33431	0.896862	0.450103	0.404394
943					456.188	697.274			4.31053	2.26574	3.85672	2.06651	4.13144	2.72238	2.14931	2.62092	3.59661	2.85391	3.1295	2.41023	1.97275	2.51501	3.31525	2.02941	4.06583	3.24864	3.05161	2.93517	2.96237	2.33698	2.64082	1.91927	3.81183	2.93598	1.62549	4.00683	2.38701	1.39014	4.61272	1.50688	2.79989	5.14514	3.06016	3.22814	2.43446	2.88373	2.10143	2.36385	2.17754
945					456.185	335.08			0.0229409	0.0194938	0.0299116	0.0185644	0.0184356	0.0241203	0.0163526	0.0154301	0.0250095	0.0198167	0.0270337	0.0151042	0.0215445	0.0177504	0.0179951	0.0198675	0.0214866	0.0148702	0.0197433	0.0286064	0.0207039	0.0256633	0.018976	0.018394	0.0201546	0.0302275	0.02535	0.0202486	0.018527	0.0145289	0.0212827	0.0156447	0.0333079	0.0202335	0.0246763	0.0211628	0.0231073	0.0169035	0.0228213	0.0351044	0.0193756
946			Olitorin	-14.5833	456.185	697.776			1.7687	0.873128	1.59202	0.784382	1.66256	1.09275	0.898525	1.02775	1.42815	1.16724	1.3882	1.01515	0.762212	1.00737	1.35694	0.844612	1.68679	1.32188	1.28462	1.24167	1.21023	0.967472	1.03712	0.773253	1.59056	1.25886	0.695668	1.63083	0.998006	0.558137	1.89962	0.635888	1.222	2.0766	1.24925	1.32199	0.963893	1.11045	0.877205	1.05839	0.876383
947			Coproporphyrinogen III	-13.8941	456.182	661.755			0.271606	0.170279	0.263009	0.114755	0.254299	0.269131	0.18823	0.189055	0.261472	0.368931	0.205192	0.218981	0.246659	0.170923	0.199858	0.140728	0.379134	0.254455	0.1762	0.258946	0.230092	0.250399	0.143927	0.28841	0.26219	0.242924	0.0766072	0.292455	0.179235	0.173307	0.308178	0.124896	0.225614	0.463169	0.377697	0.330031	0.339891	0.327822	0.0873835	0.128627	0.0989987
949			Rifamycin S	20.2385	456.18	696.774			5.73203	2.96719	5.40646	2.67674	5.44036	3.62294	2.9365	3.40637	4.86769	4.01573	4.50869	3.26465	2.57071	3.29848	4.43335	2.7554	5.58569	4.32197	4.0576	4.12819	3.99984	3.1634	3.41181	2.55854	5.05515	4.27443	2.30042	5.20665	3.27818	1.868	6.40673	2.12546	3.9582	6.7029	4.15147	4.28797	3.13154	3.78661	3.0383	3.42661	2.86304
951					456.178	661.255			0.415868	0.250714	0.410299	0.175303	0.373867	0.366767	0.266852	0.273278	0.355593	0.613872	0.325209	0.316635	0.332466	0.230003	0.30196	0.23342	0.556169	0.358614	0.281806	0.398096	0.34184	0.357607	0.22183	0.446882	0.363853	0.348056	0.115303	0.439098	0.272788	0.260914	0.437551	0.191326	0.366688	0.643432	0.531927	0.475739	0.491644	0.482435	0.12639	0.200469	0.145808
952					456.174	132.029			0.0368225	0.0154552	0.0527473	0.016505	0.0507485	0.0294686	0.0168538	0.0139424	0.0130333	0.0623106	0.0715945	0.0761604	0.0579137	0.0233344	0.0372055	0.00617938	0.0174665	0.0810424	0.0613646	0.0404998	0.0390324	0.0153156	0.0621941	0.0230491	0.0223947	0.0510384	0.156411	0.0219676	0.038918	0.0329932	0.0339007	0.0134432	0.0288317	0.0211059	0.00674121	0.0354572	0.0668428	0.0433598	0.0266055	0.000356271	0.0319681
953			Inuline	24.5627	456.174	587.738			0.0267625	0.0241878	0.069914	0.0150872	0.0284861	0.0218701	0.0131846	0.0124839	0.0115316	0.00654925	0.0109257	0.0187738	0.0197667	0.0209527	0.04203	0.0259021	0.0070372	0.00917147	0.0195254	0.0213588	0.021275	0.00745498	0.0141054	0.0135016	0.0315751	0.0171605	0.0161891	0.038624	0.0284154	0.0275848	0.0343474	0.0134823	0.0303294	0.0375489	0.00535793	0.0355811	0.0400878	0.0263362	0.00862471	0.0108472	0.0111688
955					456.164	80.9159			0.0963432	0.103655	0.102355	0.0863168	0.0921436	0.0794425	0.0960744	0.0808271	0.094348	0.0866333	0.0950307	0.106423	0.106471	0.0968874	0.0888177	0.101716	0.087434	0.0904946	0.114644	0.103795	0.0954926	0.096299	0.0977417	0.0926731	0.0794087	0.0926671	0.15545	0.0860458	0.100601	0.0929918	0.105141	0.0929814	0.101284	0.104459	0.0956242	0.0996598	0.0988199	0.0843099	0.0993024	0.0999996	0.123077
956					456.161	662.257			0.101233	0.0653851	0.101197	0.0466586	0.105921	0.106971	0.0644736	0.0756373	0.115395	0.153063	0.0845104	0.0713267	0.0988577	0.0627227	0.0818979	0.0628523	0.1586	0.0951574	0.0673419	0.107749	0.0913475	0.10104	0.0504149	0.129464	0.0998605	0.0835537	0.0202238	0.118044	0.0706382	0.0648712	0.128674	0.0420552	0.0862234	0.169277	0.150756	0.127032	0.121634	0.13789	0.0348132	0.0582342	0.0348964
957					455.298	82.9532			0.364752	0.347344	0.434183	0.309568	0.334062	0.347757	0.373987	0.312184	0.378225	0.38584	1.00034	0.326169	0.348726	0.358807	0.36548	0.468892	0.538675	0.341413	0.413107	0.381159	0.406534	0.373456	0.373959	0.393147	0.298805	0.654266	0.388085	0.367856	0.664781	0.414553	0.651684	0.371684	0.336853	0.487562	0.387562	0.328321	0.343794	0.307822	0.510067	0.374831	0.551607
959					455.271	84.9503			0.0573002	0.0798802	0.12124	0.0956593	0.0869652	0.0881489	0.0948452	0.0859019	0.0774261	0.102927	0.108046	0.0965895	0.0908709	0.0804497	0.10582	0.100221	0.0792313	0.0743491	0.0744237	0.107549	0.0903922	0.107657	0.071112	0.0960887	0.0501511	0.123986	0.104393	0.047289	0.0861839	0.0522638	0.0872346	0.0898599	0.100637	0.0913959	0.0649619	0.0514985	0.0940464	0.0897084	0.0940188	0.107229	0.0855464
966					455.252	147.029			0.0784816	0.0749378	0.0768098	0.0525588	0.0514725	0.0462018	0.0527616	0.059992	0.0633078	0.0434038	0.0568403	0.0631693	0.0588037	0.0653916	0.0577161	0.0524303	0.0742315	0.0690294	0.0674701	0.0752508	0.062013	0.0436451	0.0614247	0.0751784	0.0628036	0.0492522	0.152254	0.0570624	0.0587511	0.0787963	0.0606248	0.0982178	0.053376	0.0781743	0.054976	0.0801517	0.0588837	0.0569483	0.0461967	0.0442157	0.0476996
971					454.337	625.244			0.0577426	0.0577156	0.133902	0.066038	0.0791773	0.0896812	0.0659546	0.0739631	0.0580119	0.12178	0.132711	0.0829014	0.0965275	0.0279674	0.0881391	0.119431	0.0384638	0.0570322	0.0581458	0.139044	0.0822165	0.0947889	0.050219	0.108997	0.0592668	0.116208	0.0684377	0.0757754	0.120254	0.107439	0.0929572	0.0664941	0.133216	0.141143	0.0769925	0.0726699	0.127191	0.0815396	0.0635218	0.0652379	0.067825
972					454.332	625.744			0.0299771	0.03627	0.0733921	0.0399056	0.0415238	0.0501792	0.0366366	0.046866	0.0321621	0.0675278	0.0724869	0.0469978	0.0563589	0.0199681	0.0512173	0.0680166	0.0208029	0.0167874	0.0376408	0.070541	0.0457629	0.0515032	0.0395521	0.0759216	0.0380399	0.0650019	0.0392664	0.0289865	0.0683967	0.073326	0.0483701	0.0284926	0.07025	0.0799722	0.0546964	0.0456239	0.0119211	0.0415425	0.0432859	0.042265	0.0439119
973					454.331	123.901			3.12286	1.18813	1.59318	1.16821	2.1602	0.961765	1.11317	1.41541	1.32537	1.36732	1.40129	3.18162	6.11216	2.56327	1.7966	1.43251	3.07795	1.18004	1.85822	1.44977	1.97345	1.36798	1.17004	3.79462	1.22072	1.20886	1.27944	3.79945	1.27181	1.22522	1.24061	1.08168	1.29111	1.25097	1.21914	1.49129	1.14748	1.5769	2.43017	1.54419	1.55793
975					454.32	552.237			0.0618136	0.068152	0.230732	0.0569449	0.0990275	0.0588506	0.0474717	0.0609762	0.0535323	0.017082	0.0426808	0.053688	0.0867064	0.0504071	0.110613	0.0575937	0.00960468	0.0242718	0.0574886	0.0551289	0.0651383	0.0510754	0.0802201	0.0654227	0.105219	0.0823759	0.097899	0.0546864	0.161456	0.100566	0.151461	0.113694	0.121815	0.0624854	0.0184322	0.0504266	0.0837039	0.0454067	0.0338319	0.0163167	0.0524072
977					453.435	276.931			0.0605204	0.0528789	0.0882595	0.107078	0.0653782	0.080375	0.0712761	0.0607651	0.0400172	0.0568779	0.0486404	0.0604165	0.0843652	0.0323306	0.0647708	0.0840261	0.0601544	0.056428	0.0730373	0.132139	0.0689867	0.109688	0.0857725	0.0408282	0.0612965	0.104702	0.0775663	0.0630216	0.0980634	0.0822426	0.0697294	0.066846	0.0970997	0.0837061	0.0840789	0.0687021	0.0944656	0.0426451	0.0645797	0.0700995	0.0891036
978					452.943	138.97			0.0274486	0.0437858	0.0367992	0.0342228	0.0491504	0.0288992	0.0393941	0.0259074	0.0334482	0.0480559	0.0316905	0.0315711	0.0348583	0.0271188	0.0211748	0.0308705	0.0350998	0.0342881	0.0479771	0.0321766	0.0346969	0.0418396	0.0377154	0.0306824	0.0303167	0.0296155	0.0372468	0.0353639	0.0449821	0.0285494	0.039074	0.0252019	0.0368921	0.041742	0.0326881	0.037118	0.0361528	0.0356599	0.029912	0.0175849	0.0364867
979					452.737	288.949			0.0608207	0.113316	0.0820348	0.0668325	0.0928398	0.0809608	0.0874305	0.0749299	0.112934	0.0847994	0.0839674	0.094995	0.0873285	0.0677993	0.0811605	0.0658537	0.101775	0.0470071	0.0865976	0.0484677	0.0810925	0.0628833	0.0944777	0.0709394	0.0875861	0.0868419	0.0560274	0.0743791	0.0620742	0.0561203	0.144526	0.059357	0.0765322	0.0940858	0.0691559	0.0976399	0.0726973	0.0661315	0.0894075	0.0612516	0.0607234
980					452.545	135.944			0.234994	0.480844	0.364587	0.420678	0.352341	0.426818	0.385736	0.32665	0.400735	0.858561	0.892351	0.430612	0.463642	0.31605	0.277056	0.432154	0.456101	0.365865	0.329589	0.501923	0.435864	0.483686	0.539798	0.611508	0.29097	0.589389	1.02721	0.397386	0.42792	0.419153	0.384962	0.621286	0.562391	0.407019	0.363599	0.463306	0.267133	0.342764	0.565046	0.974294	0.817988
982					452.536	270.925			0.557579	0.584561	0.63168	0.500486	0.606575	0.557227	0.643441	0.525805	0.504155	0.591406	0.741414	0.773424	0.587484	0.501371	0.553318	0.587362	0.660464	0.528457	0.50295	0.6518	0.589548	0.612337	0.78631	0.529743	0.581599	0.624895	0.804389	0.480077	0.477587	0.584683	0.703377	0.618438	0.727009	0.848463	0.632592	0.587112	0.535087	0.487936	0.465306	0.577275	0.541927
983					452.536	271.924			0.0526461	0.0556661	0.0666671	0.0503884	0.0609247	0.0594487	0.0656434	0.0419875	0.0508564	0.0530453	0.062846	0.0744878	0.0616809	0.0507937	0.0614168	0.060674	0.0667396	0.0566506	0.0495434	0.0493636	0.0575735	0.0634314	0.0759446	0.0441152	0.0403908	0.0617688	0.0858594	0.0495874	0.0433265	0.0606104	0.0690647	0.0659706	0.0701794	0.0815257	0.0630351	0.0600998	0.0521995	0.053822	0.0420354	0.0627233	0.053254
985			2,4-Dibromophenol	13.5642	452.535	252.914			6.6019	5.7683	5.63977	5.88023	6.25259	5.74856	6.5359	5.56664	5.48263	6.12481	7.23371	6.97338	6.45354	5.73964	6.49903	6.37495	6.77861	6.07957	6.09043	6.81513	6.23197	6.4473	7.72627	5.77456	6.11941	6.03667	6.89907	6.13853	4.95926	6.18351	6.93436	5.36134	7.23825	8.49371	6.52016	6.50577	6.55368	5.4945	4.89329	5.83363	5.64894
986					452.535	253.914			0.594962	0.517441	0.567772	0.525222	0.580897	0.527238	0.614963	0.500705	0.5028	0.595567	0.700225	0.679949	0.575229	0.544358	0.597094	0.630386	0.62463	0.532947	0.563208	0.686174	0.583088	0.623769	0.682325	0.534519	0.589045	0.611919	0.667859	0.556652	0.450191	0.576571	0.655952	0.541057	0.689334	0.7665	0.580569	0.576971	0.600368	0.50577	0.492291	0.54586	0.513612
987					452.535	254.911			0.612055	0.522587	0.547289	0.542792	0.589612	0.531893	0.59676	0.49602	0.512685	0.605061	0.678357	0.661091	0.58718	0.522338	0.588197	0.647008	0.641247	0.572075	0.566118	0.710442	0.58654	0.609447	0.713981	0.554238	0.563268	0.559755	0.653905	0.558697	0.522259	0.574539	0.650901	0.522482	0.695293	0.814408	0.645695	0.632243	0.605613	0.527908	0.487686	0.544769	0.501698
988					452.535	294.961			0.0809842	0.0701859	0.0859902	0.0756823	0.0739795	0.0633728	0.0914821	0.0630088	0.050802	0.109197	0.141756	0.0905222	0.0699999	0.0721354	0.0794987	0.116549	0.0832129	0.0666608	0.0577642	0.10461	0.0823696	0.106259	0.0831281	0.0716874	0.0794007	0.107571	0.144312	0.0702631	0.0746485	0.0776287	0.0889213	0.101699	0.148036	0.110581	0.0765596	0.0765691	0.0760584	0.0622178	0.0698941	0.112807	0.0777719
989					452.535	348.902			0.286648	0.276655	0.26493	0.273851	0.272962	0.247342	0.285833	0.243944	0.290232	0.267887	0.29277	0.315804	0.291183	0.259806	0.27769	0.287202	0.285114	0.304543	0.268551	0.324685	0.280882	0.287205	0.363743	0.274886	0.256128	0.282704	0.338119	0.283153	0.236553	0.293908	0.323784	0.249035	0.299593	0.371818	0.289545	0.324502	0.292772	0.25362	0.237429	0.293953	0.281477
990					452.535	349.902			0.031484	0.0426288	0.044084	0.0353352	0.0239274	0.0395092	0.0444034	0.0205	0.0439217	0.0418974	0.0431344	0.0386774	0.0253245	0.0367282	0.026548	0.0391909	0.0296499	0.0457846	0.0255919	0.0403903	0.0359356	0.0331327	0.0463539	0.0352016	0.0419681	0.0372259	0.054636	0.0478441	0.0331354	0.0343346	0.0422864	0.0367935	0.0370006	0.0392627	0.0274258	0.0481419	0.0450766	0.035494	0.0362063	0.0473056	0.0335157
991					452.534	96.9591			68.943	59.0188	62.6965	59.843	56.8496	56.7763	58.9348	56.9178	57.1822	64.6993	56.6169	66.5604	68.077	60.4697	60.6458	69.4783	55.5727	65.8325	70.0815	90.2054	63.2701	72.532	67.8232	69.8071	66.4836	61.8086	52.2846	66.459	59.6629	51.5345	68.5208	46.3795	64.2629	78.6667	67.0586	69.7212	70.0134	57.9332	55.0091	59.569	58.3343
992					452.534	174.937			11.5775	9.39188	12.8338	10.0285	10.4226	9.46414	12.6041	9.18339	9.76028	12.1079	13.2185	10.6017	11.8192	9.86032	11.055	13.3963	11.132	10.5655	11.5307	11.2537	11.0904	12.8908	11.2808	10.6676	8.44906	11.656	13.1164	11.6295	10.3432	11.3531	10.1936	10.3747	13.8136	12.2236	12.3354	10.3875	11.9023	8.77235	10.9763	12.6423	11.756
993					452.534	175.936			0.585858	0.469717	0.673095	0.493989	0.513161	0.480832	0.637149	0.444665	0.491984	0.634945	0.697243	0.53212	0.593978	0.512196	0.54479	0.714528	0.557226	0.511961	0.578773	0.563716	0.561596	0.638642	0.592822	0.566562	0.424948	0.591332	0.677807	0.609459	0.532274	0.591193	0.519989	0.518637	0.677779	0.624552	0.626903	0.519799	0.607718	0.451652	0.569682	0.64707	0.592607
994					452.534	350.898			0.0338656	0.0414824	0.0456534	0.0256663	0.0315046	0.0380581	0.0411445	0.0239633	0.0404808	0.0370717	0.0317303	0.0407914	0.0451354	0.029225	0.022656	0.0340484	0.0315014	0.0384411	0.0222654	0.0277612	0.0341223	0.0309259	0.0496483	0.0229085	0.0370737	0.0399217	0.0552657	0.0282116	0.0347604	0.0344999	0.0413423	0.0357932	0.0417992	0.0490075	0.036442	0.0444668	0.0292283	0.0306616	0.0332355	0.0460164	0.0331765
995					452.533	79.9564			0.227193	0.189672	0.206888	0.222917	0.171863	0.182671	0.206011	0.195438	0.160712	0.240414	0.261956	0.202635	0.212512	0.186253	0.190226	0.271994	0.162874	0.218991	0.208586	0.324991	0.21224	0.247736	0.22281	0.214342	0.197108	0.243763	0.296871	0.186835	0.205188	0.161508	0.210422	0.212769	0.309672	0.24535	0.273621	0.203622	0.264694	0.172398	0.215932	0.257995	0.190531
996					452.533	156.926			0.206486	0.156706	0.211731	0.191374	0.165068	0.138087	0.209223	0.174826	0.176736	0.20096	0.215224	0.183761	0.213286	0.184324	0.217185	0.231546	0.209652	0.186638	0.211397	0.182701	0.193346	0.243009	0.183843	0.185231	0.141347	0.195074	0.228294	0.222589	0.194527	0.206828	0.155285	0.185575	0.23537	0.217998	0.214796	0.181489	0.211671	0.157885	0.197002	0.355136	0.198967
997					452.533	330.892			0.658799	0.5467	0.540952	0.578144	0.569659	0.531387	0.53587	0.563829	0.568534	0.613457	0.571961	0.632815	0.619986	0.567607	0.566276	0.649868	0.604299	0.625225	0.61951	0.738788	0.595183	0.618038	0.711247	0.588183	0.580208	0.580753	0.505742	0.61773	0.534024	0.522409	0.693306	0.444089	0.611776	0.770638	0.58421	0.666957	0.667678	0.551568	0.503023	0.573453	0.524678
998					452.533	408.869			0.115027	0.0938227	0.0891	0.0964375	0.10749	0.0960284	0.0997854	0.0924888	0.0900495	0.0873305	0.0968772	0.120272	0.106874	0.0907222	0.0876649	0.109683	0.108577	0.116531	0.109738	0.13737	0.102594	0.0899886	0.145142	0.116354	0.115065	0.102233	0.0827758	0.112681	0.0900655	0.0893968	0.124875	0.0625646	0.0980491	0.143233	0.100862	0.115477	0.12305	0.0991559	0.0800927	0.0921092	0.0849216
999					452.533	409.869			0.0222125	0.0166878	0.000417066	0.0272416	0.0228759	0.0132407	0.0190471	0.0134408	0.0181934	0.017598	0.0176649	0.0234649	0.0225395	0.0227311	0.0199903	0.0187109	0.025981	0.0215165	0.0275571	0.0255812	0.0198346	0.0235021	0.0291672	0.0225372	0.0255488	0.0253433	0.0161181	0.0235194	0.0119159	0.0210472	0.0229586	0.012965	0.0248119	0.0104969	0.0146092	0.0222651	0.0167042	0.0175798	0.0170564	0.0147179	0.0169638
1000					452.533	410.866			0.0128582	0.00914689	0.00625046	0.0213151	0.0174552	0.012293	0.00778869	0.0150253	0.0161655	0.00899613	0.00740109	0.0154932	0.0201277	0.00820566	0.0146965	0.0148198	0.0211187	0.016853	0.021622	0.0262684	0.014695	0.0114854	0.026794	0.00288907	0.0149223	0.0119733	0.00453053	0.01412	0.0186179	0.0101407	0.022343	0.00525646	0.0171271	0.0246906	0.0104246	0.0198962	0.0143125	0.0136696	0.00966067	0.0126428	0.0118606
1001					452.533	426.88			0.0713453	0.0727692	0.0521426	0.0754695	0.073049	0.0637613	0.0628247	0.0698332	0.0619433	0.0672815	0.0651057	0.0766997	0.0730846	0.0640417	0.0623716	0.0737471	0.0725117	0.067013	0.0740251	0.075601	0.068731	0.0711859	0.0845359	0.0771383	0.0621345	0.0668755	0.0702741	0.0718097	0.0644834	0.0653198	0.0806098	0.0562697	0.0625924	0.0902214	0.0782345	0.0829091	0.0739605	0.0533482	0.0659361	0.062473	0.0612105
1003					452.532	98.9549			3.05878	2.6481	2.62464	2.61227	2.53639	2.45838	2.62844	2.53338	2.54353	2.74769	2.4831	2.92054	3.04053	2.54167	2.71216	3.25879	2.47672	2.79508	3.25317	4.26607	2.80697	3.26392	3.04103	3.02636	3.02395	2.79171	2.18636	3.03888	2.73065	2.2425	2.98334	1.98547	2.833	3.48878	2.80676	3.11029	3.01373	2.53505	2.46481	2.59694	2.33537
1004					452.532	176.933			0.687808	0.560449	0.789345	0.623199	0.602392	0.543016	0.770672	0.527031	0.591873	0.736622	0.827225	0.648226	0.685515	0.603835	0.673518	0.862658	0.655397	0.631229	0.746039	0.754887	0.676047	0.849441	0.707674	0.671854	0.577112	0.720698	0.871887	0.720492	0.64047	0.690608	0.615291	0.61795	0.88523	0.71968	0.735768	0.630967	0.72909	0.527398	0.701746	0.792764	0.729749
1006					452.532	331.891			0.104808	0.0905925	0.0836918	0.0872333	0.0870123	0.0803776	0.0815373	0.0825271	0.0942433	0.0936091	0.0917456	0.107694	0.0870424	0.0874344	0.0968371	0.0977704	0.0912711	0.0939067	0.0933679	0.10944	0.0921071	0.0915281	0.117779	0.0910873	0.0954858	0.087585	0.0734611	0.101047	0.0817088	0.073335	0.125405	0.0626292	0.0910337	0.114348	0.078828	0.102372	0.100624	0.0847332	0.0660634	0.0795703	0.0872166
1007					452.532	332.887			0.0874886	0.0776766	0.0744765	0.068188	0.0742924	0.0651853	0.0743542	0.0757926	0.0772757	0.09177	0.0854328	0.0866622	0.0846608	0.0771613	0.0782516	0.0801412	0.0804146	0.0876016	0.0862677	0.0906357	0.0801865	0.084217	0.0940677	0.0818973	0.0859849	0.0771373	0.0661785	0.0880131	0.068272	0.0714046	0.0939367	0.0574117	0.0780002	0.102593	0.0805172	0.0828069	0.0807767	0.0717211	0.0650213	0.0637336	0.0615893
1009					452.53	97.9585			0.417117	0.380585	0.407924	0.37558	0.354261	0.306187	0.360448	0.366109	0.375905	0.378345	0.337322	0.421596	0.393113	0.359753	0.373627	0.424165	0.343651	0.387281	0.418592	0.557489	0.386952	0.428478	0.447455	0.413097	0.403864	0.381416	0.313076	0.440733	0.373156	0.322946	0.441197	0.273358	0.39432	0.489412	0.378946	0.426407	0.427564	0.34886	0.360521	0.378102	0.339773
1010					452.529	314.86			0.159828	0.137897	0.187526	0.155987	0.14285	0.129057	0.135489	0.149518	0.154667	0.151788	0.13711	0.129229	0.160409	0.133261	0.139163	0.170268	0.135291	0.155581	0.157623	0.163067	0.149281	0.180263	0.166547	0.152098	0.132874	0.138925	0.11087	0.152404	0.143325	0.12474	0.154883	0.0921711	0.135685	0.171268	0.145014	0.157395	0.174968	0.125746	0.148168	0.18788	0.135212
1011					452.529	486.846			0.0208322	0.0134844	0.00836212	0.00850693	0.020131	0.0177795	0.00667892	0.0131406	0.0158884	0.0149776	0.0155048	0.015618	0.0200144	0.0174203	0.0108011	0.0163298	0.0179788	0.015177	0.0177501	0.0169342	0.0151655	0.0163228	0.029953	0.0249907	0.00883041	0.0168194	0.0115662	0.0228568	0.00538866	0.0141198	0.025912	0.00493349	0.00744536	0.0207707	0.0118543	0.0155761	0.0159756	0.0152181	0.0165229	0.0161318	0.0103294
1012					452.529	228.911			0.0746617	0.0523021	0.0563541	0.0545558	0.0599505	0.0541622	0.0482221	0.0585039	0.0672438	0.0524367	0.0404317	0.0579675	0.0612859	0.0555033	0.0572534	0.0575093	0.059614	0.0579751	0.0623639	0.0428656	0.0565581	0.0523425	0.0549152	0.0550553	0.0506479	0.0540862	0.0359984	0.0740949	0.0520937	0.0668365	0.0533874	0.0464731	0.0514277	0.061976	0.0677742	0.0515177	0.0598177	0.0498153	0.0506997	0.0749875	0.0672164
1013					452.512	178.962			0.19364	0.193905	0.257968	0.241147	0.197111	0.202561	0.230097	0.172801	0.198172	0.254197	0.268593	0.159896	0.160079	0.192104	0.219446	0.273361	0.162568	0.225577	0.192838	0.281142	0.21386	0.184621	0.20774	0.256017	0.186262	0.270159	0.244169	0.192056	0.188217	0.136285	0.194171	0.134709	0.270044	0.253994	0.228532	0.226842	0.204295	0.190439	0.233833	0.218961	0.229539
1014					452.399	194.927			16.327	12.964	12.0487	12.9892	12.4321	11.5786	11.6024	13.1426	12.0534	13.0808	9.14657	13.5372	15.2125	13.3719	12.7402	15.4882	10.7937	14.9141	16.1194	20.6065	13.5075	15.6808	14.8583	15.6911	15.1132	12.2918	6.89062	16.6005	12.7805	10.266	15.1095	6.92497	12.4578	16.6605	13.6883	16.3126	16.8809	13.0894	11.9668	17.6386	11.7178
1015					452.125	196.923			1.38367	1.13518	0.932659	1.01594	1.05827	0.957409	0.945135	1.1022	1.02613	1.01532	0.723623	1.09804	1.22976	1.13519	1.02686	1.26706	0.886632	1.27847	1.36916	1.69669	1.11417	1.30313	1.23492	1.33633	1.24986	0.981332	0.504576	1.3959	1.04899	0.870355	1.28626	0.535785	0.973316	1.37944	1.09819	1.35304	1.44922	1.078	0.964002	1.45818	0.944278
1016					451.879	195.926			0.213965	0.184106	0.157374	0.123642	0.164655	0.146181	0.144573	0.169762	0.17648	0.156554	0.143379	0.188121	0.194651	0.179738	0.170423	0.204807	0.143085	0.200664	0.193354	0.254998	0.175526	0.190162	0.187666	0.191811	0.185565	0.175953	0.111344	0.204276	0.162583	0.133002	0.197569	0.085647	0.147376	0.236411	0.177507	0.217017	0.23342	0.176556	0.159223	0.242785	0.15934
1018					451.635	127.896			0.221405	0.206204	0.19252	0.189185	0.171945	0.193728	0.209712	0.164826	0.171659	0.11202	0.212655	0.230886	0.216989	0.22432	0.213113	0.196548	0.127536	0.127209	0.105993	0.264323	0.187639	0.347656	0.204805	0.238527	0.38822	0.219081	0.143248	0.25004	0.430182	0.575017	0.165981	0.160377	0.247921	0.165095	0.246898	0.204607	0.210318	0.212292	0.11627	0.23148	0.221876
1019					451.635	236.883			0.109756	0.080606	0.0832844	0.0862654	0.088353	0.0799159	0.0762163	0.0917543	0.089376	0.0905788	0.0590014	0.101849	0.0908627	0.0922865	0.0837373	0.107492	0.0755411	0.101999	0.0888284	0.119628	0.0898666	0.0896294	0.104084	0.09409	0.0846036	0.0824744	0.0354498	0.0881353	0.0774691	0.0737698	0.103895	0.0500131	0.0716249	0.107621	0.0837727	0.113297	0.106202	0.0800367	0.0838456	0.113749	0.0804928
1020					451.622	274.104			0.154868	0.126215	0.118843	0.123591	0.133699	0.0803203	0.0885823	0.0768864	0.111272	0.0694697	0.104096	0.0968964	0.116251	0.0952329	0.168026	0.0858216	0.16756	0.144509	0.139751	0.228069	0.121498	0.0834083	0.10593	0.114253	0.159261	0.0963972	0.0886282	0.221259	0.135466	0.0931946	0.156013	0.0692854	0.0835593	0.0991811	0.138526	0.139346	0.142906	0.108132	0.0848251	0.1026	0.136278
1021					450.738	523.726			0.152176	0.129899	0.409541	0.143662	0.319727	0.174745	0.14331	0.146631	0.107871	0.136136	0.132926	0.139273	0.171936	0.142511	0.363672	0.160398	0.0340047	0.0326464	0.187239	0.297226	0.176277	0.12459	0.193916	0.229624	0.331029	0.153995	0.193582	0.108818	0.352918	0.261336	0.344352	0.162426	0.272418	0.198993	0.053544	0.227372	0.317803	0.165584	0.0943842	0.0281302	0.110084
1022			6-(3'-Triphosphoryl-1'-methylglyceryl)-7-methyl-7,8-dihydrobiopterin	-7.01853	450.737	524.227			0.0711611	0.0680496	0.198917	0.0727417	0.163395	0.103008	0.0596257	0.076116	0.0445584	0.0456374	0.0565507	0.0966647	0.0760973	0.0652437	0.185235	0.0947656	0.0191903	0.0228782	0.0988435	0.147659	0.0883169	0.0597144	0.108655	0.116731	0.172369	0.0655521	0.117125	0.0730793	0.172313	0.140517	0.164896	0.0924536	0.15478	0.104825	0.0200026	0.119505	0.154936	0.0828173	0.0293859	0.0190303	0.0606199
1023					450.721	601.262			0.145427	0.0876315	0.143511	0.108524	0.0988422	0.143936	0.118388	0.151836	0.188508	0.202384	0.0932978	0.0372324	0.0477586	0.123159	0.167694	0.109969	0.135517	0.107417	0.0812882	0.16923	0.123078	0.0867256	0.0788895	0.139034	0.171134	0.126696	0.0568784	0.141458	0.153418	0.0504734	0.145338	0.0583085	0.106538	0.287015	0.146954	0.174936	0.109507	0.162897	0.14187	0.0873089	0.0987813
1029			Avadharidine	-23.7016	448.017	686.795			0.159331	0.0438514	0.114963	0.068016	0.0441721	0.134475	0.0253563	0.110401	0.289056	0.0829003	0.0391531	0.0203237	0.0150631	0.0916867	0.131144	0.10323	0.390495	0.195278	0.0300359	0.117174	0.110305	0.0480608	0.0165047	0.135901	0.161206	0.0482971	0.0136434	0.221229	0.0596442	0.0112178	0.118084	0.0260585	0.152467	0.301528	0.177638	0.143966	0.0283284	0.0997369	0.0424193	0.196146	0.0820745
1031					447.961	247.989			0.0207655	0.0302466	0.0263114	0.0182494	0.0206709	0.0243355	0.0432543	0.0178105	0.0576415	0.0210577	0.0154914	0.0254427	0.0216474	0.0190366	0.0188431	0.0229599	0.0168328	0.0174107	0.0478525	0.0191602	0.025251	0.019172	0.0295609	0.0253997	0.0175369	0.0173614	0.0123153	0.0178671	0.0207051	0.0165043	0.0539151	0.0172479	0.0187303	0.0239241	0.0460569	0.0380814	0.0218357	0.0405075	0.0186249	0.0170224	0.0187882
1032					447.961	618.742			0.344173	0.3435	0.531252	0.271332	0.443884	0.43212	0.300061	0.324147	0.288771	0.560485	0.461964	0.424578	0.389358	0.231062	0.457804	0.385566	0.20034	0.22253	0.319612	0.583001	0.375777	0.328966	0.241061	0.498768	0.338222	0.404617	0.245709	0.380842	0.550203	0.400107	0.408184	0.255737	0.445215	0.579723	0.359498	0.332229	0.533077	0.357869	0.234714	0.31356	0.286948
1033					447.955	618.239			0.918433	0.955854	1.37715	0.711715	1.24986	1.15208	0.824528	0.881757	0.79312	1.38915	1.19166	1.18604	1.11118	0.659565	1.22699	0.96001	0.525289	0.650891	0.888346	1.43065	1.00421	0.86915	0.669133	1.34202	0.922601	1.02147	0.685755	1.03556	1.38714	1.14411	1.11057	0.65925	1.154	1.60639	1.04932	0.883933	1.48604	0.966952	0.643656	0.592232	0.83669
1034			Goshonoside F6	-9.54697	447.951	617.739			1.41268	1.42066	2.18345	1.06139	1.79206	1.73753	1.19703	1.25902	1.17724	2.19964	1.9084	1.6904	1.66992	0.970042	1.80748	1.52056	0.80409	0.918601	1.35957	2.33609	1.52129	1.31641	0.980736	2.04858	1.45794	1.62481	1.06589	1.49284	2.21825	1.65701	1.69663	1.06715	1.87843	2.4031	1.5458	1.32736	2.12763	1.44681	0.96564	0.995087	1.22941
1037			Dabigatran etexilate	-19.2785	447.947	628.728			0.0375924	0.0534347	0.0751272	0.0251287	0.0597197	0.0430576	0.0314399	0.050573	0.0305057	0.0596004	0.0774681	0.0703284	0.0546251	0.036412	0.0680461	0.036896	0.0329424	0.0328244	0.0542903	0.0830356	0.0506524	0.0539083	0.0244451	0.0659006	0.0564595	0.0633253	0.0373571	0.052369	0.0422718	0.0599222	0.0557225	0.0340062	0.0642198	0.0931092	0.0455267	0.0536889	0.079985	0.0488979	0.0119033	0.000356271	0.0424576
1038					447.942	629.23			0.0206036	0.0398872	0.0410618	0.0171961	0.0415652	0.0271196	0.0238774	0.0249214	0.0287077	0.0484227	0.0537536	0.0416536	0.0355575	0.0265357	0.0449675	0.035425	0.0221207	0.0215074	0.0321597	0.0498482	0.0338446	0.0257544	0.0193775	0.042443	0.0332162	0.0335227	0.0246504	0.0414954	0.031558	0.0191721	0.0420285	0.0279635	0.0381388	0.0559999	0.0322593	0.0350314	0.0459429	0.0308957	0.0168566	0.0135816	0.0332918
1043					447.113	125.899			0.648278	0.558335	0.708336	0.480643	0.662785	0.668981	0.755917	0.669003	0.952363	0.486708	0.538305	0.58758	0.566233	0.6333	0.913763	0.613753	0.575314	0.806655	0.469371	0.683822	0.648972	0.583994	0.507649	2.46808	0.756056	0.891486	0.552421	0.784605	0.542054	0.522631	0.681331	0.604572	0.590141	0.596392	0.593922	0.707955	0.651549	0.50665	0.592982	0.555391	0.601839
1046					447.066	278			0.470714	0.409108	0.69455	0.572538	0.459842	0.574292	0.711867	0.418464	0.468318	0.572218	0.726392	0.427317	0.457413	0.440229	0.44602	0.861335	0.402275	1.26534	0.394509	0.578116	0.567543	0.556147	0.449623	0.476357	0.409854	0.798406	0.612538	0.4435	0.546595	0.444059	0.467617	0.54361	0.872509	0.59481	0.503168	0.444842	0.530072	0.600863	0.559513	0.606752	0.620982
1049					447.024	235.953			1.2452	1.01038	1.34765	1.33949	1.06361	1.2453	1.13195	1.1066	1.31456	1.08033	1.51829	0.944232	1.03998	1.17858	0.990708	1.43718	1.23599	1.03959	0.984626	1.02366	1.16389	1.10529	1.38755	1.08586	1.00739	1.45912	1.24222	1.02965	1.12094	1.01942	1.28762	1.08924	1.57034	1.34303	1.16063	1.11445	1.31802	1.3359	1.12398	1.0609	1.39975
1050					446.99	172.957			10.1348	15.899	13.0259	19.1516	10.1936	13.8112	10.7575	9.90847	10.6944	12.3716	17.2352	11.578	10.4766	13.7991	23.2446	14.7013	9.77975	12.7067	10.3417	13.8383	13.1825	17.1361	12.8569	10.4384	9.18168	14.9356	12.3866	22.2405	12.0566	9.31378	18.811	9.08584	17.0653	11.9407	13.5745	10.9922	9.96136	9.8891	11.8527	10.3052	9.1964
1051					446.99	165.019			0.27619	0.255035	0.243021	0.230482	0.21982	0.215319	0.32892	0.200608	0.289897	0.226796	0.284692	0.205491	0.264449	0.244009	0.227819	0.204049	0.258897	0.249184	0.196712	0.25913	0.244026	0.22863	0.243601	0.191272	0.320524	0.232855	0.245335	0.212851	0.227255	0.291019	0.354917	0.235525	0.273211	0.27069	0.266226	0.252076	0.237116	0.317301	0.273412	0.227417	0.239198
1052					446.972	427.154			0.0144296	0.0177078	0.0304741	0.0163357	0.0280187	0.0448562	0.0204828	0.0216432	0.0225588	0.037864	0.0191858	0.0185247	0.0171502	0.0134911	0.0327811	0.023146	0.0113179	0.00838036	0.0140171	0.0554936	0.0233929	0.0155529	0.0151235	0.0362104	0.0277983	0.0156528	0.0107063	0.0195461	0.0259726	0.0202785	0.0310404	0.0155999	0.0299476	0.0501428	0.0236014	0.0210556	0.0234244	0.0233461	0.00914609	0.00942961	0.0143001
1057					444.178	212.834			0.223977	0.135132	0.228769	0.174744	0.218056	0.205557	0.211994	0.84115	0.199912	0.220013	0.267451	0.216268	0.272184	0.229215	0.214214	0.368093	0.225718	0.348432	0.217549	0.235926	0.262718	0.232382	0.455943	0.449639	0.210886	0.226654	0.211449	0.448198	0.266689	0.317969	0.247664	0.197862	0.236056	0.24383	0.164249	0.237305	0.191246	0.198925	0.17504	0.15872	0.18151
1058					442.483	523.21			0.0369895	0.0346679	0.0830986	0.0332702	0.0715145	0.0501159	0.0358205	0.0356738	0.0217519	0.0271601	0.0297393	0.0417617	0.043067	0.0339265	0.0948684	0.0424693	0.00735327	0.00959761	0.0400758	0.061717	0.0417319	0.0270672	0.0585431	0.0620037	0.0733926	0.0310593	0.0469763	0.0281681	0.0728192	0.0531929	0.0657473	0.0469382	0.0764213	0.0545436	0.0170698	0.0505611	0.0672501	0.0354665	0.0168928	0.00893246	0.0247211
1059			LysoPA(24:0/0:0)	0.416396	442.473	523.711			0.022873	0.0140049	0.0530961	0.0170249	0.0368865	0.0327738	0.0108848	0.0160738	0.0083045	0.0147528	0.0131712	0.0236839	0.0249164	0.0162343	0.0564998	0.0180979	0.00320103	0.00426878	0.0264263	0.0322589	0.0222717	0.0165769	0.0269528	0.0271944	0.0402975	0.0170221	0.0226067	0.0137142	0.0350014	0.0339392	0.0343115	0.026128	0.0394021	0.0164572	0.00399413	0.0203307	0.0398526	0.0165811	0.00698152	0.00316558	0.0157455
1063					441.824	260.088			0.00151894	0.000368114	0.00119601	0.000349943	0.00233031	0.000350496	0.000360433	0.000350893	0.000959777	0.000358021	0.00125361	0.0050064	0.00237956	0.000359839	0.000372652	0.000356965	0.000744251	0.000378959	0.00137818	0.00101001	0.00106917	0.00194244	0.00037745	0.00037033	0.00796331	0.000374972	0.000351236	0.000996472	0.000376026	0.0031569	0.00503326	0.000352139	0.00254032	0.000426346	0.000380732	0.000411772	0.00344684	0.000708816	0.00112192	0.000356271	0.000379707
1068					440.602	609.246			0.0135167	0.012083	0.0185738	0.0131688	0.00890002	0.0238064	0.0120793	0.012139	0.0262466	0.0077352	0.00846344	0.0139019	0.00917222	0.0225114	0.0645075	0.0435245	0.00646409	0.00885775	0.0065416	0.06582	0.0199007	0.0153429	0.0101018	0.0337951	0.0518223	0.0191613	0.00741406	0.026133	0.0231811	0.0121215	0.0366333	0.0109548	0.0552315	0.0425138	0.0103181	0.0210198	0.0174591	0.0150127	0.00728268	0.00612761	0.0082693
1070					439.458	273.108			0.0041424	0.0022846	0.00465094	0.00388195	0.00219047	0.0015685	0.00161266	0.00202169	0.00447586	0.00143185	0.00142583	0.000943428	0.000890872	0.00185248	0.00204457	0.00375369	0.000367473	0.000882553	0.00571976	0.0058156	0.00259786	0.00423799	0.00536889	0.00263198	0.0044665	0.00188309	0.00204023	0.00204782	0.00932465	0.00144086	0.00510364	0.00381818	0.00224732	0.00531586	0.00415574	0.00437591	0.00213668	0.00338188	0.00240103	0.0072092	0.0020128
1079					438.781	700.801			0.082405	0.0242806	0.0290883	0.028155	0.0179831	0.0697185	0.0215876	0.0436174	0.125372	0.0645276	0.0217666	0.011204	0.0071993	0.0445395	0.0701166	0.0443753	0.11457	0.0808263	0.0116094	0.0884001	0.0500671	0.0249401	0.0080503	0.0573025	0.0776383	0.0368719	0.00847948	0.05642	0.0289058	0.00939538	0.0568252	0.0129319	0.0431069	0.127071	0.0855887	0.0481173	0.0219028	0.0398547	0.0300215	0.0701576	0.0305462
1081					438.759	700.299			0.105933	0.0331815	0.0338927	0.0376748	0.0322543	0.0916836	0.0294298	0.0648581	0.183744	0.0863652	0.030207	0.0187663	0.0129527	0.0585752	0.0890634	0.0749526	0.168765	0.120826	0.0176617	0.132004	0.0711395	0.0331652	0.0126585	0.0855744	0.104494	0.0518386	0.00710638	0.0873704	0.0412678	0.0144211	0.0824838	0.0199636	0.0642916	0.173766	0.11828	0.079942	0.0342607	0.0601308	0.0430007	0.111094	0.0385672
1082					438.712	247.093			0.00353678	0.00518372	0.00486189	0.00557798	0.00564916	0.0059677	0.00481925	0.0056698	0.00519477	0.00457136	0.00258954	0.0151859	0.00887423	0.00678166	0.00484573	0.000876805	0.0126722	0.00755744	0.00943322	0.0235412	0.00716952	0.00269033	0.00733993	0.00690006	0.0109845	0.00691125	0.00534462	0.0141367	0.00579659	0.00337051	0.0077983	0.00147033	0.00385533	0.00670222	0.0107882	0.010003	0.00527453	0.00441124	0.000356224	0.00269796	0.00324263
1085					438.589	160.892			0.0367318	0.0384654	0.0536559	0.0374941	0.0381711	0.0458052	0.0445974	0.037255	0.0394598	0.0420192	0.0458951	0.0366627	0.04267	0.0390548	0.0391731	0.0473055	0.0372753	0.0379045	0.0385302	0.055354	0.041674	0.0448997	0.0382996	0.0415313	0.0348435	0.049318	0.0518948	0.0411025	0.0429654	0.0363295	0.0403666	0.0392738	0.049928	0.0431299	0.0458778	0.0450307	0.0400846	0.0361487	0.041673	0.0450127	0.0415887
1090					437.454	296.038			0.101951	0.0631191	0.0540647	0.0515063	0.0730438	0.0452953	0.0349785	0.0493043	0.0572433	0.0415704	0.0258643	0.0626622	0.0420201	0.0474199	0.0532218	0.0298571	0.070753	0.0488095	0.0725918	0.0368092	0.0531043	0.0512537	0.0337731	0.0590292	0.0613014	0.0204623	0.0318703	0.0691272	0.0379795	0.0541885	0.0723657	0.0220977	0.0268081	0.0643044	0.0435828	0.0448017	0.0651427	0.0500908	0.029775	0.0197992	0.0452972
1091					436.74	178.815			0.0521089	0.0446916	0.0444064	0.0409117	0.0712547	0.0414119	0.0409037	0.0473165	0.045881	0.0393161	0.0164415	0.017551	0.0418574	0.0320078	0.0474399	0.0369441	0.0487954	0.0245202	0.0573511	0.036592	0.0413851	0.0425026	0.044186	0.0348452	0.0258143	0.0426983	0.0444791	0.0501626	0.0392993	0.0404926	0.0514468	0.0343694	0.0354636	0.0520806	0.0311035	0.0463813	0.0438333	0.0477446	0.0411614	0.0382272	0.0437785
1094					434.876	127.896			0.251241	0.177239	0.20175	0.161063	0.191264	0.151716	0.152458	0.198665	0.148849	0.128172	0.240482	0.173019	0.158101	0.165713	0.161388	0.145205	0.172787	0.139689	0.182681	0.194224	0.174785	0.182233	0.162751	0.16465	0.19883	0.179907	0.172777	0.185022	0.186487	0.139355	0.20021	0.390312	0.172026	0.336983	0.168927	0.2016	0.152377	0.164048	0.149618	0.176207	0.158725
1095					434.675	123.901			1.87737	1.15241	1.68871	2.3564	1.44047	1.09762	1.05339	1.39403	1.89122	1.01911	1.32554	1.26719	1.09276	1.48404	1.7265	1.21927	1.48672	1.05598	2.06265	1.44043	1.45659	2.13809	1.14209	1.19317	1.62952	1.30041	0.832855	1.60517	1.07321	1.10033	1.14355	2.06081	1.20148	1.16746	1.22743	1.3848	1.73853	1.23333	0.992991	1.30684	1.06835
1096					433.427	643.278			0.204176	0.109512	0.141227	0.0906501	0.0584918	0.10906	0.0830179	0.088577	0.15246	0.116299	0.112563	0.0377568	0.0378334	0.122502	0.131825	0.0869902	0.235104	0.243799	0.0380108	0.0724795	0.113617	0.076656	0.0275195	0.0693475	0.107251	0.213194	0.0553954	0.167902	0.142718	0.0383858	0.186656	0.0720561	0.119773	0.265238	0.187545	0.169323	0.055112	0.137571	0.144207	0.178555	0.084951
1097					433.389	657.285			0.143544	0.0718861	0.0967094	0.0623967	0.0397958	0.0821743	0.0523786	0.0618103	0.10572	0.0778685	0.06312	0.021978	0.023238	0.0863903	0.0892957	0.0608277	0.176324	0.163567	0.023644	0.0509883	0.0776829	0.0456436	0.0196055	0.0550694	0.0693635	0.117589	0.0374032	0.124177	0.106121	0.0281652	0.123284	0.0522781	0.0822589	0.178137	0.11983	0.109021	0.0398737	0.0895676	0.0907657	0.0751452	0.0588102
1098			Disinomenine	21.3744	433.371	657.786			0.0550444	0.0253187	0.0298364	0.0245731	0.0155415	0.029338	0.0186625	0.0269522	0.0395087	0.0274428	0.0246254	0.00715936	0.00967942	0.0346561	0.0369802	0.0161822	0.0730592	0.0671364	0.00814103	0.0161872	0.0293012	0.0126386	0.00526448	0.0173669	0.0288903	0.0422748	0.0078739	0.0487055	0.0320931	0.00705858	0.0381652	0.0140589	0.0309613	0.0575638	0.0426937	0.0395041	0.0138472	0.0250747	0.0303413	0.0469717	0.0210381
1099					433.366	656.784			0.21906	0.111683	0.143475	0.0962649	0.0645088	0.112092	0.0760953	0.0953994	0.14609	0.120518	0.114804	0.0328315	0.0384472	0.145281	0.136888	0.0890718	0.253105	0.247839	0.0364894	0.0757305	0.117784	0.0610831	0.032539	0.0747789	0.111609	0.188078	0.0533478	0.178302	0.141959	0.0461906	0.177125	0.0708765	0.126719	0.25051	0.191449	0.168611	0.0613	0.135194	0.148654	0.185912	0.0850435
1100					433.31	571.248			0.0205274	0.0188105	0.0153613	0.0248884	0.0514008	0.0212434	0.0298954	0.0262047	0.0106223	0.0800287	0.0520167	0.0362628	0.0267499	0.0184084	0.0359966	0.00545646	0.025168	0.00677872	0.0499518	0.0391579	0.0297465	0.0248075	0.0323563	0.0226836	0.0289114	0.0167742	0.0152368	0.0158547	0.0217617	0.0188275	0.0219975	0.0166699	0.0221702	0.0431389	0.0272595	0.0208141	0.0422851	0.0517941	0.0140475	0.0128336	0.0270788
1102					433.265	643.779			0.134664	0.0697884	0.0864157	0.0599691	0.0361275	0.0760737	0.0510023	0.0593227	0.108938	0.0708431	0.0622919	0.0208569	0.0304642	0.0970352	0.0762551	0.0597728	0.169379	0.178034	0.0181073	0.0475318	0.0756437	0.0374333	0.023954	0.0510867	0.0761092	0.106345	0.0415696	0.114502	0.0857766	0.0228323	0.112828	0.0452407	0.0720012	0.156414	0.118714	0.102586	0.0392273	0.0974214	0.0853313	0.107844	0.0578554
1103					433.254	644.28			0.0476677	0.0206013	0.030288	0.0212147	0.0116692	0.0230611	0.0163653	0.0225254	0.037137	0.0158887	0.0307445	0.00378593	0.00816875	0.0357608	0.0287535	0.0144164	0.0522852	0.0529158	0.00951509	0.0155421	0.0249153	0.00920112	0.00895948	0.0169135	0.0207887	0.0460106	0.00381947	0.0463044	0.0300888	0.00936165	0.0454913	0.0177473	0.0273461	0.053386	0.0424731	0.038822	0.00675698	0.0286472	0.0298116	0.0286347	0.0224004
1104					433.138	615.268			0.0324397	0.0221352	0.0373497	0.0192863	0.01149	0.0228619	0.0179684	0.0210519	0.0374195	0.0257212	0.0275907	0.00468558	0.00906988	0.0178071	0.0234732	0.017445	0.0390177	0.0432592	0.00682619	0.00649847	0.0221698	0.0126386	0.00855696	0.00993241	0.0210408	0.0450795	0.0152712	0.0312911	0.0321022	0.00751013	0.0279802	0.0196954	0.0290697	0.0423464	0.0377429	0.0311387	0.0124477	0.024528	0.0280468	0.018396	0.021375
1105					433.107	628.272			0.0723557	0.0423524	0.0689893	0.0429347	0.0258696	0.0382563	0.0403864	0.0368118	0.0680384	0.0521399	0.0544255	0.0108827	0.0200776	0.0373185	0.0479805	0.0351966	0.0795465	0.0938292	0.0167979	0.0193943	0.0451792	0.0324082	0.0147955	0.0260404	0.0447212	0.0922994	0.025752	0.0785718	0.0645343	0.0122139	0.0560187	0.0301608	0.0526924	0.0860865	0.0822971	0.0731371	0.0236217	0.0432884	0.0579617	0.0503289	0.0395794
1106					433.087	614.768			0.0495658	0.0404242	0.0526447	0.035819	0.0242466	0.0402333	0.0276395	0.0374818	0.0617906	0.0425494	0.0440356	0.00723776	0.0185199	0.0357728	0.0367908	0.0294644	0.0571072	0.00528201	0.0135646	0.0124439	0.0336307	0.0225816	0.0160279	0.0203564	0.0440128	0.0988898	0.0255227	0.0624222	0.0579881	0.0129973	0.044507	0.02637	0.0544832	0.0694378	0.056246	0.0567699	0.0204527	0.041885	0.0438058	0.0215311	0.0301134
1107					433.038	628.775			0.0443363	0.0284294	0.046749	0.0253609	0.0153262	0.0304484	0.025943	0.0234591	0.0401825	0.0379764	0.0372003	0.0043374	0.0121579	0.0293542	0.0357656	0.0231982	0.0469991	0.0562961	0.00810744	0.00804842	0.0289838	0.0174663	0.0117725	0.015863	0.0329794	0.0647246	0.0174087	0.0502877	0.0407862	0.0122586	0.0331588	0.0204296	0.0295711	0.0655917	0.0479894	0.041064	0.0150689	0.0289713	0.0371441	0.0335614	0.0261569
1110					430.521	537.255			0.0595529	0.0475824	0.0638441	0.0426994	0.0582454	0.0422335	0.0489054	0.0586434	0.0481127	0.054096	0.0810955	0.0260145	0.0431175	0.0740788	0.0616911	0.0335296	0.0521473	0.0573545	0.04113	0.0287518	0.0511413	0.0331846	0.0451518	0.0392239	0.0744357	0.0715769	0.0242091	0.0539825	0.0511111	0.0331314	0.104347	0.0519932	0.0348062	0.0623111	0.0550659	0.0719674	0.0427222	0.0876413	0.049322	0.0351867	0.0386009
1111			Cyclopassifloic acid A	16.143	430.477	537.756			0.0319474	0.0261358	0.0333742	0.0181284	0.028173	0.0185475	0.0300602	0.0275429	0.0212469	0.0328957	0.0389703	0.0169748	0.024308	0.0369367	0.0280835	0.0154952	0.0281438	0.0317802	0.0242477	0.0176894	0.0265341	0.0140582	0.0183097	0.0204612	0.0307585	0.0360795	0.0156551	0.0338045	0.026117	0.017271	0.0534923	0.0177442	0.0184441	0.0368504	0.0240789	0.0412008	0.027209	0.0445706	0.0294811	0.0133402	0.0273083
1112					430.454	622.249			0.0285275	0.0184303	0.0480184	0.0160354	0.025382	0.0387396	0.0152397	0.0205989	0.0315958	0.0199245	0.0073043	0.0160399	0.00960889	0.0251985	0.0594124	0.0392392	0.00759007	0.0145299	0.0123121	0.0810157	0.0267371	0.00801994	0.0138753	0.0485932	0.0592283	0.0232265	0.0163628	0.0325195	0.032595	0.0270756	0.043178	0.0119472	0.040326	0.0372614	0.0104357	0.036571	0.0312191	0.0162743	0.00682038	0.0155132	0.0109769
1115			Temoporfin	16.5445	430.306	681.768			0.0409388	0.0259418	0.0450349	0.0395519	0.0506894	0.0360256	0.0386475	0.0352219	0.0561834	0.0490197	0.00609894	0.0319343	0.020206	0.0288242	0.0464918	0.0280135	0.0451243	0.0471429	0.0337795	0.0301731	0.0367522	0.0253401	0.0347365	0.0275283	0.0491216	0.0393932	0.0267675	0.0482429	0.0326772	0.0221288	0.0496482	0.0209442	0.00625671	0.0735853	0.0369092	0.0433821	0.0318287	0.0064607	0.0405759	0.0356141	0.0220294
1118					429.473	160.061			0.0442428	0.0303855	0.0345309	0.0255496	0.0413318	0.0340153	0.020944	0.0304735	0.0419405	0.0160608	0.0243392	0.0444273	0.0181809	0.0338558	0.0425337	0.0189386	0.0394554	0.026896	0.0367666	0.0458411	0.0325355	0.025905	0.0262959	0.0393158	0.0704036	0.0224218	0.0219124	0.0583301	0.0252584	0.0297125	0.0469975	0.0181552	0.0312319	0.0582141	0.0424699	0.0368438	0.0330866	0.0210562	0.0150698	0.0201419	0.0207145
1120			N-(3,5-Dichlorophenyl)succinimide	-16.7554	427.376	245.077			0.0446204	0.0385345	0.0378743	0.0409637	0.0381645	0.0269071	0.0310745	0.0263361	0.0312588	0.0337526	0.0357733	0.0305607	0.032163	0.0236999	0.0481943	0.0359732	0.0356815	0.0378241	0.0350934	0.075438	0.0369944	0.0239807	0.0261371	0.0329436	0.0407755	0.0368756	0.0351176	0.0669303	0.0460421	0.0288699	0.0363543	0.0301219	0.0355306	0.0341586	0.053711	0.0345908	0.039862	0.0314131	0.0313124	0.0259957	0.0364017
1121					426.855	212.834			0.208887	0.207297	0.577942	0.21286	0.264278	0.196423	0.255558	0.198506	0.325574	0.248395	0.238493	0.232789	0.258075	0.197917	0.286204	0.479167	0.23122	0.23862	0.29824	0.302852	0.272965	0.238938	0.189253	0.251634	0.181394	0.281383	0.166037	0.210445	0.313483	0.195676	0.272701	0.15738	0.272767	0.342096	0.20043	0.459733	0.18227	0.198069	0.152344	0.211152	0.261399
1123					425.834	388.109			0.00805965	0.0461364	0.0369672	0.0251147	0.0285339	0.0309221	0.0187992	0.00549316	0.0483759	0.0240007	0.0148008	0.00325835	0.00240663	0.0481602	0.0248441	0.0168628	0.0134783	0.0499664	0.0391142	0.0448293	0.0265062	0.0286957	0.0275812	0.0267836	0.0535531	0.0345877	0.0133488	0.0282304	0.0330463	0.0272885	0.00847079	0.00436835	0.0218806	0.0257984	0.00675191	0.0662317	0.0300394	0.00376239	0.019862	0.00842995	0.0046257
1124					425.782	240.073			0.0490216	0.00373832	0.0316532	0.0131641	0.0310847	0.0181591	0.0156883	0.00918148	0.0105766	0.0214283	0.0212515	0.0508498	0.013133	0.0106293	0.0149645	0.000356965	0.00632692	0.0203499	0.0493426	0.0567425	0.0223821	0.0296822	0.0311213	0.0336972	0.030665	0.023593	0.000351236	0.0427114	0.0613114	0.00856166	0.040352	0.0105024	0.0271061	0.0461482	0.0268543	0.0135133	0.0521333	0.016548	0.00315104	0.00225619	0.00582196
1125					425.742	325.114			0.00619846	0.0375849	0.0352007	0.0202441	0.0277418	0.028512	0.018425	0.00279501	0.0358116	0.0189815	0.0158034	0.000366226	0.00233365	0.0386318	0.0233415	0.0137891	0.0126546	0.0499083	0.0368317	0.0408804	0.0233018	0.0276076	0.0230275	0.0253483	0.0432816	0.0285462	0.000351236	0.0203047	0.028937	0.0222134	0.0026492	0.000352139	0.0226421	0.0228792	0.000380732	0.0608062	0.0281159	0.00205264	0.0145174	0.000356271	0.00196681
1127					425.534	565.227			0.056698	0.0471209	0.165206	0.0438491	0.0397987	0.044882	0.0388605	0.0309486	0.0258377	0.0210288	0.0304214	0.0335451	0.0332002	0.0418004	0.0838225	0.0609935	0.0120222	0.0212122	0.0358176	0.0330174	0.0450041	0.0204609	0.0338811	0.031885	0.0570421	0.0425309	0.0359681	0.0671439	0.0718143	0.0758287	0.0743283	0.0390886	0.0689106	0.0564749	0.0245108	0.0646986	0.0615923	0.0492696	0.0251011	0.0117571	0.0364427
1128			Bofousine	7.44691	425.534	565.729			0.0314979	0.0236197	0.0870403	0.0285992	0.0229311	0.0219818	0.0218223	0.0134172	0.0182446	0.0108885	0.0157429	0.0153301	0.0160918	0.0252646	0.0428774	0.0280919	0.00777316	0.00883831	0.018555	0.0190576	0.0238833	0.00925581	0.0187213	0.0147926	0.026014	0.0303066	0.0223406	0.0382492	0.0348951	0.0403136	0.0427495	0.0244694	0.0278806	0.0269345	0.00848641	0.0303217	0.0335216	0.0271509	0.0158441	0.0119556	0.0193448
1129					425.485	579.234			0.0460705	0.0409414	0.129455	0.0410367	0.0297811	0.0354714	0.028135	0.0218072	0.0201939	0.0177671	0.0239832	0.0270145	0.0248205	0.0412858	0.0590421	0.0372368	0.0112563	0.017398	0.0266639	0.0277125	0.0353537	0.0165082	0.030062	0.0232817	0.0392354	0.0347809	0.0266474	0.0563893	0.0461763	0.0607452	0.0486063	0.0285092	0.0547859	0.0429457	0.0198082	0.0414609	0.0498553	0.0464545	0.0227662	0.0162051	0.0288071
1130					425.469	578.732			0.0834339	0.067566	0.21641	0.0744447	0.0563823	0.0591821	0.057934	0.0373774	0.0393933	0.0288083	0.0466917	0.0526607	0.0475551	0.0646021	0.108796	0.0799914	0.0228537	0.0264024	0.0553622	0.0440052	0.0634927	0.0327297	0.0454544	0.0415973	0.071817	0.0619143	0.0475353	0.103139	0.0951467	0.112501	0.0910382	0.0506153	0.0904952	0.0693753	0.0305599	0.0956417	0.0899528	0.0731575	0.0432095	0.0298285	0.0530373
1132			Iminoctadine acetate	-22.6497	425.338	536.716			0.0271353	0.030235	0.136757	0.0230252	0.0426932	0.0300921	0.0302136	0.0272185	0.0180081	0.0249241	0.0419643	0.0162115	0.0413192	0.0240655	0.0458547	0.0443661	0.0123323	0.0126805	0.0252001	0.0170348	0.0335666	0.0284392	0.0260103	0.0214262	0.0441611	0.064073	0.0617168	0.0228654	0.105132	0.045117	0.0593802	0.0667449	0.0956903	0.0376284	0.0199698	0.033046	0.032638	0.0352393	0.0232895	0.011684	0.0252576
1133					425.306	550.221			0.0286587	0.0373777	0.14532	0.0256641	0.0484016	0.0449908	0.0329267	0.028362	0.0244167	0.0196322	0.0334852	0.0192513	0.0437896	0.0231629	0.0542085	0.0446178	0.00362166	0.0123015	0.0317532	0.0250563	0.0363499	0.0295993	0.0419235	0.0304536	0.0515852	0.0600642	0.068481	0.0267676	0.119557	0.0578637	0.0732399	0.0794988	0.101978	0.0391862	0.00935129	0.0267641	0.0383273	0.0227424	0.019108	0.0147985	0.0282899
1134					425.294	537.217			0.0144657	0.0167027	0.0694163	0.0157203	0.0228222	0.0223457	0.0175643	0.0119658	0.0140901	0.0102364	0.0185452	0.00968302	0.0231627	0.0116691	0.0299529	0.0171247	0.0086342	0.0148396	0.0116914	0.0136656	0.0187149	0.0128587	0.0205302	0.0155551	0.0231267	0.0308592	0.0292945	0.013366	0.0494449	0.0230745	0.031858	0.0308573	0.0478875	0.0180607	0.00854111	0.0159325	0.0192353	0.0168246	0.0158437	0.000356271	0.0132777
1135			LysoPC(20:1(11Z))	-10.1794	425.294	550.722			0.0168559	0.0257134	0.083169	0.0141305	0.030571	0.023873	0.0215169	0.00889517	0.0160499	0.0113632	0.0162839	0.0127816	0.0261227	0.015501	0.0311389	0.0252041	0.000953877	0.00850256	0.0138273	0.0123191	0.0207387	0.0180863	0.0256949	0.0146108	0.027616	0.0311097	0.034246	0.0161106	0.0569755	0.0316222	0.0368183	0.0369782	0.0508598	0.0216828	0.0020099	0.0190923	0.013587	0.0131831	0.00905188	0.00235572	0.0166844
1136					424.063	160.024			0.0301087	0.0146911	0.0279236	0.0222595	0.0270097	0.0138638	0.012054	0.00824276	0.0218932	0.0175205	0.0225384	0.0327669	0.0243444	0.0176299	0.0255368	0.0142618	0.0250153	0.0189792	0.021272	0.0327701	0.0215341	0.0280575	0.0259964	0.0144964	0.0252527	0.0210327	0.0118928	0.017178	0.030932	0.0291253	0.0262772	0.017289	0.0299124	0.0473107	0.0210035	0.0305765	0.0247315	0.0244655	0.0208491	0.0235621	0.0268813
1137					423.764	154.061			2.17295	1.7421	2.19831	1.49902	2.0145	1.36363	1.40601	1.36224	2.10849	1.1832	1.57404	1.9659	1.69459	1.60255	2.13148	1.13913	2.41127	1.89959	2.11293	2.93853	1.82602	1.38958	1.75873	1.54131	2.40011	1.64027	1.18995	2.3787	1.77892	1.44402	2.50863	1.16956	1.35972	1.93104	1.93086	2.279	2.01738	1.51168	0.979085	1.24001	1.20064
1138					423.759	386.216			0.0231457	0.0165091	0.0326904	0.0188647	0.0683527	0.0123818	0.035911	0.0133875	0.00923704	0.065722	0.0603694	0.0680896	0.0422923	0.0166736	0.0233306	0.00275229	0.0106984	0.00299649	0.0598707	0.00960546	0.029644	0.0180143	0.0518319	0.00612516	0.0280568	0.0138878	0.0125213	0.0244641	0.0252651	0.0312158	0.0249346	0.0162085	0.00806513	0.0406495	0.0137078	0.0195471	0.038266	0.0446115	0.00980889	0.000356271	0.0254768
1140					423.71	146.965			3.29746	3.24748	2.09329	2.57713	3.3622	2.69208	2.50095	5.46972	6.26863	1.75732	1.40911	2.10443	3.26937	5.0095	3.21616	1.60821	3.42417	3.40193	3.46965	2.45395	3.13164	2.414	3.18927	2.02274	2.84851	1.69409	1.54555	5.24689	2.19995	3.25023	3.19689	2.1338	1.8795	3.08985	1.88521	3.94621	4.07531	2.94883	1.83122	1.59162	2.92542
1141					423.573	417.182			0.0107811	0.00684376	0.0202929	0.00669976	0.0474095	0.00824698	0.00711845	0.00436895	0.000962009	0.0100153	0.0131973	0.0491107	0.0317869	0.00246014	0.017376	0.00272275	0.000367473	0.000378959	0.0244581	0.0134387	0.0139018	0.010322	0.025803	0.00711149	0.0125327	0.00234727	0.0122291	0.003793	0.0196619	0.0297836	0.010755	0.0111537	0.013611	0.00528756	0.000380732	0.005728	0.0395765	0.00937495	0.000356224	0.000356271	0.00821478
1143					423.122	353.059			0.0449371	0.0159436	0.0174607	0.0191574	0.0316954	0.0130582	0.0115364	0.0134124	0.0443169	0.00939865	0.00984133	0.0188773	0.0149153	0.00708368	0.0306382	0.00631362	0.0286158	0.0176924	0.0206279	0.0164989	0.0196011	0.0340948	0.00724016	0.0161722	0.0250779	0.0081433	0.018114	0.0341287	0.0310501	0.0275586	0.03658	0.00709761	0.0140713	0.0359403	0.0120336	0.0214168	0.025908	0.0199273	0.0157354	0.0122594	0.0170324
1144			4,4'-Dichlorobenzophenone	21.9052	422.837	252.121			0.0289822	0.0134621	0.0274992	0.00919671	0.023767	0.017311	0.00480887	0.00608965	0.0269768	0.011511	0.0114097	0.0220345	0.00406543	0.00910733	0.0183475	0.00646064	0.0136913	0.0101596	0.010275	0.0511443	0.016315	0.00664146	0.00536449	0.00812798	0.0246499	0.0163421	0.00283963	0.0390935	0.0243838	0.00999691	0.0131168	0.0032927	0.0141503	0.0256828	0.0186391	0.018045	0.0185229	0.00891532	0.0027859	0.000356271	0.00495826
1145					422.675	210.063			0.0483696	0.0186047	0.0290665	0.0167787	0.027328	0.0234752	0.0172505	0.0187351	0.0438959	0.0188869	0.0271197	0.0366627	0.0169449	0.0242354	0.0280512	0.0130581	0.0226324	0.0241647	0.0258353	0.0745806	0.0277838	0.0186736	0.0273847	0.0293625	0.0195129	0.0207484	0.0144897	0.0560538	0.0321844	0.0114471	0.0303737	0.0126246	0.0246161	0.0251562	0.0354431	0.0255393	0.0273512	0.0232037	0.0121765	0.0259533	0.0130112
1147			Quinclorac	-15.9636	422.279	243.062			0.0083641	0.00369572	0.00327751	0.00246265	0.00422845	0.00327331	0.00247151	0.00452424	0.00120201	0.00247391	0.000354627	0.00305029	0.00353286	0.00276404	0.00375178	0.00368837	0.00257712	0.00295855	0.0014378	0.00254965	0.00313192	0.00156743	0.00483826	0.00308588	0.00383686	0.00161757	0.000351236	0.00551426	0.00425967	0.00395728	0.0045732	0.00352674	0.000351346	0.00281541	0.00614346	0.00497794	0.00432661	0.00436652	0.00126466	0.000356271	0.00338665
1149					420.911	508.744			0.217294	0.133427	0.219924	0.142489	0.202727	0.252754	0.232688	0.220352	0.178963	0.328549	0.236763	0.0996278	0.0895103	0.200277	0.249359	0.144913	0.16291	0.120152	0.157754	0.263193	0.192681	0.170496	0.144798	0.202274	0.226717	0.188276	0.0991955	0.193071	0.226707	0.143239	0.229435	0.129949	0.227678	0.313971	0.209163	0.251312	0.197145	0.266974	0.171552	0.0815312	0.161588
1150					420.909	509.246			0.117481	0.0671548	0.116064	0.0810451	0.11556	0.129004	0.114234	0.109343	0.107337	0.171186	0.126582	0.0477284	0.0502525	0.103393	0.133657	0.0808911	0.0792009	0.0569891	0.081839	0.144932	0.101694	0.0946205	0.075914	0.0946053	0.136161	0.0963046	0.0509808	0.0988841	0.110185	0.0729039	0.118117	0.0686705	0.12194	0.160836	0.0915853	0.127698	0.103512	0.131934	0.0813241	0.0497914	0.0952887
1151			Fasciculol C	18.1963	420.856	509.747			0.0407448	0.0192191	0.0271239	0.0246857	0.0291263	0.0419195	0.0345126	0.0303212	0.0292882	0.04694	0.0337339	0.0142836	0.0145008	0.0273836	0.0382953	0.0227871	0.0261065	0.0172668	0.0257205	0.0417032	0.0292831	0.0245069	0.021601	0.0274395	0.0368522	0.0268055	0.016691	0.0262089	0.0320359	0.0177523	0.0315639	0.0177852	0.0351177	0.0434325	0.02467	0.0419448	0.0291771	0.0384861	0.0240819	0.0134016	0.0203768
1155					418.806	257.077			0.000392975	0.000368114	0.000417066	0.000349943	0.000379526	0.00328082	0.000360433	0.000350893	0.000379267	0.000358021	0.000354627	0.00543969	0.00037927	0.000832064	0.000372652	0.000356965	0.00253231	0.000378959	0.000398539	0.00488328	0.00112827	0.000383489	0.00289251	0.00037033	0.00147094	0.000374972	0.000351236	0.000381352	0.000376026	0.000347281	0.00438547	0.000352139	0.000351346	0.00417648	0.000380732	0.000411772	0.00424505	0.000353512	0.000356224	0.000356271	0.000379707
1157					418.474	379.082			0.0248927	0.017777	0.0100309	0.00436435	0.000379526	0.00113272	0.0032787	0.0140153	0.0146526	0.0131411	0.00513349	0.0184096	0.0107161	0.0103526	0.00142227	0.0024014	0.000367473	0.00120951	0.00529815	0.0672723	0.0113124	0.0050499	0.00913482	0.00693702	0.00590581	0.00625819	0.0036988	0.00241009	0.0308084	0.00323771	0.00660235	0.000352139	0.00200561	0.00756649	0.0125484	0.00251941	0.00773968	0.00463884	0.00114209	0.00835125	0.00956299
1158					418.473	404.105			0.960129	0.759232	0.391689	0.168803	0.178067	0.175013	0.192942	0.561362	0.610263	0.372319	0.211215	0.807485	0.409959	0.516938	0.182021	0.140062	0.108816	0.253918	0.383675	1.56754	0.447573	0.296196	0.387146	0.400053	0.306698	0.210198	0.0868147	0.229504	0.838844	0.145923	0.318125	0.146778	0.135769	0.392832	0.411239	0.218312	0.459222	0.476623	0.162103	0.271158	0.467334
1159			7,8-Dihydroneopterin 3'-triphosphate	2.32837	418.452	496.179			0.0190425	0.0160548	0.0166011	0.0187239	0.0068871	0.00745298	0.0136738	0.00915934	0.0129031	0.011938	0.0203434	0.0169194	0.0136329	0.00711016	0.0164811	0.0214479	0.00830915	0.0135122	0.00993332	0.0582716	0.0159199	0.0202823	0.0118003	0.0137265	0.00845532	0.0192598	0.0253615	0.00648951	0.0187468	0.00741545	0.011267	0.0175059	0.0165549	0.0119135	0.00909087	0.0103302	0.013602	0.0101459	0.0176878	0.0236926	0.0131266
1160					418.415	377.086			0.0879021	0.0704586	0.0429349	0.0162993	0.0088363	0.0138967	0.0185059	0.0514995	0.0575849	0.0430152	0.0298596	0.0734556	0.0383927	0.0415614	0.0145	0.0158794	0.00280587	0.0210439	0.0247109	0.227085	0.0450114	0.0271096	0.0372209	0.0389157	0.0297003	0.0194306	0.0130059	0.0173316	0.107739	0.00955724	0.0217324	0.0140747	0.0118993	0.0361616	0.0435101	0.0180328	0.0471635	0.02974	0.0138733	0.0320057	0.0475906
1161					418.269	342.112			0.00901091	0.00970305	0.00149956	0.0022546	0.000379526	0.00194813	0.00106834	0.00970597	0.0120874	0.00649538	0.00348485	0.0129336	0.00207461	0.004662	0.00400618	0.00149239	0.000367473	0.00322011	0.000398539	0.0433818	0.00650872	0.00272681	0.00307432	0.00199845	0.00294242	0.00218118	0.0038716	0.00146968	0.0114973	0.00133463	0.00134061	0.00229782	0.00330496	0.00376573	0.00268634	0.00196557	0.00129803	0.00441802	0.00324388	0.00107232	0.00519815
1162					418.2	152.059			0.184336	0.183726	0.163718	0.147425	0.195957	0.163827	0.156378	0.182485	0.227253	0.128658	0.126984	0.246214	0.198249	0.20561	0.178953	0.12176	0.194444	0.176206	0.217191	0.173258	0.178632	0.161437	0.226188	0.20087	0.215174	0.128304	0.082372	0.217505	0.175435	0.187901	0.263186	0.128448	0.128006	0.233165	0.142275	0.182739	0.216543	0.149843	0.113794	0.112636	0.143521
1163					418.2	405.108			0.126408	0.0985646	0.0448861	0.0188933	0.0200519	0.0212757	0.0213827	0.0761878	0.081935	0.0421452	0.0245668	0.112109	0.0473008	0.0599956	0.0239368	0.0125237	0.00967688	0.0340055	0.0348627	0.201749	0.0556228	0.0340983	0.0488186	0.0493693	0.0422577	0.0207493	0.00852414	0.0311973	0.0941223	0.0152462	0.0410364	0.0131445	0.00772645	0.0438234	0.0504095	0.0263882	0.0557346	0.0476101	0.0165449	0.0289528	0.0594517
1164					418.191	312.078			0.174903	0.0809727	0.083737	0.0597272	0.0637816	0.0778166	0.04012	0.0476796	0.08082	0.0496155	0.0636803	0.0895745	0.0452279	0.0619063	0.069071	0.0307078	0.0681257	0.0830445	0.0629697	0.252034	0.0792758	0.064806	0.0455807	0.113288	0.086395	0.0698972	0.0535204	0.172954	0.122932	0.0346258	0.0782452	0.0293695	0.0562925	0.0780431	0.129506	0.0728356	0.110899	0.0566316	0.0373308	0.0365818	0.0477634
1166					418.154	244.013			0.0218729	0.00835827	0.0326995	0.0169464	0.0234373	0.0141102	0.0221804	0.00826082	0.0127121	0.0274785	0.0339984	0.0365591	0.0238698	0.0160119	0.0150793	0.0102099	0.0108584	0.0141597	0.0417122	0.0701968	0.0230356	0.0260246	0.0397466	0.0243802	0.0305876	0.0395023	0.0110089	0.0269302	0.0504705	0.0163989	0.042598	0.0173116	0.0380377	0.0354415	0.0174333	0.0124867	0.0430458	0.0150308	0.00945572	0.0166653	0.0115309
1167					418.144	102.055			0.208677	0.0709393	0.132623	0.098873	0.15732	0.0939632	0.0976084	0.0308267	0.0915058	0.0996227	0.0855869	0.320304	0.137979	0.0982471	0.110943	0.000356965	0.0806775	0.120212	0.319506	0.267294	0.131153	0.12079	0.287719	0.14664	0.251666	0.0889646	0.0407585	0.208936	0.245184	0.121136	0.336701	0.0644455	0.109666	0.248753	0.103171	0.0983611	0.297142	0.0676602	0.0216933	0.0483576	0.059152
1168					418.137	168.027			0.0645085	0.0228733	0.035422	0.0250174	0.051735	0.0313943	0.0245843	0.0147059	0.0274068	0.0171754	0.0172687	0.0976439	0.0415124	0.0337329	0.0386011	0.000356965	0.0256134	0.0355151	0.101809	0.075773	0.0391325	0.0281868	0.0894561	0.0514024	0.0788922	0.0232594	0.000351236	0.0716161	0.0742932	0.0282774	0.106271	0.0205437	0.0257889	0.078843	0.0258114	0.0338032	0.0913728	0.0233335	0.00312842	0.000356271	0.0149988
1169					418.127	128.034			0.272947	0.178985	0.245111	0.182068	0.249425	0.198972	0.197693	0.136155	0.187282	0.190593	0.197419	0.35119	0.216808	0.18911	0.208957	0.131507	0.16954	0.207349	0.361075	0.361426	0.221681	0.219554	0.337276	0.241018	0.298433	0.192265	0.132853	0.285429	0.316158	0.36747	0.386385	0.3599	0.203101	0.321174	0.210409	0.203775	0.430555	0.163983	0.132736	0.148332	0.168817
1170					418.127	145.061			6.31779	6.23729	7.2712	5.70262	4.90589	5.58708	4.34003	4.34462	4.59841	0.250542	6.0347	6.33329	5.43326	4.92987	6.57075	5.24039	5.98392	5.56262	5.71265	12.329	5.6843	4.60633	5.78795	0.329767	6.54725	6.38577	4.56328	8.68251	6.51488	3.91227	5.55888	3.96303	5.12022	5.39978	0.140906	5.66778	6.86509	0.0928076	4.32869	5.3492	5.67915
1171					418.121	250.03			0.0118178	0.0042662	0.00649353	0.00304627	0.011219	0.00696777	0.00510845	0.00429366	0.00716101	0.00387941	0.00331008	0.0207016	0.00734973	0.00827075	0.00416498	0.000356965	0.00473389	0.00875394	0.0210724	0.00614311	0.00745553	0.00495048	0.0186435	0.0099672	0.0192527	0.00487897	0.00139738	0.0129843	0.00942825	0.0085311	0.0230586	0.00478263	0.00490011	0.0151993	0.00397573	0.00399131	0.0239171	0.00725422	0.000356224	0.000356271	0.00355212
1173					418.077	326.017			0.00414782	0.00197985	0.00366168	0.000925007	0.00500865	0.00213562	0.000914579	0.000350893	0.00298602	0.00440605	0.00242522	0.00436669	0.00471584	0.00135433	0.00099653	0.000356965	0.00196207	0.00337986	0.00483872	0.00730036	0.00291064	0.00308571	0.0064108	0.00266406	0.00485518	0.00472674	0.000351236	0.00339558	0.00513079	0.0026602	0.00721209	0.002597	0.00340761	0.0039218	0.00192626	0.00402717	0.00359086	0.00424618	0.00224834	0.000356271	0.000982094
1175					418.047	228.048			0.0152237	0.00476886	0.0078813	0.00590015	0.0135492	0.00379849	0.00410691	0.0050986	0.00701043	0.0073398	0.00684982	0.0274611	0.0114976	0.00717272	0.00374586	0.00115848	0.00430576	0.0123793	0.0277847	0.0245576	0.0100795	0.0101101	0.0177531	0.0155231	0.0226767	0.0069222	0.000351236	0.0198418	0.0222255	0.00879638	0.0303641	0.00592363	0.00736737	0.0194248	0.00656545	0.00491722	0.0206553	0.0091672	0.000356224	0.00140368	0.000379707
1176			Perfluorohexane sulfonic acid	19.5976	418.044	401.13			0.197552	0.134462	0.0845107	0.0270636	0.026078	0.0314943	0.028764	0.0991049	0.111252	0.0807034	0.0529742	0.151489	0.0720354	0.0837747	0.0309111	0.0242231	0.0194925	0.0411733	0.0514825	0.483097	0.0915819	0.0580593	0.0695691	0.0790789	0.0540499	0.0442258	0.0188213	0.0506507	0.186643	0.0223708	0.0668328	0.022398	0.0233719	0.0686371	0.0867316	0.040541	0.0894008	0.0633399	0.0295494	0.0605677	0.0795126
1177					418.042	488.162			0.012785	0.00324001	0.00285522	0.000349943	0.000379526	0.000350496	0.000360433	0.000350893	0.00323544	0.00181364	0.0012964	0.020473	0.00370215	0.00198331	0.000372652	0.000356965	0.000367473	0.000378959	0.00521434	0.0321584	0.00460121	0.000383489	0.00744447	0.00288663	0.00642626	0.000374972	0.000351236	0.000381352	0.014703	0.000818998	0.00784456	0.000352139	0.000351346	0.00446068	0.00106343	0.000411772	0.0103587	0.000825147	0.000356224	0.000356271	0.000379707
1181					417.897	107.066			0.0127428	0.0109348	0.00735584	0.00653276	0.0085391	0.00842933	0.00783166	0.00965896	0.00846975	0.00657467	0.00595115	0.0103703	0.0118153	0.00974886	0.00909298	0.0064375	0.00930072	0.00947808	0.0135433	0.0071838	0.00899958	0.00755924	0.0129973	0.00971093	0.0137878	0.00640154	0.000351236	0.0114932	0.00971823	0.00892017	0.0141987	0.00680786	0.00466649	0.011936	0.0063257	0.0105483	0.00848406	0.00821433	0.00401248	0.000356271	0.00478143
1184					417.456	320.01			0.015627	0.0156066	0.0299674	0.0220838	0.0144885	0.0156197	0.0253839	0.0150384	0.0206739	0.0324972	0.0495607	0.0142854	0.0208273	0.0186221	0.0163511	0.0378732	0.0114943	0.0172445	0.0156278	0.0224827	0.0215678	0.0327012	0.0165885	0.0189774	0.0100384	0.0303362	0.0457662	0.0176651	0.0308308	0.0172181	0.0181818	0.0293514	0.0440085	0.021799	0.0279347	0.0199034	0.022176	0.0151797	0.0333606	0.0445286	0.0239991
1185					417.437	161.045			1.28326	1.23712	1.0959	1.02045	1.14784	1.06754	0.952702	1.24181	1.3918	0.815745	0.662273	1.32995	1.16881	1.01104	1.18713	0.672835	1.64749	1.1429	1.26416	1.50631	1.14235	1.06938	2.18379	1.11256	1.2485	0.989362	0.413372	2.63522	1.17222	1.10373	1.29789	0.769488	0.645242	1.38547	1.45487	1.45504	1.19626	1.10802	0.798421	0.700515	1.14898
1186					417.203	183.052			0.0478455	0.0209494	0.0191424	0.0119116	0.02015	0.0260909	0.0127742	0.0231267	0.0281157	0.0201867	0.0250087	0.0375364	0.0206389	0.0171163	0.0191539	0.0160723	0.0196823	0.0201673	0.0234781	0.0783947	0.0253771	0.0216269	0.0229151	0.0296831	0.0319913	0.0230873	0.00385384	0.0459441	0.0219161	0.0139754	0.0352104	0.0194159	0.0189054	0.0172858	0.0305125	0.0265432	0.032741	0.0165884	0.00562284	0.00559691	0.00741872
1190					416.78	602.733			0.0092668	0.0155128	0.0236633	0.0113549	0.0140229	0.0185142	0.0143698	0.00906856	0.00880362	0.0259668	0.0180441	0.0175684	0.0191921	0.00530673	0.0169795	0.0186775	0.00534582	0.00551838	0.0094952	0.0238149	0.0145243	0.0150397	0.00738163	0.0210051	0.00882071	0.0168065	0.00986145	0.0119787	0.0262064	0.0178527	0.0108396	0.0100193	0.0234354	0.0216619	0.0113143	0.0114538	0.0209212	0.00999066	0.00956713	0.0062159	0.00960078
1195					414.479	550.244			0.0602863	0.0287741	0.0582697	0.0445437	0.0402682	0.0670219	0.0591257	0.0549857	0.0657223	0.0954365	0.0640438	0.0177788	0.0241792	0.0396436	0.0629162	0.0605352	0.040965	0.048778	0.0366494	0.078724	0.0524324	0.0388074	0.0248321	0.0595648	0.0564964	0.0695745	0.0271819	0.0538333	0.0531684	0.0277447	0.0454896	0.0401087	0.0610178	0.0996235	0.0587511	0.0613986	0.0378994	0.0640214	0.0459923	0.0304894	0.0482014
1196					414.477	311.074			1.46369	0.653154	0.78139	0.573464	0.772396	0.671849	0.457911	0.436626	0.633358	0.527702	0.579738	0.922985	0.411886	0.518598	0.747079	0.349159	0.598642	0.796605	0.63214	2.23184	0.73801	0.622194	0.468295	1.0366	0.731653	0.578326	0.249413	1.57832	0.948305	0.329904	0.79356	0.326054	0.561073	0.653046	1.23703	0.752568	0.91716	0.556545	0.37876	0.726657	0.495978
1198					414.416	240.037			1.76741	0.983048	1.09124	0.590232	0.888937	0.892891	0.551397	0.59765	1.10164	1.01002	0.971845	1.44527	0.903855	0.500504	1.37644	0.423254	0.656819	1.04957	0.838003	2.86954	1.02548	0.788682	0.857177	1.48205	0.886179	0.834752	0.755769	1.63133	1.19131	0.489422	1.29761	0.470609	0.753167	1.09064	1.19182	1.20513	1.27063	0.81584	0.483188	1.45989	0.692985
1199					414.378	340.101			0.0474919	0.0277422	0.0355201	0.0161416	0.0259123	0.0301308	0.0117985	0.0181044	0.0298384	0.0167214	0.0213218	0.0363711	0.0135644	0.0145595	0.0270959	0.0112301	0.0224171	0.0305339	0.016394	0.0719099	0.02624	0.0170433	0.0128461	0.0298475	0.0536485	0.0169397	0.00977787	0.0618047	0.0278691	0.0145201	0.0305939	0.0110265	0.0228242	0.0203081	0.0428388	0.0453508	0.0429365	0.0224665	0.00939018	0.0184819	0.0154598
1200					414.278	153.041			0.210971	0.117759	0.116898	0.077083	0.106086	0.11491	0.0726924	0.0650949	0.125244	0.109264	0.110813	0.165691	0.116549	0.0586427	0.166711	0.0454519	0.0644991	0.114211	0.0997329	0.349281	0.120379	0.10053	0.0999	0.188498	0.0994021	0.101225	0.0696583	0.206944	0.152156	0.0534435	0.162887	0.0559643	0.0862196	0.139021	0.15018	0.14109	0.16085	0.0935077	0.0509956	0.163187	0.0703404
1202					414.127	262.019			0.085047	0.048592	0.0558482	0.0289812	0.0424386	0.0454598	0.0269695	0.0283686	0.049067	0.0407525	0.0398514	0.0719181	0.0419143	0.0252417	0.064626	0.0178262	0.0336296	0.0506386	0.0434347	0.135994	0.0488299	0.0367057	0.0395081	0.0746449	0.0413121	0.041694	0.0304564	0.0868832	0.05729	0.0222082	0.0628213	0.0183824	0.0258978	0.058515	0.0543368	0.0596019	0.0646758	0.0439499	0.0191396	0.0223699	0.0338947
1204					414.036	241.04			0.108463	0.0537583	0.0681684	0.0358432	0.0532149	0.0569454	0.0400441	0.0301519	0.0663302	0.0578108	0.0708669	0.0835027	0.0503738	0.031609	0.0816708	0.0411658	0.0364212	0.0611663	0.0501726	0.160935	0.0619307	0.0469423	0.0464488	0.0954541	0.055488	0.0561392	0.0524007	0.10179	0.0715597	0.0253554	0.0771696	0.0342421	0.0558853	0.0742122	0.0793566	0.073115	0.0852702	0.0488211	0.0388971	0.0491623	0.0405027
1205					413.795	232.046			0.00167038	0.000368114	0.000417066	0.000349943	0.00105543	0.000350496	0.000360433	0.000350893	0.000379267	0.000358021	0.000354627	0.00149964	0.0018349	0.000359839	0.00203216	0.00113514	0.000367473	0.000378959	0.000398539	0.000380883	0.00072011	0.000383489	0.00207071	0.00037033	0.00291206	0.000374972	0.00124429	0.000381352	0.00318425	0.00258409	0.000416587	0.000352139	0.000351346	0.000426346	0.000380732	0.000411772	0.00185846	0.000353512	0.000356224	0.000356271	0.000379707
1206					413.788	333.056			0.120174	0.0668926	0.0807788	0.0520064	0.0662587	0.0661105	0.0423501	0.0423429	0.0587988	0.0518285	0.0428574	0.0849276	0.0426284	0.0382484	0.0731506	0.0319807	0.0635602	0.0715229	0.0576049	0.18458	0.0669301	0.0577642	0.046465	0.0881991	0.0703284	0.0560448	0.0514233	0.136085	0.0869359	0.033695	0.0719597	0.0318742	0.0528915	0.0695954	0.117005	0.0732346	0.0907747	0.053361	0.033155	0.0649879	0.0461949
1207					413.596	183.015			0.0542709	0.0366919	0.0384049	0.0323764	0.0359062	0.0317452	0.0324952	0.0271149	0.0347555	0.044646	0.0400983	0.0362871	0.0384243	0.0300491	0.0363728	0.0290753	0.0322436	0.0308173	0.0337758	0.0504379	0.0362994	0.0375325	0.0349379	0.0255928	0.030038	0.0382069	0.0250245	0.0308781	0.0477257	0.0291262	0.0442657	0.0301818	0.0316501	0.037562	0.0459902	0.0443477	0.0374933	0.0322369	0.0375442	0.0442804	0.0383838
1208					413.497	165.005			3.12357	1.35851	1.78881	1.17614	1.38112	1.32786	0.981336	0.856107	1.5808	1.75364	1.72374	1.86566	1.29328	0.85098	1.97921	0.8386	1.04736	1.47529	1.30008	4.03979	1.58709	1.5362	1.09769	2.13913	1.36575	1.5474	1.55905	2.28562	2.05204	0.941389	1.78256	0.791077	1.45962	1.67266	2.01176	1.55907	1.78327	1.15207	0.9739	2.08258	1.10404
1209					413.055	273.072			0.0531085	0.0394993	0.0278165	0.0359912	0.0310336	0.0240185	0.0221788	0.022875	0.0277877	0.0154928	0.0263353	0.0315398	0.0326828	0.0234848	0.0521032	0.0189493	0.0451018	0.0380451	0.0387014	0.0709255	0.0338836	0.0270012	0.0289976	0.0322369	0.0479883	0.0181293	0.0196518	0.0685555	0.0427423	0.0235033	0.0425915	0.0255795	0.0218825	0.0200562	0.037646	0.0263781	0.0318688	0.0277535	0.0167217	0.0163515	0.0370955
1211					412.582	253.049			0.00299447	0.00231618	0.0125964	0.00395195	0.00376902	0.00257043	0.00689428	0.00227653	0.00139372	0.0117643	0.0166633	0.00150043	0.00371853	0.00226287	0.00398657	0.0103887	0.00129194	0.00307225	0.00123936	0.0101963	0.00524238	0.00847534	0.00346672	0.00564109	0.00311741	0.0453278	0.0171903	0.00674157	0.00814606	0.00428461	0.00157112	0.00547267	0.0122228	0.00549624	0.00589586	0.00484061	0.00581572	0.00229486	0.0119118	0.016931	0.0075549
1212					412.399	203.022			0.427049	0.399304	0.819677	0.398134	0.553472	0.389755	0.414975	0.371588	0.498513	0.577165	0.523135	0.376574	0.423431	0.329814	0.495739	0.567588	0.321892	0.479253	0.434408	0.436486	0.461898	0.567306	0.413874	0.396628	0.381537	0.580606	0.496371	0.378402	0.464822	0.133301	0.469397	0.490236	0.531195	0.432492	0.432178	0.437563	0.425266	0.390414	0.562306	0.535438	0.448336
1213					412.397	459.204			0.0182266	0.021855	0.0626503	0.0131473	0.0507281	0.0228978	0.0166359	0.0123715	0.00812903	0.011335	0.0232047	0.0271264	0.0392015	0.0189461	0.0436767	0.0117747	0.00199587	0.00487367	0.0226068	0.0103854	0.0220884	0.0138912	0.0283433	0.0116024	0.0423012	0.0282786	0.0412713	0.0186714	0.0527684	0.0314848	0.0679964	0.0402789	0.039494	0.0178821	0.00454318	0.0243518	0.0300191	0.0195055	0.00553541	0.000356271	0.0133583
1214					412.301	459.706			0.0074654	0.0133287	0.0342942	0.00872663	0.0250459	0.00907976	0.00997559	0.00536089	0.00261615	0.00378062	0.00723147	0.0125276	0.0152154	0.00605146	0.0137026	0.00458757	0.000367473	0.00345061	0.0116209	0.00566666	0.0100048	0.00691298	0.0124573	0.00606521	0.0190114	0.0107704	0.0160575	0.00989782	0.0215237	0.0131372	0.0284332	0.0217117	0.0195721	0.00581072	0.000380732	0.00942967	0.0113735	0.00825693	0.00133155	0.000356271	0.00459036
1215					411.95	368.961			0.00661714	0.00626637	0.00908087	0.00546192	0.00517381	0.00573461	0.0068998	0.00314527	0.0094007	0.00589155	0.00350109	0.0045667	0.00599025	0.00504364	0.00904805	0.00367256	0.00466916	0.00613375	0.00950552	0.00679408	0.00612984	0.00690943	0.00676245	0.00553505	0.00815154	0.00275099	0.00647657	0.00650301	0.0078832	0.00653453	0.00704478	0.00598671	0.00215371	0.00884597	0.00623234	0.00870441	0.00745391	0.00805564	0.00543833	0.00537033	0.00602994
1216					411.707	118.022			0.399557	0.252217	0.416591	0.234013	0.3374	0.269966	0.215994	0.205695	0.313471	0.311674	0.261731	0.33427	0.280813	0.236388	0.368808	0.218504	0.293324	0.299432	0.336815	0.380988	0.298383	0.346698	0.352902	0.273127	0.314544	0.291843	0.272088	0.386854	0.401759	0.262189	0.350263	0.221104	0.313515	0.41435	0.343188	0.393316	0.357038	0.259003	0.255487	0.291809	0.245576
1217					411.652	73.0286			1.35023	0.91566	1.31265	0.948929	1.18481	1.09546	1.05196	0.935379	1.18082	1.00488	0.965537	1.1717	1.05574	0.942982	1.75305	1.00381	1.03549	1.12396	1.26037	1.35996	1.13267	1.23625	1.21418	1.119	1.14189	1.05448	0.928688	1.27615	1.2356	0.939854	1.36741	1.03942	1.08805	1.42993	1.23915	1.31056	1.14649	0.958556	0.980209	1.09105	1.00201
1219					411.548	127.896			0.174241	0.245038	0.358244	0.155349	0.256882	0.142663	0.147932	0.281345	0.141107	0.226957	0.335226	0.154151	0.159765	0.167958	0.177716	0.179131	0.194257	0.209928	0.352137	0.220922	0.214047	0.162468	0.16748	0.184739	0.364646	0.178456	0.166562	0.178464	0.314256	0.207981	0.199742	0.132953	0.19773	0.153846	0.172474	0.187705	0.184311	0.160461	0.129494	0.178091	0.163892
1220					411.439	102.027			0.0702895	0.0819282	0.0405611	0.0395494	0.106153	0.146431	0.0591177	0.275368	0.0909657	0.0459523	0.073831	0.134019	0.0688014	0.143727	0.0536773	0.0744159	0.0873547	0.0503988	0.0674127	0.0771035	0.0893529	0.0618095	0.107654	0.113396	0.0959997	0.0943404	0.0428678	0.117505	0.0493363	0.0508219	0.127975	0.104223	0.0595996	0.061581	0.0588251	0.15288	0.0550998	0.138208	0.0527882	0.0455371	0.0527873
1222					411.302	188.056			0.103792	0.0621208	0.111066	0.0461792	0.0709924	0.0580751	0.0453741	0.0605208	0.0982818	0.0740759	0.0859235	0.0703157	0.0801987	0.0815974	0.0875367	0.043016	0.114697	0.0711965	0.0877743	0.15411	0.0803422	0.0942587	0.10481	0.0810364	0.0748245	0.0645483	0.0546662	0.0979585	0.113538	0.0655138	0.0902146	0.0579424	0.14169	0.13241	0.0814323	0.131411	0.0547611	0.0728258	0.046394	0.102057	0.0692404
1223					411.219	189.076			0.0364582	0.0184387	0.0249133	0.0406904	0.0138891	0.0191664	0.0189578	0.0200088	0.0321868	0.0233293	0.0277008	0.0202464	0.0176654	0.0262882	0.029088	0.0268887	0.0152045	0.0311987	0.0302538	0.0388892	0.0255731	0.0193296	0.0170899	0.021088	0.0309853	0.0281249	0.0282783	0.0280305	0.0293861	0.0138425	0.0230395	0.0167019	0.032375	0.0242503	0.0289739	0.0410096	0.0255366	0.0227304	0.0233444	0.021928	0.0232358
1225					410.859	121.044			1.12263	0.990127	1.17279	1.00221	1.05474	0.923829	1.04775	0.945247	1.12487	0.961115	0.914615	1.1185	1.06075	0.950381	0.997958	0.955273	1.01788	1.00475	1.19211	0.914972	1.02362	1.08795	1.02454	1.05803	0.951349	0.837705	0.841972	1.06125	1.0743	0.973509	1.14532	0.983336	0.981096	1.15579	1.032	1.01512	0.987531	0.995567	1.04261	0.908654	1.06354
1227					410.664	320.075			0.256864	0.0894589	0.144483	0.0736479	0.121826	0.0915572	0.0624599	0.0602647	0.140607	0.0539927	0.0855282	0.135501	0.0584617	0.0783415	0.100728	0.0286931	0.111381	0.102376	0.100178	0.397098	0.114672	0.095318	0.057969	0.156987	0.126791	0.0830087	0.041594	0.204455	0.116359	0.0438573	0.161865	0.0299367	0.0868339	0.134163	0.150222	0.134497	0.165754	0.0567047	0.0340643	0.086818	0.0460392
1231					409.844	242.051			0.273126	0.200697	0.179703	0.145535	0.20041	0.160826	0.14079	0.16393	0.19713	0.153892	0.161183	0.277737	0.171583	0.165804	0.19286	0.154816	0.179108	0.195766	0.177504	0.2409	0.186665	0.201216	0.237785	0.242908	0.214173	0.178304	0.116417	0.207483	0.203463	0.186686	0.244986	0.125894	0.144737	0.254825	0.195865	0.273012	0.195309	0.215591	0.146718	0.165819	0.197484
1232			Disodium malate	-16.9003	409.817	179.055			2.63063	1.75108	1.74337	1.3271	1.7141	1.54922	1.33254	1.61979	1.68952	1.55405	1.73009	2.67671	1.50648	1.4394	1.73511	1.68326	1.49418	1.5337	1.42438	2.84921	1.7492	1.99834	2.07235	2.50793	1.91244	1.79254	1.22271	1.9277	2.06799	1.49991	2.25094	1.10242	1.51214	2.24167	1.91917	2.64808	1.849	1.95972	1.33869	1.62254	1.74185
1233					409.815	239.077			1.61349	1.02451	1.04286	0.727838	1.00318	0.860913	0.707785	0.920576	0.96678	0.910033	1.14608	1.64479	0.826048	0.8041	0.957767	0.959603	0.846407	0.884179	0.846858	1.64077	1.01673	1.11252	1.19847	1.44512	1.09517	1.0196	0.825928	1.12707	1.22831	0.857554	1.38911	0.666529	0.983341	1.26207	1.0461	1.57289	1.08409	1.11661	0.831254	1.11757	1.00046
1234			2-Chlorophenylhydrazine hydrochloride	24.2486	409.793	180.059			0.128481	0.0927035	0.0908666	0.0714683	0.097815	0.0863786	0.0722061	0.0819959	0.0908168	0.0759694	0.0967293	0.144973	0.0766544	0.0772435	0.0923009	0.0767689	0.0760433	0.0836177	0.0750653	0.1502	0.0919149	0.103975	0.108921	0.133253	0.0977841	0.0853054	0.066701	0.102664	0.10712	0.0807466	0.114494	0.0588812	0.0829523	0.115319	0.108353	0.142019	0.0937269	0.113729	0.0662274	0.0821217	0.100489
1235					409.781	740.29			0.0232448	0.0216293	0.0358746	0.0164871	0.0404382	0.0176287	0.020204	0.0129041	0.00848075	0.0251473	0.0305993	0.0177335	0.0215397	0.0145659	0.026563	0.014263	0.0101203	0.00940422	0.0278196	0.0139886	0.0204318	0.0179059	0.0193919	0.0134539	0.0160555	0.0158749	0.0149232	0.0176037	0.0229745	0.0178014	0.0301273	0.0164576	0.0207826	0.0250631	0.0119875	0.0153312	0.0305391	0.0224782	0.00927529	0.00418428	0.0157276
1236					409.767	125.024			0.0718154	0.0642201	0.0477151	0.0644212	0.0412584	0.0309888	0.0486328	0.0503075	0.0567479	0.0458805	0.0680436	0.0535401	0.0544754	0.033084	0.0617011	0.0457481	0.0289235	0.0510963	0.0393285	0.0524506	0.0505189	0.0672763	0.0441214	0.0592613	0.0407551	0.100252	0.0439644	0.0545352	0.0345596	0.0366378	0.0506064	0.0477352	0.0603807	0.0624006	0.0742665	0.0716991	0.0724539	0.0952075	0.049919	0.0707748	0.0502989
1237					409.767	243.055			0.0135113	0.00953408	0.0094956	0.00917239	0.00904336	0.00767308	0.00684087	0.00760571	0.00802675	0.0085984	0.00590286	0.0137862	0.0101131	0.00682553	0.00985653	0.00300187	0.00864377	0.00565666	0.00470421	0.0125035	0.00852479	0.0118151	0.011047	0.0116542	0.0100105	0.00874529	0.000351236	0.0107451	0.0103157	0.0101769	0.0125525	0.00492772	0.00509241	0.0119251	0.00741201	0.0141337	0.0105519	0.0112072	0.00705954	0.00238849	0.0109138
1239					409.7	215.032			0.116734	0.0840527	0.104659	0.06803	0.0857616	0.0684221	0.0701556	0.0593151	0.0788762	0.0973477	0.119653	0.102481	0.0703139	0.0651696	0.0873973	0.111258	0.0671684	0.0731468	0.0619327	0.135591	0.0863733	0.109176	0.08932	0.120076	0.0805771	0.210398	0.108883	0.0738415	0.109357	0.0667269	0.0980175	0.0588741	0.0991282	0.100272	0.0905863	0.109668	0.0885112	0.0876441	0.0942995	0.101312	0.0894227
1240			Tetracosanoic acid	-8.73306	409.637	369.641			0.0187653	0.0113895	0.0195481	0.00556834	0.0221583	0.0101718	0.0102029	0.00583894	0.00872171	0.0117765	0.012959	0.0142798	0.0107847	0.00727498	0.0145106	0.00750714	0.00554231	0.0044874	0.0152733	0.0095277	0.0113144	0.0108011	0.0122071	0.00859663	0.00989685	0.00757104	0.00273322	0.0128491	0.0100843	0.0104686	0.0164386	0.00681213	0.0106416	0.0187569	0.00840483	0.0108657	0.0159918	0.0139483	0.00413383	0.000356271	0.0097215
1241					409.508	240.08			0.0971506	0.0645304	0.0727919	0.0530848	0.0581121	0.0522072	0.0496659	0.0596603	0.0574666	0.0616588	0.0808152	0.0892967	0.0564127	0.0535059	0.0616094	0.0690303	0.0517649	0.0543458	0.0470454	0.116814	0.0653484	0.0800481	0.0744941	0.0915714	0.0620493	0.0796625	0.0548176	0.0699234	0.0902351	0.0545235	0.0806347	0.0483884	0.0718858	0.0857184	0.0709188	0.0968804	0.0634138	0.0660135	0.0578817	0.0737253	0.0716689
1242					409.122	190.035			0.000392975	0.000368114	0.000417066	0.000810442	0.00515603	0.000350496	0.00225819	0.000350893	0.000379267	0.00108614	0.00175615	0.000366226	0.00113041	0.00103244	0.000372652	0.0012649	0.000367473	0.000378959	0.00114796	0.00254162	0.00109642	0.00229554	0.00186377	0.00037033	0.000345742	0.00224361	0.00216871	0.000381352	0.000376026	0.000347281	0.000416587	0.000352139	0.00244479	0.00141101	0.000380732	0.000977868	0.001304	0.000353512	0.00114426	0.000356271	0.00088419
1244					408.925	214.832			0.305847	0.261153	0.270653	0.234519	0.261731	0.236214	0.261668	0.256282	0.274686	0.2897	0.251718	0.256381	0.191825	0.21133	0.247622	0.283502	0.322117	0.242003	0.266476	0.313647	0.261954	0.255058	0.265525	0.244437	0.197371	0.288024	0.264245	0.291682	0.255782	0.265305	0.389646	0.270956	0.337837	0.303835	0.550486	0.513184	0.227887	0.316357	0.245249	0.297647	0.253975
1246					408.553	244.068			0.0165406	0.00785974	0.00527791	0.00253421	0.0113413	0.00640327	0.000360433	0.00685902	0.00629334	0.0036467	0.00407904	0.0161208	0.00682334	0.00473663	0.00335863	0.00250179	0.0072462	0.00771504	0.0123844	0.0355135	0.00837979	0.0021326	0.00878445	0.00982874	0.00709007	0.00513502	0.00348457	0.0184138	0.00662746	0.00307447	0.012583	0.00104807	0.0053096	0.00486449	0.00975455	0.00958178	0.0117376	0.00503124	0.0012933	0.00226416	0.00142818
1251			4,6-Dichloro-3-methylcatechol	16.4244	407.773	194.038			0.0642626	0.0337031	0.0306333	0.0241179	0.0394835	0.0209735	0.0232147	0.0327295	0.0407114	0.0258123	0.0243674	0.0451289	0.0226713	0.0230938	0.0345823	0.0147586	0.0378763	0.0274801	0.0300601	0.045952	0.0320806	0.0457959	0.0355014	0.0375526	0.0502097	0.0227261	0.0521221	0.0472933	0.0402113	0.0240401	0.0424409	0.0185194	0.0367059	0.0398673	0.0293538	0.0418533	0.0420988	0.0340046	0.0233096	0.0267516	0.0205439
1252					407.625	173.092			0.160884	0.0145132	0.0719845	0.0492727	0.0808734	0.0445184	0.026491	0.0803681	0.124033	0.0873281	0.0523491	0.101394	0.0561682	0.0121048	0.106723	0.062033	0.33927	0.108472	0.0188583	0.0319615	0.08148	0.185561	0.0664043	0.0119403	0.0889105	0.063034	0.000351236	0.049292	0.0777192	0.349612	0.0784749	0.0820797	0.164248	0.321782	0.0707743	0.274559	0.00774389	0.0834591	0.115529	0.178018	0.176927
1253					407.261	158.045			0.0224374	0.0350961	0.0493639	0.019118	0.0705473	0.0409954	0.0458805	0.0240176	0.00818072	0.0807348	0.0641452	0.125203	0.107444	0.0172488	0.0454595	0.0345643	0.000367473	0.000378959	0.0496746	0.0461955	0.0443526	0.0479775	0.0502563	0.0360846	0.0250481	0.0387117	0.0449718	0.0246	0.0847765	0.0816142	0.0303917	0.0338799	0.0604943	0.0423829	0.0233525	0.0186223	0.123056	0.0413902	0.0137301	0.00270157	0.046493
1255					407.026	259.065			0.0196612	0.0284931	0.023979	0.0153487	0.0181604	0.0222681	0.0154477	0.0184567	0.0230227	0.0115892	0.0134582	0.0177327	0.0218946	0.0171384	0.0233769	0.00888947	0.0322943	0.0334688	0.0212536	0.0163024	0.0201118	0.0128138	0.0187186	0.0152348	0.0419039	0.0164883	0.0112576	0.0417913	0.0194779	0.0170315	0.0320054	0.012226	0.00804869	0.0174868	0.0218295	0.0244753	0.0346951	0.023807	0.0126235	0.00599977	0.019048
1256					407.008	196.07			0.010884	0.0144632	0.0131806	0.00714877	0.013273	0.0116674	0.00658917	0.0126533	0.0155385	0.00950397	0.0111401	0.0132751	0.00826026	0.00846923	0.0144212	0.00856098	0.0173144	0.0145949	0.0101586	0.0200208	0.0120559	0.0033648	0.00779158	0.00818276	0.0255402	0.0121901	0.00345814	0.0206445	0.0140633	0.00782059	0.0195637	0.00553494	0.00808169	0.00646263	0.0137661	0.0118802	0.0169063	0.016711	0.00528385	0.00417243	0.0120419
1257					406.99	330.051			0.0067596	0.00212909	0.00518023	0.00413141	0.00283773	0.00277304	0.00532624	0.00170256	0.00343591	0.00362381	0.0105401	0.00577183	0.00103538	0.00422781	0.00228868	0.00920307	0.00122086	0.0020232	0.00190509	0.0167588	0.00464372	0.00386313	0.0025263	0.00566721	0.00314988	0.0086636	0.0110908	0.0111352	0.00784318	0.00239033	0.00109745	0.00331899	0.012977	0.00614781	0.00474207	0.00672159	0.00451032	0.00339824	0.00485023	0.00968792	0.00245303
1259					406.887	132.085			0.0193549	0.0326591	0.0280496	0.0191723	0.0229782	0.0242978	0.010814	0.0245153	0.0327334	0.00314852	0.033257	0.0251048	0.0281976	0.00558397	0.0302204	0.00779412	0.0314677	0.0311362	0.0150662	0.0652674	0.0245409	0.000383489	0.0192271	0.0147682	0.070603	0.0159593	0.000351236	0.0504795	0.0341284	0.00921781	0.0414571	0.0147266	0.0209112	0.0188511	0.0259972	0.0297798	0.0431759	0.0247546	0.00730225	0.000356271	0.0244957
1260			Hypaconitine	19.5921	405.858	616.73			0.00408665	0.00853835	0.0151228	0.00450044	0.00751595	0.0103653	0.00477947	0.00772497	0.00420673	0.0131388	0.00972232	0.00691307	0.0092338	0.00402406	0.00491444	0.00665308	0.00270277	0.00320922	0.00388608	0.00877496	0.00700066	0.00675558	0.00440809	0.00774892	0.00556814	0.00412724	0.00148462	0.00759203	0.0101437	0.00955647	0.00636595	0.00571046	0.0116138	0.0106137	0.00510882	0.00271502	0.0108346	0.00395496	0.00423684	0.00154811	0.00618133
1262					405.175	404.104			0.118347	0.0776086	0.0296327	0.0301652	0.115072	0.022152	0.0271713	0.031451	0.0388172	0.0567187	0.0423269	0.0462914	0.0453937	0.0866301	0.0557586	0.0440131	0.0763535	0.0296141	0.0727879	0.0921109	0.0569208	0.0754484	0.0709503	0.0695416	0.104852	0.104262	0.0305692	0.0828284	0.0871582	0.0288055	0.121025	0.032345	0.0227377	0.0652346	0.0544749	0.0668666	0.0397692	0.0877426	0.0752044	0.107952	0.0391094
1264					404.824	337.125			0.00456478	0.00233857	0.00488911	0.0011147	0.00760323	0.00317445	0.00326378	0.00113298	0.00267556	0.00249123	0.000354627	0.00304992	0.00328594	0.00135257	0.00370175	0.000782929	0.00511188	0.00283788	0.00462473	0.016365	0.00373578	0.00434103	0.00271921	0.00664391	0.013416	0.00626364	0.0022011	0.00708963	0.00479248	0.00335902	0.00287363	0.00172297	0.00228504	0.00902213	0.00846646	0.00624213	0.00309779	0.00418133	0.00110206	0.0019538	0.000379707
1265					403.978	284.063			1.38738	0.608276	0.990296	0.608327	0.727132	0.987032	0.550684	0.588931	0.781628	0.588714	0.683129	1.19316	0.50947	0.632101	0.581131	0.44958	0.84781	0.855095	0.802095	3.36139	0.886668	0.539863	0.599811	1.27178	0.985572	0.688908	0.779263	1.71401	0.677053	0.371326	0.872194	0.348624	0.795998	0.892597	1.30272	0.715803	0.973755	0.44502	0.190703	0.838817	0.36983
1266					403.977	285.067			0.102998	0.0432069	0.0804454	0.0456508	0.0624344	0.0745073	0.0469406	0.0400885	0.0647913	0.0452545	0.0522889	0.0970532	0.0418117	0.0460182	0.0492784	0.033466	0.0625774	0.0716261	0.0683657	0.271336	0.070007	0.0426028	0.0471392	0.0944457	0.0759129	0.0606359	0.0614317	0.139822	0.0540792	0.0267604	0.0616269	0.0269464	0.0611423	0.076264	0.106478	0.0472859	0.0775988	0.0320075	0.0148505	0.0703166	0.0277492
1268					403.844	306.045			0.108542	0.0497618	0.0809877	0.0439758	0.0512264	0.0724578	0.0380069	0.0401184	0.056789	0.0401601	0.0402408	0.090165	0.0355288	0.0490955	0.0417452	0.0261405	0.0648715	0.0665828	0.0640686	0.245035	0.065275	0.039312	0.0451746	0.0962055	0.0774284	0.046541	0.0515574	0.137386	0.051623	0.0305432	0.0653712	0.0225184	0.0466807	0.0701572	0.0944917	0.0580279	0.071016	0.0352214	0.0140171	0.0497518	0.0259809
1269					403.414	210.053			0.00491302	0.00460375	0.00647962	0.00603834	0.00461246	0.00510472	0.00566519	0.00632349	0.00569484	0.0060828	0.00126855	0.00502058	0.0069332	0.00544385	0.00422119	0.00542109	0.00553899	0.003213	0.00729821	0.00323017	0.00515535	0.00508207	0.00446792	0.00752054	0.00525815	0.0059476	0.00744163	0.00252606	0.00269143	0.00425133	0.00809107	0.00611853	0.00643281	0.00102618	0.00651731	0.00824248	0.00401572	0.00549879	0.00667303	0.00789314	0.00580887
1271					403.077	316.116			0.44842	0.323234	0.255884	0.14	0.199678	0.110348	0.164104	0.127733	0.188218	0.127379	0.206278	0.469422	0.344825	0.138198	0.432904	0.151617	0.13248	0.117061	0.26935	0.585408	0.246627	0.226467	0.170354	0.358395	0.205084	0.160931	0.191036	0.138276	0.305485	0.252818	0.427187	0.10035	0.171074	0.228263	0.184238	0.206366	0.24828	0.194338	0.147664	0.139055	0.172031
1272					403.027	317.12			0.046031	0.0315695	0.0248246	0.00979271	0.0181758	0.0109086	0.0130505	0.0120437	0.0157153	0.0131994	0.0147195	0.0472523	0.0327066	0.0128472	0.0373121	0.012711	0.0129713	0.00625768	0.0281091	0.0583459	0.0229272	0.0208105	0.0175235	0.0331757	0.0235172	0.0122615	0.0192057	0.0108447	0.0294359	0.0235723	0.0407509	0.00739116	0.0171735	0.0208623	0.0201769	0.0173172	0.0201891	0.0197801	0.0152892	0.00404335	0.0140189
1273					403.019	243.083			0.0290116	0.0175583	0.0103526	0.00780078	0.0121466	0.00746833	0.00746408	0.00932537	0.0106373	0.00252812	0.00866973	0.028767	0.0211459	0.00832856	0.0247485	0.00768576	0.00855578	0.00424042	0.0132781	0.035389	0.0137551	0.0110245	0.0106501	0.0195231	0.0137849	0.00381707	0.00712844	0.00643804	0.0181171	0.0177429	0.0231655	0.00149526	0.00315508	0.0129177	0.0111643	0.0120241	0.014695	0.00975937	0.004612	0.00520515	0.00925844
1274					402.997	253.009			0.0133877	0.00972473	0.00498006	0.00504493	0.00445554	0.00625593	0.00582417	0.00367459	0.00172601	0.0086134	0.0135041	0.01219	0.00683029	0.00446655	0.0100907	0.0083317	0.00352918	0.00261999	0.00606427	0.0117444	0.00715292	0.00812778	0.00537045	0.00884935	0.00483212	0.0126261	0.00840907	0.0025807	0.00812342	0.00593317	0.0105979	0.00738671	0.0121895	0.00657249	0.0061448	0.00690507	0.00833515	0.00411534	0.00609025	0.00797551	0.00838191
1275					402.971	244.084			0.0029616	0.000852475	0.00147923	0.00128361	0.00171174	0.00086499	0.000805712	0.0012148	0.001846	0.00170183	0.00226198	0.00553885	0.00328254	0.000359839	0.00384172	0.000356965	0.000931984	0.00124513	0.00261177	0.0109975	0.00230751	0.00474968	0.00198068	0.00474384	0.00189406	0.000374972	0.00220609	0.00497986	0.00340361	0.00231126	0.0054954	0.000352139	0.0012161	0.00114151	0.00116185	0.000966178	0.00269049	0.00100584	0.00147198	0.00166169	0.00114933
1278					402.565	430.694			0.0437405	0.0499561	0.141841	0.0425417	0.122687	0.0739692	0.0475525	0.0387346	0.0257025	0.0546867	0.052105	0.0652537	0.0633134	0.0428954	0.135206	0.0503295	0.00521919	0.00634025	0.0573707	0.103106	0.0611275	0.0438106	0.0826627	0.0812448	0.108849	0.0439453	0.0508145	0.0398056	0.13487	0.100579	0.121236	0.0940417	0.132908	0.0502003	0.0115108	0.048004	0.0968309	0.0451324	0.0230804	0.00840268	0.0397883
1279					402.452	152.002			0.0134124	0.0222911	0.0106024	0.0154773	0.0172456	0.0220909	0.0152312	0.00981395	0.015662	0.0136681	0.0146922	0.0196423	0.0150044	0.0214639	0.01635	0.0112615	0.0196135	0.0114597	0.0222399	0.0138459	0.0160534	0.0139772	0.0213209	0.0275329	0.0174449	0.0143788	0.00911806	0.0221382	0.0146357	0.017382	0.0209019	0.0114828	0.0155619	0.0195916	0.0132819	0.0174274	0.0187703	0.0109627	0.012661	0.0136326	0.00950173
1280			TG(18:4(6Z,9Z,12Z,15Z)/18:4(6Z,9Z,12Z,15Z)/o-18:0)	1.98872	402.444	862.399			0.0176035	0.0194379	0.0521211	0.0143941	0.0481366	0.0296557	0.0208995	0.01487	0.00621054	0.0159689	0.0170677	0.0239332	0.0203158	0.0155204	0.0536719	0.0179812	0.000367473	0.00241732	0.0228375	0.0435719	0.0228491	0.0153034	0.0297888	0.0300612	0.0452072	0.0108409	0.0264091	0.011256	0.0583267	0.0342083	0.0442655	0.0334435	0.0606043	0.0175718	0.00122118	0.0171601	0.0299809	0.0155861	0.00682155	0.00087248	0.0166999
1282					402.39	431.195			0.0172505	0.0201371	0.0575712	0.01616	0.055324	0.0318776	0.0226999	0.0136937	0.00972888	0.0202924	0.0173556	0.0255329	0.0220032	0.0226414	0.0579787	0.0260975	0.00116007	0.0024225	0.0263502	0.0481029	0.025719	0.0238168	0.0397058	0.0375652	0.046441	0.0180445	0.0313244	0.012996	0.0598568	0.0413162	0.0570408	0.0409558	0.0665558	0.0211732	0.00405115	0.0183402	0.0428043	0.0198694	0.00785171	0.00253853	0.0215335
1286					402.125	167.02			0.0645388	0.0592371	0.0716354	0.04814	0.0566279	0.0580873	0.0483055	0.0565487	0.0519469	0.0805988	0.082609	0.0543	0.0643617	0.0446344	0.0595142	0.0570592	0.0580554	0.0593514	0.054139	0.113813	0.0621752	0.0515934	0.0520093	0.0580288	0.0508604	0.0546446	0.00552963	0.0604868	0.0745189	0.048901	0.0567642	0.0589993	0.0620634	0.0602223	0.0615067	0.0619779	0.0538563	0.0589312	0.0464448	0.0753184	0.0594999
1287					401.853	238.021			0.0427459	0.0318216	0.0526643	0.0366179	0.0264217	0.0411463	0.0330101	0.0304835	0.0285916	0.0601397	0.0486101	0.0287567	0.0379	0.0276575	0.0525056	0.0414029	0.029618	0.0388565	0.034901	0.0696881	0.0396769	0.0326044	0.0327525	0.0471493	0.0296869	0.044993	0.003692	0.0434494	0.0504812	0.0236838	0.0346423	0.0406292	0.0456934	0.03747	0.0494449	0.037338	0.0436472	0.0274622	0.0341779	0.0623605	0.0386969
1288					401.797	299.124			0.0133674	0.0136136	0.00911924	0.0108543	0.00678448	0.0242298	0.00133248	0.0396189	0.00856691	0.0134583	0.00473059	0.00611878	0.00037927	0.00206983	0.000372652	0.00311014	0.0025454	0.016701	0.0147749	0.0223356	0.0107042	0.0141162	0.00235166	0.00979006	0.00812813	0.0259008	0.0141384	0.0279229	0.0283641	0.0117767	0.0214989	0.0143001	0.00711842	0.00155143	0.0279875	0.0149673	0.0039009	0.00393629	0.00592483	0.00454698	0.0218364
1289					401.51	225.018			0.0215894	0.0131741	0.0116535	0.0140149	0.0154082	0.00722239	0.00810931	0.00898141	0.016198	0.00980719	0.0105323	0.00790682	0.00701227	0.0038973	0.0133237	0.0108533	0.0161315	0.0101046	0.0117244	0.0129273	0.0115286	0.014078	0.00457776	0.0146061	0.0131553	0.011239	0.0139445	0.0141028	0.0154828	0.022031	0.0179306	0.00690527	0.0132773	0.01681	0.0101174	0.00925364	0.0131208	0.013002	0.0081416	0.0113608	0.0114038
1292					400.872	239.039			0.233173	0.211892	0.229943	0.157346	0.223184	0.145249	0.13062	0.147519	0.265233	0.0629783	0.0522438	0.197716	0.192935	0.205013	0.276454	0.0504398	0.314089	0.235765	0.277668	0.265653	0.193756	0.128599	0.171662	0.171531	0.333087	0.143381	0.0181432	0.258416	0.173835	0.156994	0.337509	0.0829237	0.0514739	0.213186	0.218599	0.282073	0.244375	0.165802	0.0426666	0.0458444	0.0985651
1293					400.603	93.0449			0.133971	0.105258	0.111277	0.0940747	0.125216	0.0737056	0.0859999	0.0775837	0.103478	0.0769073	0.0417207	0.094224	0.108851	0.0728021	0.132842	0.0745647	0.125426	0.11514	0.133528	0.276841	0.10817	0.0345243	0.0943714	0.105266	0.156138	0.0951662	0.0645902	0.132551	0.0981972	0.0757656	0.147443	0.065901	0.0813532	0.0944586	0.136967	0.127608	0.124955	0.0700954	0.0687007	0.0272056	0.0822604
1294			Ficonitine	19.8567	400.558	631.746			0.111875	0.0822179	0.174316	0.0805362	0.0836004	0.0860108	0.0850464	0.0767368	0.110076	0.204375	0.139877	0.0649161	0.0582851	0.0629008	0.112712	0.122515	0.104105	0.084375	0.0578562	0.123352	0.101284	0.0907421	0.0769768	0.0798264	0.0898309	0.138858	0.0872601	0.097741	0.109556	0.0573979	0.103266	0.0651782	0.131154	0.182914	0.128569	0.0943049	0.0917821	0.0877133	0.101122	0.146084	0.0848584
1295					400.556	631.244			0.166553	0.118847	0.273538	0.138853	0.148323	0.150982	0.140798	0.124192	0.158676	0.298943	0.213316	0.0932705	0.0929768	0.104071	0.157094	0.181376	0.171775	0.134461	0.0963226	0.206592	0.158548	0.153016	0.109176	0.120696	0.150085	0.224459	0.135626	0.172408	0.17886	0.0985522	0.147705	0.107425	0.214209	0.283283	0.188953	0.150232	0.144018	0.141661	0.151436	0.217969	0.123939
1296					400.54	632.246			0.0432714	0.0316738	0.0622529	0.0322874	0.0394319	0.0398401	0.0292298	0.0277078	0.036692	0.0716326	0.0463505	0.0193544	0.0188458	0.0240809	0.0440032	0.038155	0.0399918	0.0308855	0.0232574	0.0543338	0.0376639	0.0321332	0.0258422	0.0292384	0.0357152	0.0510066	0.0287335	0.0458032	0.0347956	0.024973	0.0357003	0.0243353	0.0415318	0.066935	0.0459592	0.0399415	0.0377229	0.0310626	0.03524	0.0517055	0.030569
1298					400.43	245.114			0.0170766	0.0114442	0.0251628	0.0148679	0.0107493	0.01322	0.0173466	0.0163394	0.0132554	0.0263815	0.0295117	0.01596	0.0131901	0.0114416	0.0172849	0.0274475	0.0130159	0.0122787	0.0120348	0.0316844	0.0174847	0.0174294	0.0142815	0.0157251	0.0146908	0.0304418	0.0310387	0.0167018	0.0189095	0.010372	0.0168994	0.0191653	0.029024	0.0175071	0.019464	0.0135396	0.0155914	0.0129148	0.0228568	0.0348181	0.0165796
1299					399.7	416.15			0.00263024	0.00355193	0.0096291	0.00236988	0.0205713	0.00339665	0.00260973	0.00176203	0.000379267	0.00452373	0.00482949	0.0283898	0.0189488	0.00086772	0.0113038	0.000356965	0.000367473	0.000378959	0.0137389	0.0045485	0.00675771	0.00555496	0.0164097	0.00437015	0.00718998	0.000374972	0.0118761	0.00117489	0.0145665	0.0139931	0.00350421	0.00844083	0.00555044	0.00227769	0.000380732	0.00129521	0.0248622	0.00445674	0.000356224	0.000356271	0.00468781
1300					399.618	236.065			0.0693911	0.0637513	0.080304	0.0522687	0.0636922	0.020516	0.0397866	0.0337194	0.0630393	0.0278184	0.0184084	0.0671948	0.0563095	0.0509871	0.0912724	0.0278304	0.0612893	0.0753161	0.0713985	0.11747	0.0575882	0.0436861	0.0512199	0.0477164	0.0889912	0.0482234	0.0299177	0.0871702	0.0494177	0.0384419	0.0572811	0.0344467	0.0287024	0.0621483	0.0646004	0.0601093	0.0649362	0.0508872	0.0330593	0.0137154	0.0309021
1301					399.506	235.953			0.525179	0.999004	1.08376	1.03726	0.936672	0.952459	1.225	0.956787	1.1486	0.584716	0.772797	1.02656	1.06021	0.814714	0.214804	0.592969	1.01949	0.987811	1.1244	1.0262	0.90447	1.10649	1.18708	0.594612	0.637467	1.38244	1.15205	0.593511	1.05932	1.07845	1.12048	1.03074	1.52009	1.14895	0.996109	1.10168	0.637707	0.97012	1.03148	1.24689	1.13763
1303					399.479	176.043			0.0506435	0.0411951	0.0419986	0.0533003	0.0485755	0.046278	0.0293521	0.0337117	0.04707	0.0473765	0.0864489	0.0459812	0.0388264	0.0430638	0.0692918	0.0632663	0.0512271	0.0251928	0.0619569	0.0875898	0.0506173	0.0424194	0.0529692	0.0383671	0.0924917	0.0714761	0.0873653	0.0730859	0.0409458	0.0386321	0.0945246	0.0400388	0.0778991	0.0411374	0.0417644	0.0654908	0.0581627	0.0181822	0.0531952	0.0725613	0.0421858
1306			3-Phospho-D-glycerate	-21.8565	398.947	187.06			0.0452002	0.0567408	0.0909474	0.0563996	0.0383782	0.051767	0.0278343	0.0420166	0.0448567	0.0577561	0.0637869	0.0503189	0.0482404	0.0507713	0.0343219	0.0644315	0.0331924	0.0402201	0.0445024	0.0651918	0.0503437	0.0542726	0.026505	0.0577315	0.0408656	0.072339	0.0693596	0.0576363	0.145342	0.0478401	0.0541267	0.0481995	0.0800881	0.0588458	0.0469428	0.0569619	0.0523385	0.048103	0.0502637	0.0629867	0.050524
1309					397.845	188.103			0.110778	0.0443183	0.0387037	0.0243297	0.0373657	0.0287812	0.0249174	0.0283809	0.0371775	0.0220624	0.0220053	0.0545965	0.0133147	0.0207199	0.0243694	0.014744	0.0560398	0.0255591	0.0214631	0.0700439	0.0359835	0.0462543	0.0162763	0.044429	0.07196	0.0180754	0.0281177	0.0612924	0.0230126	0.0188788	0.049297	0.0251695	0.0506317	0.038612	0.0280479	0.0499237	0.0254874	0.0294789	0.0111063	0.0292165	0.0177853
1311					397.583	137.035			0.0831966	0.0726635	0.114078	0.080027	0.0755702	0.0748882	0.0843297	0.0780161	0.0925469	0.104376	0.11023	0.081002	0.073978	0.073808	0.0899428	0.106596	0.0797508	0.085959	0.0932664	0.108495	0.088136	0.100151	0.0791391	0.093394	0.0603865	0.103679	0.11023	0.0799513	0.0854694	0.0788375	0.0533094	0.0803775	0.0929977	0.089583	0.093213	0.0949625	0.0906274	0.0684424	0.0967266	0.107696	0.0888642
1313					397.236	162.048			0.175745	0.0927127	0.0996046	0.0569492	0.0814419	0.113816	0.071565	0.0828974	0.112082	0.0794678	0.056219	0.10384	0.152946	0.0849678	0.102056	0.0524057	0.0986826	0.0713676	0.0708407	0.0897757	0.0924691	0.119039	0.0850592	0.104736	0.0974686	0.125703	0.0508514	0.143792	0.168963	0.0784801	0.100538	0.0647069	0.0625456	0.119937	0.0981984	0.111311	0.0873922	0.0843756	0.060665	0.0718133	0.0804781
1314					396.761	345.068			0.133306	0.0594503	0.0965645	0.0557239	0.0641959	0.0794909	0.0609438	0.0502448	0.105246	0.0819835	0.0751709	0.0726997	0.0366736	0.0667257	0.0634701	0.0452357	0.0651959	0.0715346	0.0671998	0.117094	0.0734074	0.139521	0.0616594	0.103052	0.0519286	0.119418	0.132454	0.116189	0.0883468	0.0381378	0.0625733	0.0475768	0.0898547	0.0859693	0.103196	0.0833063	0.0749701	0.0814341	0.067391	0.123104	0.0585203
1315					396.736	266.052			0.0139849	0.00594592	0.0144402	0.00856855	0.00514738	0.00615297	0.0108021	0.00343577	0.00168714	0.0173627	0.0151022	0.0113272	0.00839077	0.00560311	0.00626812	0.0162966	0.00434018	0.0108021	0.0115932	0.0166064	0.00969287	0.0142366	0.0118244	0.00955686	0.00828195	0.0165244	0.0200027	0.0108597	0.0210056	0.00591449	0.0106826	0.0104766	0.017238	0.0131858	0.00837702	0.00885559	0.0143838	0.00489408	0.0155865	0.0148625	0.00771273
1316			3-Iodo-L-tyrosine	18.1289	396.139	308.098			0.0332299	0.0209879	0.0202888	0.0142439	0.013972	0.0183553	0.0121782	0.0201207	0.0219016	0.00906234	0.0102555	0.0436556	0.0103975	0.0216201	0.0223362	0.000356965	0.0253367	0.0154561	0.0254683	0.0770636	0.0218144	0.0218891	0.0222226	0.0198865	0.0452402	0.0137134	0.000351236	0.0270858	0.0252742	0.00348497	0.0357691	0.0026368	0.00680191	0.0293157	0.0100892	0.0271729	0.0402827	0.0117069	0.00255413	0.00887065	0.00714897
1317					395.645	276.034			0.143382	0.0472417	0.0676244	0.0354786	0.0456611	0.0412832	0.0309224	0.0290507	0.0738827	0.0440137	0.0393843	0.072431	0.0357706	0.0289376	0.060663	0.0214166	0.0540301	0.0520777	0.0560098	0.135408	0.0557334	0.046572	0.0494163	0.0849292	0.0401394	0.0471738	0.058195	0.0864361	0.079856	0.0313609	0.0899027	0.0234687	0.0338758	0.0723316	0.0949473	0.0625421	0.0583475	0.0426411	0.0209205	0.0522247	0.0378942
1318					395.497	254.052			2.16497	0.701847	1.14152	0.65379	0.732988	0.687616	0.545219	0.464135	1.14345	0.810313	0.797467	1.15208	0.543734	0.497306	0.994292	0.466388	0.821891	0.940558	0.902907	2.40677	0.928462	0.870099	0.763669	1.45769	0.690913	0.858055	1.21838	1.24156	1.32149	0.477922	1.32131	0.395863	0.744792	1.15839	1.50453	0.971295	0.898144	0.674317	0.439121	1.19923	0.706966
1319					395.362	255.056			0.152986	0.0489386	0.0767981	0.0450779	0.0530244	0.0472579	0.0352172	0.0245844	0.0758817	0.0573058	0.0544071	0.0696617	0.0324714	0.0347818	0.0660376	0.029277	0.0497209	0.0684508	0.0560258	0.165781	0.0621844	0.063632	0.0590206	0.100321	0.0515312	0.0536469	0.0751216	0.0832392	0.0884788	0.0257802	0.081227	0.0225633	0.044182	0.0799403	0.109096	0.0675687	0.0474543	0.0406465	0.0220151	0.0839505	0.0385825
1320					395.017	167.057			0.584586	0.175656	0.290594	0.164887	0.184121	0.169668	0.134541	0.0929605	0.268726	0.206703	0.211391	0.289044	0.133995	0.0962134	0.230941	0.124712	0.192204	0.232722	0.22881	0.619036	0.231575	0.233426	0.185926	0.373053	0.145292	0.230268	0.299956	0.287314	0.334838	0.124343	0.325017	0.096148	0.177946	0.290339	0.40016	0.24652	0.227409	0.165374	0.108991	0.303119	0.169063
1321					394.961	168.077			0.212268	0.081576	0.105862	0.152908	0.350809	0.041609	0.114792	0.0368611	0.121091	0.0454842	0.0364421	0.166044	0.0260546	0.125896	0.0433882	0.109983	0.107594	0.0313786	0.240779	0.454535	0.130268	0.0779455	0.0588584	0.214508	0.115852	0.0470705	0.0407741	0.0918535	0.0819644	0.297899	0.075919	0.0175318	0.130356	0.134145	0.488471	0.905701	0.230116	0.028001	0.0229534	0.170156	0.0505646
1322					394.706	214.058			0.041029	0.032687	0.018016	0.0197223	0.0199597	0.0228813	0.0127765	0.0190466	0.0221062	0.0139333	0.0184039	0.0258139	0.0262356	0.00703524	0.0328362	0.0103789	0.0160393	0.0212787	0.0181977	0.0691089	0.0233743	0.0152271	0.018427	0.0415548	0.0168786	0.00928568	0.0108343	0.0452664	0.0243779	0.00798235	0.0435304	0.0101687	0.0136401	0.0121141	0.0348844	0.0228569	0.0371233	0.0197322	0.00942184	0.0262126	0.0185627
1324					393.939	159.066			0.20026	0.152017	0.166958	0.13343	0.147397	0.138955	0.138485	0.166319	0.15523	0.1414	0.147258	0.133756	0.0287108	0.13514	0.144404	0.147084	0.179517	0.137465	0.170559	0.173803	0.146907	0.179343	0.150368	0.260982	0.110583	0.173141	0.16725	0.263593	0.169854	0.142828	0.174025	0.13313	0.15459	0.174059	0.148468	0.219997	0.290112	0.228387	0.12792	0.152037	0.146603
1325					393.747	258.07			0.055431	0.0110877	0.0370456	0.00434716	0.037085	0.00850279	0.00986874	0.0171735	0.0377537	0.0288267	0.00716242	0.0669709	0.0272965	0.0126644	0.0145854	0.00444455	0.0485038	0.0297785	0.0146948	0.126998	0.0300111	0.00934333	0.0233516	0.00974337	0.0337034	0.00825202	0.0251361	0.0151757	0.00495499	0.0197389	0.0189033	0.00394273	0.00578053	0.0188125	0.00759055	0.0104645	0.0373629	0.0107967	0.00199663	0.00844613	0.0107366
1326					393.239	216.023			0.0995027	0.113276	0.1284	0.104282	0.11658	0.102284	0.112953	0.108301	0.170026	0.0666261	0.069811	0.131544	0.132913	0.132305	0.140945	0.0717169	0.122914	0.123575	0.15151	0.102941	0.11512	0.0873795	0.198555	0.138415	0.131951	0.0847034	0.0203744	0.141732	0.115927	0.0977352	0.155744	0.0919013	0.0626835	0.137198	0.104236	0.152124	0.13291	0.136656	0.0496276	0.0674776	0.114378
1328					393.117	213.049			0.0617569	0.0512131	0.0695876	0.0460374	0.0560576	0.0411782	0.0430428	0.0427237	0.0820949	0.0291797	0.0484516	0.0603112	0.0515301	0.054411	0.071254	0.0279614	0.065053	0.0644559	0.079698	0.119016	0.0582507	0.0350061	0.0814493	0.0631607	0.0690743	0.0472938	0.0108205	0.0961699	0.0611684	0.0303053	0.0786943	0.0295184	0.0358024	0.0514458	0.0565965	0.0699209	0.0520395	0.0563575	0.0156699	0.0422535	0.0301533
1329					393.11	305.011			0.0126109	0.0169226	0.0184281	0.0143612	0.0131117	0.0142734	0.0165123	0.0119278	0.0318075	0.0135853	0.0213579	0.0242957	0.0188949	0.0201446	0.022241	0.0171704	0.02245	0.0163934	0.0204958	0.0520013	0.0199493	0.0130173	0.0401724	0.0211172	0.0176314	0.021723	0.00140963	0.0264116	0.018028	0.0161049	0.0317258	0.0119015	0.0202331	0.0183574	0.0199747	0.0178254	0.0136347	0.0179103	0.00597274	0.0228208	0.0144953
1330					393.08	132.049			0.0787064	0.0715857	0.0921467	0.0577432	0.068843	0.0608216	0.0545903	0.0472623	0.123541	0.0354858	0.0723706	0.0937506	0.0765864	0.0900295	0.117478	0.0518866	0.0814604	0.0896107	0.0946876	0.199868	0.0829227	0.0476075	0.163438	0.0853468	0.114285	0.0722311	0.01092	0.128363	0.0904485	0.0428771	0.0937746	0.0463234	0.0519646	0.0833933	0.0908544	0.0892907	0.0785995	0.0881871	0.0282754	0.0726978	0.0501227
1331					393.079	320.047			0.0384034	0.0240447	0.0406192	0.0439434	0.0295779	0.0318745	0.0469221	0.0396881	0.0257797	0.0508602	0.0611242	0.0262549	0.0258825	0.0293943	0.0261315	0.0576188	0.0304404	0.037324	0.037925	0.0704732	0.0387141	0.0459631	0.0432544	0.0379451	0.0298283	0.0541748	0.064504	0.0288377	0.0434268	0.0271883	0.0346792	0.0406252	0.0806978	0.0393141	0.0584976	0.0379351	0.0375061	0.0339679	0.0477381	0.0526994	0.0362434
1332			O-Phosphorylhydroxylamine	15.4962	393.066	114.019			0.308118	0.238892	0.270227	0.197118	0.268978	0.245173	0.321421	0.217146	0.337971	0.206858	0.232132	0.28658	0.24639	0.370225	0.275905	0.218801	0.247308	0.271227	0.292399	0.336089	0.269448	0.199867	0.360582	0.271582	0.261116	0.333368	0.120011	0.43273	0.247118	0.191643	0.412855	0.183266	0.184817	0.246852	0.287512	0.314775	0.233317	0.256157	0.146898	0.234272	0.232734
1333					393.033	113.035			0.151648	0.165553	0.166392	0.138822	0.160662	0.114067	0.152691	0.109491	0.267409	0.145469	0.191989	0.228604	0.171982	0.177207	0.230078	0.177301	0.194123	0.205194	0.209711	0.381295	0.186984	0.149304	0.348107	0.207826	0.228992	0.191938	0.160122	0.306719	0.178262	0.131441	0.255844	0.163625	0.181979	0.213898	0.188373	0.197298	0.147806	0.170319	0.135728	0.196596	0.16533
1334					392.994	278			0.274474	0.252527	0.30703	0.284667	0.233824	0.267186	0.307641	0.262254	0.266766	0.371738	0.427122	0.279287	0.312911	0.268055	0.244921	0.385973	0.277362	0.328458	0.273328	0.330653	0.297809	1.31279	0.292448	0.281028	0.235166	0.512367	0.607548	0.222057	0.318052	0.255177	0.29954	0.422298	0.438192	0.291002	0.264626	0.289226	0.265487	0.244294	0.315687	0.96656	0.315742
1335					392.985	189.012			0.144226	0.150368	0.0957797	0.121683	0.157388	0.162823	0.108897	0.162452	0.122117	0.0924262	0.0608926	0.155749	0.152681	0.139638	0.128514	0.0468809	0.129174	0.122285	0.182615	0.0804587	0.125852	0.0757082	0.152065	0.111084	0.148805	0.0863665	0.0238459	0.157236	0.0932783	0.143316	0.164145	0.109384	0.0668265	0.140448	0.103581	0.158979	0.142792	0.12077	0.0669414	0.0574652	0.125894
1336					392.434	153.027			0.021945	0.0065278	0.0512092	0.0143433	0.0188116	0.0163581	0.0131458	0.00961	0.0199709	0.0121319	0.00980764	0.020821	0.00888334	0.015953	0.017706	0.00754917	0.0306692	0.0179187	0.0191597	0.0151735	0.0173847	0.00763224	0.0269928	0.0102366	0.0107382	0.0117782	0.0114986	0.025946	0.0145297	0.0133733	0.00720665	0.00876503	0.0111857	0.018118	0.0143376	0.0130845	0.0104172	0.0129377	0.00616453	0.0109726	0.0203224
1339			Tetrafluoroethylene	12.2576	392.304	101.024			1.31182	1.69137	1.56938	0.942661	1.34509	1.65308	1.08484	1.38688	1.33817	1.14052	1.17225	1.73853	1.13275	1.63534	1.19817	1.02792	1.37453	1.12035	1.38123	1.84383	1.35443	1.96836	1.99749	1.87029	1.75474	1.76409	0.800473	2.06587	1.41673	0.963482	1.81593	1.36153	1.15957	1.5895	1.26189	1.77688	1.39594	1.5354	0.918545	1.20726	1.02204
1340					392.257	262.024			0.0197739	0.0182021	0.0133546	0.0231982	0.0207462	0.0196987	0.0162262	0.0142624	0.00937477	0.0316851	0.048933	0.0252132	0.0265514	0.0189951	0.0219299	0.0176861	0.0160303	0.0118502	0.0223768	0.0801008	0.0238094	0.0102294	0.0287995	0.0174963	0.0217548	0.0273869	0.013668	0.0215567	0.0184929	0.00994555	0.0199851	0.0185311	0.0380028	0.0137521	0.0252521	0.0190645	0.0242386	0.0226007	0.00836117	0.0381946	0.0154203
1342					392.219	105.038			0.115116	0.0998269	0.0798614	0.104806	0.115962	0.0997817	0.0756328	0.0998763	0.0899189	0.0797195	0.0911521	0.123045	0.116545	0.102623	0.107297	0.044264	0.0962346	0.0894418	0.127042	0.237247	0.10477	0.0476762	0.142852	0.0945288	0.162688	0.0943227	0.0276752	0.164068	0.0902208	0.0830625	0.130218	0.078581	0.0611768	0.0668765	0.106647	0.131425	0.107251	0.093306	0.0342859	0.0772172	0.0779524
1343					392.211	104.034			4.47836	4.02536	3.59306	3.85876	4.58779	4.06428	3.24946	3.90808	3.85748	3.47094	4.10914	4.84183	4.60768	4.53805	4.5185	2.44622	3.85722	3.9022	5.06102	9.22118	4.30983	2.272	5.49624	3.73672	6.01616	4.25467	1.71412	6.0781	3.5794	3.21611	5.35509	3.32317	3.12693	3.35923	4.02426	4.73477	4.72094	3.63143	1.83792	3.37886	3.60143
1344					392.196	74.0238			0.325256	0.319378	0.320721	0.272251	0.27216	0.2744	0.228828	0.242933	0.283898	0.285066	0.350307	0.365711	0.37999	0.254877	0.432242	0.211251	0.296863	0.33355	0.356016	0.667445	0.323657	0.20483	0.390093	0.357586	0.426926	0.307406	0.268861	0.404062	0.290708	0.203807	0.445155	0.244148	0.26309	0.292284	0.332135	0.385601	0.274974	0.290837	0.180027	0.367319	0.296271
1345					392.189	272.086			0.0678429	0.0752232	0.0577774	0.0651784	0.0808576	0.071175	0.0587109	0.0647985	0.0622985	0.0561162	0.049833	0.0753096	0.0843896	0.0779328	0.0698988	0.0357129	0.0744754	0.0681851	0.0861353	0.0981459	0.0689999	0.0411149	0.0800154	0.0517554	0.103689	0.0583896	0.019402	0.0930975	0.0673262	0.0590715	0.0888734	0.0616058	0.0420791	0.0644085	0.059906	0.0814973	0.0832956	0.067933	0.0316524	0.0459382	0.0619597
1346					392.175	186.038			0.0558602	0.051965	0.0414192	0.0345949	0.0611842	0.0486551	0.0274173	0.0498089	0.0497773	0.0271248	0.0261021	0.0585772	0.0444676	0.0521035	0.0520442	0.00522312	0.0508333	0.0349676	0.067898	0.115641	0.0477832	0.017493	0.0653963	0.0354481	0.0724202	0.0404922	0.000351236	0.0146056	0.0402008	0.042184	0.0633293	0.033466	0.0148413	0.0323348	0.0516812	0.0598237	0.0600364	0.0429144	0.0133614	0.0186738	0.0335667
1347					392.103	106.039			0.0213915	0.0244374	0.0143694	0.0169765	0.0225027	0.011196	0.0155312	0.019133	0.018593	0.0105299	0.0167975	0.0226277	0.019516	0.0244711	0.0136503	0.0104179	0.03427	0.0191956	0.0264005	0.021061	0.0191534	0.012793	0.0218009	0.00991772	0.0237255	0.0139623	0.0103873	0.0276847	0.0142805	0.0178237	0.0406905	0.0131613	0.0141124	0.0172508	0.0134869	0.0297401	0.0180218	0.0168566	0.00936934	0.0186444	0.0140995
1348					391.862	195.05			0.230352	0.235375	0.32175	0.257797	0.21905	0.282628	0.235744	0.232711	0.288227	0.262391	0.331559	0.272557	0.211158	0.263446	0.25863	0.236686	0.237808	0.240177	0.263563	0.449274	0.266544	0.316649	0.303022	0.262602	0.304441	0.435216	0.23742	0.396968	0.303261	0.213309	0.230691	0.257571	0.273812	0.327942	0.36257	0.289672	0.248811	0.292255	0.229891	0.343252	0.260507
1349					389.737	230.039			0.916567	0.986649	0.993175	0.841631	0.924413	0.877297	0.840937	0.857796	0.883465	0.72363	0.659924	0.911611	0.89516	0.906737	0.952669	0.717911	0.999587	1.01853	1.05673	0.806862	0.888564	0.848882	0.954483	0.889711	0.98548	0.833095	0.56556	0.936482	0.964748	0.860535	1.04729	0.806711	0.629003	1.02089	0.99439	0.993242	0.891331	0.861914	0.728801	0.689344	0.922398
1350					389.737	397.004			0.035642	0.0310635	0.0312035	0.0338457	0.0322729	0.0271635	0.0370403	0.0305818	0.036806	0.0300298	0.0419339	0.0335397	0.0376015	0.0290178	0.0335186	0.0339446	0.0340842	0.0347996	0.0290103	0.0372393	0.0335169	0.0346472	0.0320756	0.0316741	0.026811	0.0395868	0.0385467	0.0310156	0.033646	0.0356415	0.0394942	0.0326334	0.0401471	0.035328	0.0323064	0.038489	0.0359715	0.0328547	0.034109	0.0367998	0.0370441
1351					389.715	361.074			0.0390001	0.0370603	0.0476905	0.0407963	0.0349477	0.0425988	0.0411515	0.03465	0.0378175	0.0503023	0.0615025	0.042642	0.0486511	0.0431786	0.0449207	0.0550245	0.0390872	0.0497182	0.0424672	0.0661835	0.0449695	0.0481024	0.0409177	0.0404117	0.0390927	0.0593048	0.0529209	0.0493641	0.0605558	0.038938	0.0432767	0.0508729	0.0641277	0.0451473	0.0507698	0.0415017	0.0427528	0.037084	0.0395693	0.0657057	0.0500363
1352			1,1-Dichloro-2,2-bis(4-chlorophenyl)ethylene	-19.4851	389.688	319.026			0.28501	0.27932	0.310634	0.277734	0.267891	0.275843	0.256081	0.239489	0.271528	0.293741	0.33022	0.29922	0.296962	0.276211	0.305244	0.306738	0.262965	0.312563	0.306613	0.404531	0.292927	0.249603	0.305417	0.293668	0.291441	0.304325	0.270902	0.302988	0.325372	0.233445	0.300425	0.245677	0.308398	0.272618	0.343478	0.289026	0.279873	0.281019	0.226591	0.338952	0.295158
1353					389.639	146.064			2.68485	2.75349	2.88648	2.48758	2.67311	2.40145	1.98241	2.12838	2.32138	2.21672	2.5425	2.55355	2.55084	2.44972	3.29751	2.16986	2.68444	2.9885	2.97878	5.22467	2.69881	1.86623	2.76991	2.70495	3.23373	2.83904	1.78469	3.85003	3.15228	2.03416	2.83077	2.06406	1.98881	2.47567	3.489	2.93772	2.92604	2.35464	1.70807	2.62912	2.58483
1355					389.612	125.035			0.129607	0.131874	0.143794	0.110469	0.156591	0.11174	0.104752	0.122363	0.118919	0.112692	0.13383	0.131953	0.126121	0.106313	0.142347	0.11223	0.126708	0.155558	0.135821	0.206685	0.131018	0.11305	0.127757	0.124635	0.136368	0.115993	0.0876072	0.159735	0.166926	0.119895	0.154883	0.108701	0.104484	0.121795	0.136287	0.127943	0.153496	0.103725	0.103021	0.137208	0.117517
1356					389.597	127.05			2.43925	2.64155	2.88704	2.47831	2.4373	2.2488	1.97179	1.98406	2.15608	2.10278	2.44195	2.42847	2.38026	2.24967	2.98314	2.05319	2.45995	2.78362	2.71341	4.86475	2.53527	1.79735	2.53349	2.54379	3.22906	2.63801	1.70785	3.65901	3.13909	1.85479	2.85615	1.93704	1.81745	2.36943	3.36247	2.73279	2.63083	2.11739	1.57126	2.36047	2.46819
1357					389.547	84.0446			0.0344381	0.0417593	0.0390862	0.0405574	0.0372089	0.036225	0.0228674	0.0355168	0.0345729	0.0286574	0.0303486	0.0366497	0.0403517	0.0283259	0.0451311	0.033621	0.0398726	0.0444346	0.0440402	0.0744226	0.0384044	0.0211934	0.0410282	0.0389378	0.051561	0.042899	0.0225283	0.0580308	0.0514789	0.0263565	0.0416585	0.0269964	0.0210211	0.029036	0.0564569	0.0461712	0.0468142	0.0348565	0.0219272	0.0342436	0.0400248
1358					389.546	287.073			0.0572749	0.0638788	0.0721228	0.056552	0.0594491	0.055705	0.0533363	0.0471962	0.0490375	0.0689722	0.0865146	0.0546081	0.0551922	0.0572363	0.0607859	0.0679497	0.0579512	0.0619064	0.0608974	0.146847	0.0646707	0.0456376	0.0585537	0.0563709	0.0582647	0.0862338	0.0664886	0.0851042	0.0735668	0.0428322	0.0524361	0.0532882	0.0734067	0.0547502	0.0818046	0.0564709	0.0637918	0.0524448	0.0515806	0.092845	0.0648406
1359					389.546	273.12			0.0382134	0.0336978	0.0401811	0.0279904	0.0308252	0.0159713	0.0221819	0.0159551	0.0264166	0.0149807	0.013567	0.0144003	0.0262896	0.0144043	0.0318561	0.0275782	0.0287042	0.0252604	0.0224837	0.0289453	0.0249951	0.0250161	0.018867	0.021867	0.0229273	0.0326526	0.031924	0.0251974	0.0352236	0.0190333	0.0244605	0.0132644	0.0121402	0.0425026	0.0286002	0.023467	0.0247544	0.0169766	0.0167136	0.0346846	0.0284866
1360					389.54	243.029			0.0945526	0.0913458	0.119267	0.0909648	0.0887826	0.0780143	0.0875316	0.0695182	0.0801618	0.109292	0.19376	0.0848668	0.0888325	0.0821072	0.104758	0.1428	0.0811931	0.102005	0.0999428	0.241858	0.106578	0.0851056	0.0869743	0.0989178	0.100888	0.151062	0.139659	0.116341	0.134996	0.0712958	0.100104	0.0965759	0.153431	0.0875394	0.115155	0.0921801	0.108095	0.0868908	0.0859441	0.172106	0.107388
1361					389.534	127.896			0.228875	0.239671	0.491631	0.183091	0.260362	0.149671	0.194683	0.165409	0.21466	0.163106	0.215025	0.219413	0.182248	0.20423	0.200133	0.417424	0.277458	0.240917	0.315025	0.257969	0.24105	0.375556	0.181236	0.192153	0.274491	0.200379	0.206959	0.226788	0.224752	0.199116	0.241012	0.171955	0.224713	0.360344	0.189512	0.33935	0.215104	0.204272	0.287154	0.181649	0.187075
1362					389.529	313.113			0.998701	1.0463	1.05652	0.951719	0.974611	0.882764	0.76044	0.816958	0.842672	0.719213	0.757074	0.902489	0.995265	0.946035	1.32746	0.683887	1.01522	1.12684	1.11304	1.94406	0.993064	0.650702	1.04183	1.00577	1.24972	0.907239	0.449511	1.48169	1.21255	0.744441	1.03188	0.74079	0.538041	0.926392	1.38162	1.08378	0.069915	0.857482	0.570077	0.756002	0.961576
1363					389.527	385.054			0.0291371	0.027905	0.0411856	0.0298473	0.0300746	0.0226509	0.0251085	0.0247871	0.0263589	0.0322511	0.050187	0.0288956	0.029909	0.0291901	0.0345162	0.0325861	0.0252907	0.029449	0.0285438	0.0621292	0.0320002	0.0245115	0.021898	0.0274436	0.0279367	0.0487063	0.0455754	0.0241533	0.0325973	0.0257661	0.026366	0.0320701	0.0449754	0.0299762	0.0386669	0.0341285	0.0307292	0.0234221	0.028349	0.0431488	0.0292846
1364					389.524	167.043			0.525777	0.53644	0.556964	0.457504	0.518156	0.403297	0.373937	0.394127	0.416582	0.388823	0.416942	0.467158	0.449783	0.446434	0.598597	0.344328	0.507084	0.527354	0.583159	0.819232	0.486584	0.342591	0.46976	0.432967	0.599686	0.47535	0.283455	0.693292	0.570104	0.346608	0.523741	0.377599	0.329914	0.513192	0.62324	0.553168	0.489714	0.416022	0.332923	0.39368	0.456845
1365					389.521	82.0289			0.0591317	0.0552031	0.058743	0.051604	0.0531291	0.0475321	0.0432011	0.0436391	0.0551237	0.0526735	0.0526732	0.0781817	0.0521705	0.0563539	0.0559772	0.045222	0.0446827	0.0629481	0.0604267	0.0810965	0.0554856	0.0447228	0.051448	0.0576237	0.0624716	0.0568757	0.0385998	0.0569659	0.0542975	0.0459752	0.0551233	0.0459721	0.0470993	0.0604531	0.0550754	0.0538334	0.0513682	0.046415	0.0388053	0.059665	0.0572787
1366			Chloroneb	-21.2701	389.52	208.057			0.0235187	0.0255264	0.0184872	0.0258089	0.0218708	0.0175476	0.0171355	0.0213063	0.0232159	0.0217964	0.016023	0.0233479	0.0252987	0.0178406	0.0200969	0.0260986	0.0194519	0.0257416	0.0257714	0.0101656	0.0213025	0.0191405	0.023849	0.0266196	0.020574	0.014968	0.00903934	0.0222713	0.0249717	0.015708	0.0189077	0.0233796	0.0173691	0.0234968	0.0291063	0.0267565	0.0179462	0.024842	0.0165171	0.0295011	0.0216671
1367					389.52	291.131			0.0985578	0.121478	0.135608	0.115754	0.0997288	0.10175	0.0860946	0.0785115	0.0844865	0.0937388	0.10353	0.106968	0.100091	0.100453	0.154556	0.0842843	0.104895	0.135861	0.121474	0.319097	0.117346	0.0728893	0.127034	0.123911	0.169209	0.123057	0.0624512	0.186161	0.140564	0.0731694	0.117548	0.0820534	0.077495	0.0979964	0.17758	0.104586	0.120454	0.0992902	0.0636094	0.0994749	0.099015
1369					389.519	210.025			0.0163355	0.02122	0.022201	0.0229458	0.0174104	0.0179655	0.016129	0.0134592	0.0143983	0.020598	0.0272766	0.0194296	0.0155619	0.0192068	0.02395	0.0268083	0.0126636	0.0185054	0.0187191	0.0363348	0.0200559	0.0121364	0.0202861	0.0192451	0.0215958	0.0206212	0.0181267	0.0150563	0.0289163	0.0145558	0.0108584	0.0122856	0.0187507	0.0150302	0.0243729	0.0206273	0.0208548	0.014801	0.0172134	0.0249579	0.0234964
1370					389.518	249.046			0.104701	0.110484	0.103276	0.0776428	0.105616	0.0782057	0.0630406	0.0747278	0.0736573	0.0561815	0.0504588	0.0904354	0.0792715	0.0769939	0.112585	0.0497001	0.112797	0.0939412	0.120268	0.129513	0.0881748	0.0617262	0.0645398	0.0872057	0.116287	0.0839789	0.0399255	0.151569	0.11626	0.0731483	0.0986107	0.0547084	0.0551518	0.111167	0.114909	0.122754	0.103977	0.077093	0.0582306	0.0598767	0.0788428
1371					389.515	309.067			0.0511827	0.0448062	0.0502411	0.0275259	0.0487687	0.0335748	0.0313133	0.0310325	0.0368348	0.0263583	0.0212848	0.0371106	0.0403803	0.0327952	0.0470085	0.0212002	0.0425739	0.0470772	0.0384632	0.0411859	0.0375359	0.0331648	0.026384	0.0435955	0.0555663	0.0376148	0.00574702	0.0230376	0.0516609	0.0370339	0.0448584	0.0238428	0.0246163	0.0523749	0.0473526	0.0449235	0.0405659	0.026898	0.0228541	0.0240126	0.0206413
1372					389.514	314.116			0.0982914	0.101372	0.106605	0.0915578	0.105113	0.0805259	0.0660471	0.0802655	0.0773955	0.0630029	0.0779729	0.0973215	0.101497	0.0854385	0.13378	0.0626736	0.116558	0.119071	0.114302	0.169134	0.0973963	0.0595263	0.107915	0.0965031	0.123451	0.0923626	0.0290184	0.147015	0.104792	0.0718251	0.104886	0.0616578	0.0368369	0.0924295	0.133715	0.101693	0.110205	0.0859126	0.0531141	0.0748166	0.0929296
1374			Selenocystine	-10.3888	389.511	335.094			0.0367003	0.0318115	0.032678	0.0218391	0.0290623	0.0238873	0.0170884	0.0218787	0.0189798	0.0154153	0.0163202	0.0245877	0.0250127	0.0294903	0.0376689	0.0148159	0.0321229	0.0310627	0.0379886	0.0487435	0.0273577	0.0170915	0.0314046	0.029117	0.0429648	0.0238801	0.0136003	0.0436212	0.031325	0.0197928	0.0316289	0.0199095	0.0154598	0.0254394	0.0342433	0.0257503	0.0296232	0.0265531	0.0151169	0.0197774	0.0254776
1376					389.509	395.116			0.022026	0.0204646	0.0235653	0.0147052	0.0196949	0.0129877	0.0086245	0.01449	0.0128166	0.0143553	0.012728	0.0207304	0.0228679	0.0161509	0.0254857	0.0090034	0.0230009	0.0186879	0.0244331	0.0370146	0.0186917	0.0130218	0.0196826	0.015498	0.0197419	0.0136462	0.00853104	0.0253224	0.026553	0.0126544	0.0209701	0.0151001	0.00981184	0.0162705	0.0226686	0.0188872	0.0196269	0.0154721	0.00758533	0.0105669	0.0153749
1377					389.508	227.064			1.22248	1.12666	1.12284	0.97253	1.07775	0.903803	0.771411	0.840995	0.910736	0.840948	0.87685	0.995759	0.950163	1.02177	1.44137	0.766614	1.11094	1.19535	1.27461	1.92807	1.06758	0.727316	0.988598	1.04418	1.3336	1.09546	0.697295	1.63203	1.31031	0.819548	1.23154	0.740415	0.748905	1.06983	1.34686	1.26836	1.17956	0.931221	0.643359	0.952424	0.93966
1378					389.507	123.901			2.34727	2.09321	2.58717	1.58307	1.9421	2.08998	1.77339	2.26001	1.94001	1.24586	2.09991	1.55122	1.98235	1.67696	1.80492	1.71233	1.88684	1.52729	1.98045	2.94321	1.95138	1.96195	2.3218	1.931	2.1269	1.90999	1.49157	1.90905	2.62432	1.66402	1.85354	2.26658	3.81957	3.37082	1.56991	2.153	1.53732	2.52804	2.11901	1.78575	1.80194
1379					389.505	481.163			0.0240247	0.0331793	0.0248214	0.0230484	0.0286368	0.0250183	0.0187105	0.0177123	0.0203152	0.0195302	0.0204186	0.0239054	0.0263993	0.0258003	0.0375637	0.0208829	0.0261707	0.0316885	0.028075	0.0733981	0.027465	0.0105998	0.0331792	0.0300738	0.0382686	0.0228332	0.00488224	0.0519937	0.0353889	0.0183042	0.0283067	0.0177148	0.015498	0.0231537	0.0355849	0.0223484	0.0266157	0.0231055	0.0144465	0.0199929	0.0226896
1380					389.491	110.024			0.101132	0.095803	0.103397	0.0924485	0.100195	0.0930172	0.0877635	0.0898505	0.109808	0.0821495	0.0784368	0.102616	0.0966307	0.0988328	0.104189	0.0805735	0.0945072	0.102917	0.110594	0.0687591	0.094681	0.0859516	0.104022	0.0928317	0.106954	0.085537	0.0739295	0.0978483	0.0847078	0.0938369	0.104618	0.0758095	0.0844671	0.100331	0.108922	0.118709	0.101612	0.0704303	0.0781788	0.0817988	0.0966946
1381					389.432	167.996			0.0715783	0.0775285	0.0597441	0.0521634	0.072601	0.0734418	0.0589091	0.0650551	0.0404757	0.0359364	0.0266537	0.0702076	0.0539513	0.0595896	0.0412622	0.0442289	0.0661885	0.0502273	0.0830802	0.0500674	0.0576445	0.0382347	0.0614733	0.0739362	0.0663454	0.0255788	0.000351236	0.0692189	0.0348132	0.0615281	0.0745141	0.032913	0.0369938	0.0510834	0.056464	0.054885	0.0592265	0.0560098	0.0257208	0.0187911	0.0560563
1383					388.622	169.072			0.0607828	0.0545365	0.0972168	0.0444673	0.0773591	0.0738662	0.0575389	0.0361251	0.105385	0.0726821	0.0525404	0.0861255	0.0602601	0.0549778	0.0753041	0.0658963	0.0556697	0.0592924	0.0470812	0.0673022	0.0652205	0.0307396	0.0771647	0.0567343	0.0839953	0.0632111	0.0374856	0.0626736	0.0760063	0.0666871	0.0605905	0.0632963	0.0696391	0.0748916	0.052815	0.0698836	0.0565108	0.0665453	0.0424269	0.0560258	0.0569426
1386					386.997	254.981			0.138906	0.0585434	0.115707	0.0548518	0.0781394	0.0580734	0.103233	0.0867839	0.0620961	0.122498	0.149992	0.115664	0.0755906	0.091743	0.0982941	0.111127	0.0594786	0.0643939	0.0587954	0.168456	0.0936184	0.140873	0.0899734	0.0624054	0.0590041	0.105342	0.134461	0.0924396	0.179304	0.0659774	0.115869	0.081848	0.125256	0.0747143	0.0759046	0.112127	0.108076	0.0888781	0.0531975	0.123461	0.0526955
1388					385.856	217.118			0.00169596	0.000368114	0.00484705	0.00205031	0.00242388	0.00139591	0.000888469	0.0180953	0.00385759	0.00357696	0.000354627	0.00584447	0.00175137	0.000359839	0.0141564	0.00491521	0.000367473	0.000378959	0.00179304	0.0193332	0.0044227	0.00813184	0.00252004	0.00223428	0.00766585	0.00173125	0.00726778	0.000381352	0.0150985	0.00197571	0.00675779	0.000352139	0.00373905	0.00713547	0.0202768	0.0208275	0.00037658	0.000353512	0.0125327	0.00155475	0.00194423
1389					385.01	287.161			0.0171877	0.0139424	0.0179926	0.0154516	0.00700339	0.0143081	0.0147796	0.0118608	0.0218892	0.00969377	0.0128032	0.0136154	0.014414	0.0147058	0.0166657	0.0153182	0.0168604	0.0206207	0.0118188	0.0171994	0.0149065	0.0160792	0.0129885	0.0137744	0.0129397	0.0186253	0.0113008	0.0137489	0.0136172	0.0136128	0.0246515	0.0140168	0.0121929	0.015554	0.0162205	0.0106735	0.0121749	0.012622	0.00921813	0.0106683	0.0216044
1390					384.94	259.012			0.0181816	0.014355	0.0167099	0.0136084	0.0112159	0.0152758	0.0104812	0.0237651	0.0120894	0.0182405	0.0179209	0.0176388	0.00913796	0.00713868	0.0113887	0.00959077	0.0121163	0.0122551	0.0128332	0.00799448	0.0135969	0.0168543	0.0170593	0.0178332	0.0140753	0.0172417	0.0034539	0.0202179	0.0155581	0.0120271	0.0169006	0.0114233	0.0138843	0.0117704	0.0190068	0.0201327	0.0190299	0.0129878	0.0141737	0.0156613	0.0169349
1393					384.116	164.038			0.0382748	0.077399	0.0932543	0.0539015	0.046679	0.0536316	0.0625498	0.0635772	0.0952679	0.081568	0.0620805	0.0994871	0.0809937	0.0769335	0.0958113	0.029025	0.0699657	0.0838797	0.100726	0.175862	0.0770434	0.0586085	0.113206	0.0863713	0.0956728	0.134668	0.0161872	0.12504	0.0801312	0.0772976	0.0911377	0.0403731	0.0400187	0.0949671	0.0960839	0.115758	0.100173	0.0938941	0.0406009	0.0474619	0.0705209
1394					384.095	290.02			1.12039	0.271282	0.509828	0.293524	0.664551	0.59726	0.291361	0.18993	0.331506	0.35751	0.427363	0.80955	0.280593	0.223397	0.415163	0.259496	0.273915	0.220704	0.386892	0.879	0.440161	0.503016	0.2003	0.821697	0.386296	0.247025	0.303002	0.388067	0.598683	0.383275	0.698649	0.172836	0.511678	0.575004	0.473655	0.422219	0.76189	0.286079	0.142099	0.33462	0.228631
1395					384.032	272.993			0.0729325	0.0193552	0.0351666	0.0187576	0.0458497	0.041287	0.0201748	0.00839857	0.0252951	0.0244734	0.0288781	0.049346	0.0175468	0.0171179	0.0314916	0.018383	0.0167367	0.0135044	0.0262346	0.0673818	0.0299156	0.0316362	0.0113313	0.0587296	0.0221227	0.0140172	0.0281283	0.0270986	0.0377683	0.0240486	0.0477096	0.0108236	0.0354533	0.0352292	0.0315596	0.0247084	0.0507193	0.0158684	0.00791374	0.0213477	0.0164487
1396					384.028	312.002			0.270047	0.062756	0.107706	0.0619351	0.14702	0.117281	0.062035	0.0416249	0.0791448	0.0717112	0.0858049	0.179637	0.0615916	0.0506342	0.0940132	0.0490753	0.0657938	0.0456763	0.0989141	0.200052	0.0976226	0.10185	0.0380816	0.163609	0.0871022	0.0552496	0.0716728	0.0978401	0.126534	0.0804255	0.160253	0.0335629	0.0951664	0.13085	0.110269	0.0941464	0.169278	0.0590848	0.0305365	0.0655538	0.0504256
1397					384.003	193.036			0.105425	0.028173	0.0528205	0.0313566	0.060851	0.0630348	0.0290772	0.0192097	0.0334801	0.0359306	0.0541732	0.0851538	0.0269938	0.0233877	0.0410969	0.0312436	0.0286055	0.0282538	0.0398327	0.0842335	0.0451166	0.052196	0.020069	0.0865576	0.0396979	0.0278605	0.0418892	0.0475819	0.0642896	0.0382396	0.0694274	0.0219418	0.058196	0.0614688	0.0524166	0.0490741	0.0761814	0.0337962	0.0194388	0.036557	0.0239207
1398					383.52	291.024			0.0667312	0.0104956	0.0286552	0.0195263	0.0384101	0.0366554	0.0166029	0.0116198	0.0183612	0.0195078	0.027914	0.0455989	0.0153069	0.00933234	0.0262311	0.016089	0.0153882	0.012704	0.0237434	0.0593143	0.0259094	0.0232967	0.0115737	0.0488424	0.0208371	0.0149838	0.0250626	0.0224211	0.0319423	0.0226479	0.0441584	0.00662991	0.0306455	0.0359201	0.0290181	0.0229467	0.0435679	0.0146892	0.00412791	0.0153444	0.0125751
1399					383.295	333.984			0.0302552	0.00605168	0.0115655	0.00791719	0.0166395	0.0112815	0.00442443	0.00433527	0.00833162	0.00662926	0.00472575	0.0241853	0.00778996	0.00280013	0.011238	0.00397068	0.00451625	0.00561946	0.0104883	0.00439118	0.00935781	0.011226	0.00340039	0.0163809	0.00902947	0.00553336	0.00901674	0.0115377	0.0118074	0.0105604	0.0164547	0.00180995	0.00813381	0.0181269	0.014871	0.00967932	0.0179281	0.00713883	0.00285947	0.00726353	0.00440232
1401					383.21	188.067			0.00806137	0.0076285	0.0094478	0.00926164	0.0123906	0.00694716	0.00866196	0.00616802	0.00731823	0.00698867	0.00592154	0.0170434	0.00861229	0.00734282	0.0110186	0.00374827	0.00765003	0.00564055	0.0082146	0.00728307	0.00826746	0.0070484	0.00962013	0.0063901	0.00789595	0.00770788	0.00782781	0.00836743	0.00633253	0.00793049	0.00736727	0.00813018	0.00361025	0.010593	0.00847813	0.00928143	0.00758846	0.00753697	0.00919552	0.00546391	0.0078942
1404					383.104	292.015			0.0751253	0.0343505	0.0719873	0.0473995	0.0597761	0.0727591	0.0445449	0.045723	0.0417791	0.0633989	0.0300711	0.0778387	0.056625	0.0436601	0.0563586	0.0481597	0.0590437	0.0462562	0.0633066	0.0694949	0.0553829	0.0410353	0.0616706	0.0764988	0.073231	0.0534242	0.0553816	0.0792702	0.0556094	0.0465493	0.0666858	0.0384804	0.0429308	0.0631011	0.0722552	0.0592112	0.0716752	0.041307	0.0149914	0.064679	0.0414898
1405					382.236	166.022			0.198031	0.165076	0.175651	0.155178	0.123169	0.133525	0.166121	0.157361	0.168538	0.155109	0.160103	0.138673	0.163715	0.159829	0.165515	0.146974	0.169462	0.159688	0.173629	0.119639	0.157749	0.16793	0.171371	0.0959952	0.147665	0.122576	0.155796	0.160252	0.117079	0.15698	0.11975	0.168284	0.149343	0.179177	0.152284	0.182952	0.126657	0.163378	0.14941	0.162307	0.181125
1406			sn-Glycerol 3-phosphate	1.73662	382.232	173.081			0.145517	0.129798	0.135314	0.0786073	0.0929622	0.0911245	0.0709669	0.105312	0.386991	0.038468	0.0571716	0.0728274	0.0642977	0.130308	0.111221	0.0858724	0.0961824	0.0622987	0.124355	0.196689	0.113814	0.170247	0.290218	0.12303	0.103777	0.136996	0.11032	0.129628	0.0922127	0.0606837	0.103005	0.0691586	0.107287	0.166224	0.0908371	0.142557	0.134922	0.112646	0.061168	0.046156	0.0459662
1407					382.208	121.029			0.525378	0.50012	0.592075	0.606316	0.529854	0.469789	0.50202	0.517993	0.537451	0.459198	0.47898	0.490342	0.542526	0.689706	0.545438	0.436947	0.511126	0.984352	0.561979	0.49017	0.548588	0.529617	0.877337	0.532291	0.503038	0.613225	0.45051	0.539426	0.617763	0.648737	0.58157	0.474946	0.435049	0.599359	0.524597	0.546958	0.66575	0.511789	0.576141	0.612347	0.669113
1408					381.349	249.996			0.0116003	0.0175357	0.0112334	0.0134418	0.00989629	0.0102673	0.0150054	0.0170223	0.0162726	0.00878449	0.00542986	0.0141683	0.0140348	0.0176678	0.0139574	0.00998182	0.0136759	0.0180818	0.0165228	0.00636241	0.0130471	0.0124666	0.0186897	0.00772107	0.0156988	0.00712865	0.000351236	0.014851	0.0118701	0.0122869	0.0135921	0.0123982	0.00428702	0.0157193	0.00856509	0.0127541	0.0133924	0.0146885	0.00928851	0.00581677	0.0194857
1409					381.022	286.06			0.0410279	0.0159217	0.0275296	0.0188351	0.0254352	0.0216474	0.0132394	0.00984922	0.0287675	0.0227949	0.0265424	0.0206263	0.0135603	0.0274326	0.0475518	0.0163632	0.0644656	0.00839225	0.0348995	0.0790099	0.0281946	0.0250896	0.0202945	0.0254884	0.0264517	0.0274941	0.0516107	0.0347927	0.0397213	0.0258517	0.034447	0.00845321	0.0225141	0.0174916	0.0224988	0.0316848	0.0377463	0.0278026	0.008711	0.0369502	0.023155
1410					380.632	148.969			0.0111385	0.0240907	0.0304527	0.0237302	0.0221165	0.0319729	0.0273187	0.0371364	0.0253858	0.0275424	0.0209484	0.029147	0.041505	0.0351112	0.029223	0.0143799	0.025649	0.019679	0.0257773	0.037008	0.0269656	0.0372747	0.0376336	0.0289649	0.0288403	0.0449422	0.0194117	0.0305656	0.0302297	0.0269948	0.0436006	0.0312888	0.0191577	0.017503	0.0267838	0.0182085	0.0154132	0.0334542	0.0327787	0.0353097	0.0293847
1415					380.429	522.235			0.0764999	0.0710798	0.0948821	0.0583414	0.0705203	0.00901242	0.0640117	0.0928955	0.0631659	0.0480581	0.0601089	0.0376788	0.0773363	0.081272	0.0865595	0.0327488	0.0770802	0.0890574	0.0608481	0.0274221	0.063929	0.046703	0.0667846	0.0497853	0.082162	0.0903598	0.0294567	0.0701828	0.0855086	0.0476671	0.113526	0.0646018	0.0355265	0.0954579	0.0561123	0.0992157	0.0449858	0.140833	0.0593338	0.0425685	0.0852356
1416					380.389	535.239			0.0700928	0.0712549	0.0845689	0.058502	0.0906043	0.0599296	0.0704988	0.0831884	0.0569283	0.071566	0.0870365	0.0567575	0.0826558	0.0844446	0.10675	0.0319774	0.077115	0.0880222	0.0834578	0.0294031	0.0722377	0.0518236	0.0772135	0.0454828	0.0998587	0.0872659	0.0327928	0.0850846	0.0747197	0.0497414	0.109095	0.0702927	0.0512365	0.115871	0.0596007	0.106405	0.0667384	0.137147	0.0659562	0.0374433	0.0876892
1417					380.389	535.741			0.043397	0.0408322	0.0483074	0.0300848	0.0429977	0.0284913	0.0391101	0.0504445	0.034862	0.0399919	0.0492437	0.0306674	0.0515099	0.0456821	0.0532518	0.0194676	0.0486574	0.0492384	0.0494704	0.0114088	0.0403558	0.0222056	0.0376367	0.027367	0.0540026	0.0489462	0.01299	0.0459131	0.0410435	0.0301311	0.0558573	0.0318757	0.0238516	0.0556995	0.0332079	0.0624155	0.035269	0.0920633	0.0378699	0.0173338	0.0527246
1418					380.327	102.019			0.0294554	0.0968165	0.0909843	0.0783502	0.0825742	0.0741338	0.0745696	0.0833361	0.0865276	0.0576039	0.0905706	0.0853858	0.0190173	0.08828	0.0922606	0.0544895	0.0919304	0.0941259	0.102868	0.060744	0.0767012	0.0780945	0.0864958	0.0781757	0.0900165	0.0705682	0.0654731	0.036512	0.0742602	0.0784478	0.033674	0.0755273	0.0682843	0.0258014	0.0800846	0.100339	0.0840239	0.0791482	0.072962	0.0582447	0.0894483
1420					380.214	235.953			0.502137	0.483113	0.60327	0.517577	0.50976	0.541071	0.563128	0.52293	0.550581	0.580143	0.398854	0.584872	0.582226	0.450373	0.55296	0.317468	0.175848	0.841942	0.538236	0.577146	0.519682	0.652094	0.587763	0.234217	0.0624933	0.327473	0.645669	0.453944	0.525954	1.14277	0.571971	0.577626	0.460039	0.586328	0.545027	0.557254	0.197578	0.530186	0.568859	0.591698	0.622083
1421			dUTP	24.039	380.047	469.16			0.0384187	0.0354353	0.0640425	0.0571288	0.0385122	0.0493392	0.0503317	0.0412227	0.0406632	0.0656098	0.0886509	0.0452259	0.0499486	0.0388416	0.0474487	0.0742253	0.0368556	0.0473602	0.0413224	0.0680072	0.0509295	0.0644318	0.0529613	0.032545	0.0373503	0.0722238	0.0724141	0.0390566	0.0556715	0.0436472	0.0358789	0.0623361	0.0758198	0.0523502	0.0548372	0.036689	0.0428063	0.0425242	0.0652254	0.145704	0.0666599
1422					380.044	146.965			2.12597	2.46913	6.92551	6.29804	5.09976	2.04497	2.95554	4.82962	6.41459	5.27571	6.62291	6.02938	6.91414	4.1931	6.51053	3.38376	5.55424	6.28517	2.58457	4.30066	4.84086	3.20198	7.19705	3.02636	4.42745	7.03965	4.28932	4.20126	3.11304	6.46247	4.70795	7.13671	4.71667	7.48944	0.653089	2.28832	5.88762	6.28	2.52157	6.9094	2.84039
1423					379.802	182.031			0.611528	3.36835	4.86436	1.26325	2.41955	1.9323	1.68675	0.8497	1.7557	2.64354	2.83177	3.15353	1.5707	1.95168	1.767	0.788244	2.16619	2.56461	1.47895	7.46761	2.35677	0.312956	1.24279	3.07053	3.64803	3.89612	2.79123	5.98836	2.48957	0.861174	4.38608	1.30652	2.68333	2.02562	5.95686	1.92084	4.37097	1.2595	1.56381	2.37994	1.24111
1426					379.55	247.989			0.00549062	0.00790744	0.00576762	0.00446788	0.00581622	0.00445073	0.00268524	0.00485405	0.00699205	0.00656454	0.0035847	0.0096657	0.0120411	0.00275615	0.0121099	0.00276721	0.00270029	0.00580537	0.0071465	0.0106368	0.00621051	0.00425227	0.0103891	0.00675597	0.00993372	0.00660827	0.00100335	0.00562225	0.0071636	0.0048584	0.00486964	0.0053905	0.00528406	0.00713054	0.00542924	0.0108766	0.0077222	0.00519194	0.000356224	0.0102422	0.00938756
1429			Roxarsone	-13.0612	379.509	264.04			0.0716448	0.0048737	0.0158287	0.0108197	0.0219292	0.0336583	0.0129665	0.00338978	0.0100447	0.0214022	0.0328064	0.0512502	0.00887599	0.00155914	0.0200781	0.0119919	0.00402853	0.00659199	0.0128927	0.0727971	0.0214715	0.0258523	0.00793244	0.0279221	0.0182038	0.00926829	0.026153	0.0106167	0.0460228	0.0154305	0.0309437	0.00230061	0.025831	0.021689	0.0154239	0.0222332	0.0348947	0.0103695	0.000895114	0.0123398	0.00796645
1430					379.508	183.034			0.14112	0.0515663	0.0768693	0.0551571	0.03937	0.0519658	0.0525051	0.0466626	0.065245	0.0574395	0.0633382	0.0853795	0.0529727	0.0440578	0.0725273	0.0477022	0.0500975	0.0680831	0.0583646	0.153375	0.0666899	0.0570127	0.0565353	0.0899489	0.100006	0.0630959	0.0523622	0.101262	0.0788506	0.0446984	0.0866248	0.0552426	0.0567646	0.0551108	0.0905241	0.0592187	0.0790541	0.0463517	0.0542676	0.0754961	0.0591991
1432					379.111	156.027			0.0718753	0.0835956	0.0848098	0.0943145	0.0751444	0.0757738	0.079654	0.0724011	0.0727089	0.0839073	0.0974042	0.0763901	0.0935381	0.0641017	0.121226	0.0858732	0.0672231	0.0766155	0.0784489	0.118901	0.0836953	0.0828005	0.0815893	0.0984642	0.0837965	0.0833305	0.0833547	0.0852925	0.0876791	0.061656	0.0855187	0.0940253	0.0960744	0.0799009	0.0861484	0.0955386	0.0754805	0.0781295	0.0945941	0.0721067	0.0977174
1433					378.813	146.009			0.0321641	0.0384941	0.0274012	0.029997	0.0388335	0.030221	0.0384406	0.0311413	0.0319444	0.0345515	0.0319246	0.0347892	0.0385668	0.027931	0.0241997	0.0296474	0.0385544	0.0263472	0.0343012	0.0140687	0.031676	0.0377671	0.0396223	0.0297267	0.0249762	0.031114	0.0109779	0.0336202	0.0361946	0.0303718	0.0369604	0.0227084	0.0307969	0.0368176	0.0391103	0.0314933	0.0336539	0.0363619	0.0293685	0.0164792	0.0301453
1434					378.692	74.0238			1.03785	1.29869	1.13223	0.954462	0.93254	0.999749	0.974376	0.903424	1.08697	1.29188	1.42239	1.25816	1.71958	0.858388	1.94318	0.819393	0.988782	1.27244	1.18293	2.33004	1.22037	0.733192	1.51435	1.35569	1.38982	1.17453	0.778222	1.50833	1.33044	0.895275	1.54717	0.854616	0.879814	1.18442	1.31208	1.48553	1.15548	1.0693	0.618499	1.4847	1.24281
1436					378.568	132.066			0.044557	0.0324872	0.0218573	0.0126937	0.0194393	0.0147164	0.0100309	0.0321314	0.0313057	0.019651	0.045069	0.0501287	0.0226419	0.0175533	0.097785	0.023322	0.0165377	0.0328818	0.0125835	0.0684184	0.0312896	0.0202423	0.0354188	0.0213303	0.0363073	0.0109835	0.00456472	0.0415986	0.032909	0.0268304	0.0533654	0.0137172	0.0143208	0.0273553	0.0204295	0.0294163	0.0423267	0.0190894	0.0183603	0.0185938	0.0386518
1438					377.706	211.083			0.0190837	0.0168487	0.0256576	0.0211002	0.0199522	0.0220357	0.0245973	0.0201471	0.0206603	0.0198481	0.022628	0.0185646	0.014805	0.0158737	0.0286981	0.0211254	0.0211548	0.0205867	0.0224495	0.0190147	0.0207416	0.0248355	0.0145776	0.0190585	0.0167312	0.0234056	0.0189046	0.0149034	0.0265721	0.0117065	0.0159961	0.0231113	0.0163744	0.0258007	0.0217838	0.0190475	0.0210233	0.0176145	0.021993	0.0163294	0.0238728
1439					377.671	353.145			0.0131085	0.0126473	0.00590728	0.00275472	0.00836064	0.00370644	0.00628555	0.00542015	0.000379267	0.00204796	0.000920243	0.00094826	0.00037927	0.00397731	0.0180417	0.00339984	0.00987242	0.000378959	0.00760385	0.00232092	0.00542303	0.0106662	0.0040456	0.0101734	0.00690982	0.00544347	0.0229658	0.0112707	0.00374539	0.00249998	0.00543159	0.000352139	0.00531414	0.0128439	0.0073085	0.00842859	0.0136993	0.00757711	0.000356224	0.000356271	0.00121064
1442					376.801	223.798			0.219447	0.19183	0.474097	0.205059	0.220494	0.190658	0.217998	0.227764	0.212159	0.0761733	0.267866	0.201273	0.232149	0.244052	0.193497	0.252977	0.236843	0.216075	0.341835	0.254577	0.233841	0.252646	0.217053	0.224365	0.208966	0.249628	0.196495	0.215182	0.231293	0.182134	0.237998	0.333823	0.270355	0.228041	0.235153	0.234202	0.197126	0.205307	0.212797	0.315005	0.241605
1443					376.764	451.231			0.1379	0.114326	0.211505	0.126248	0.177219	0.0934447	0.169305	0.12585	0.0711844	0.245811	0.271926	0.0669657	0.100882	0.0857164	0.169901	0.0614146	0.118295	0.0824328	0.176889	0.0548477	0.133103	0.12554	0.14772	0.0640913	0.127673	0.184594	0.0993222	0.160084	0.179091	0.0490918	0.119037	0.102257	0.109068	0.244566	0.162949	0.119405	0.129133	0.173731	0.106859	0.0426159	0.111476
1444					376.703	903.472			0.0478553	0.0381671	0.056976	0.0370172	0.0679659	0.0343006	0.0645801	0.0445612	0.0246448	0.0709258	0.0854431	0.0232789	0.0289301	0.0286619	0.053443	0.0171961	0.0453984	0.0331136	0.0570446	0.0177838	0.0438644	0.038677	0.0525227	0.0239004	0.0454751	0.0565005	0.0266186	0.0517699	0.0551083	0.0193282	0.0372434	0.0330428	0.0368615	0.0876311	0.0488577	0.0399411	0.0447355	0.0642295	0.0326398	0.00776758	0.0344497
1448					376.456	451.732			0.0594594	0.0534278	0.0941134	0.0555824	0.0833639	0.0474441	0.0780565	0.057085	0.0376426	0.125466	0.1261	0.0268999	0.0398749	0.0363267	0.0698232	0.0257644	0.0649397	0.0413868	0.0801045	0.0288001	0.0615831	0.0498061	0.0627771	0.0301954	0.0563217	0.0831897	0.0443649	0.0802832	0.0870794	0.0194888	0.0581558	0.0425791	0.0491071	0.117577	0.0757214	0.056874	0.0630912	0.0830712	0.0464324	0.0182317	0.0538615
1450					376.199	165.04			0.179933	0.187841	0.121839	0.123105	0.13792	0.11759	0.0975804	0.141547	0.214666	0.102051	0.10157	0.272685	0.111337	0.287397	0.115542	0.077731	0.225172	0.18659	0.10797	0.458774	0.168442	0.110274	0.121555	0.148538	0.177776	0.0846305	0.0712299	0.129355	0.214678	0.118915	0.158853	0.129805	0.0855231	0.156777	0.152571	0.216497	0.11801	0.0837669	0.0836928	0.101423	0.197521
1453					375.03	226.119			0.0126573	0.0194994	0.0335033	0.00971233	0.0134925	0.0111474	0.01083	0.0104544	0.0250471	0.00701179	0.0294387	0.0220716	0.0099962	0.0178001	0.00828908	0.020394	0.0135434	0.0138481	0.0107378	0.0234487	0.0161462	0.0151	0.0144283	0.0170037	0.0252959	0.012791	0.00873365	0.023276	0.00907926	0.0163477	0.0169608	0.0156576	0.0287243	0.0217846	0.0280405	0.00758464	0.0116345	0.0113623	0.00809828	0.0184401	0.0119939
1455					374.941	268.068			0.0911526	0.0235389	0.0294872	0.0247759	0.0222038	0.0416329	0.0261068	0.0200975	0.0154586	0.0296605	0.0285739	0.0268194	0.0138771	0.0278391	0.0179889	0.0222569	0.0274766	0.0252963	0.0188043	0.0701985	0.0301623	0.0276585	0.0157793	0.0377707	0.0143856	0.0331225	0.0214173	0.0559529	0.0237413	0.0213374	0.0258485	0.0177745	0.0367394	0.025344	0.0519645	0.0228336	0.0252305	0.0148529	0.0184443	0.0279271	0.0167265
1456					374.209	374.094			0.00973127	0.00683461	0.0117619	0.00821037	0.00844534	0.00906609	0.0102495	0.0171081	0.00710066	0.0120942	0.009117	0.0110205	0.00501394	0.010223	0.00690737	0.0102003	0.00769019	0.00491193	0.00593606	0.0304601	0.0101041	0.0146553	0.0119403	0.0140904	0.0159037	0.0161747	0.00873399	0.00966086	0.023428	0.00472506	0.00869043	0.00776604	0.00928028	0.0135887	0.013189	0.0089834	0.0118677	0.0110284	0.00632082	0.0135326	0.0126091
1462					373.18	290.088			0.03619	0.0239957	0.0402686	0.0237751	0.0274509	0.0300833	0.0195434	0.0345333	0.032467	0.0332461	0.0394456	0.0380252	0.0205029	0.0242715	0.0289071	0.0231474	0.0242054	0.0322695	0.0309194	0.0540294	0.0308638	0.0353415	0.0284836	0.0298741	0.034759	0.0339098	0.0275835	0.0363484	0.0390959	0.0189196	0.0395835	0.0185931	0.0286541	0.0396476	0.0376628	0.0462025	0.041688	0.0273985	0.0266421	0.0358061	0.0326706
1463					372.735	272.172			0.0649899	0.0797654	0.136434	0.0830942	0.216549	0.0911017	0.152485	0.070715	0.0374755	0.289526	0.163167	0.26779	0.232507	0.0689993	0.0784455	0.0719342	0.043267	0.0440989	0.192876	0.0825664	0.123389	0.0991576	0.176811	0.0516071	0.078092	0.133369	0.0895597	0.0733847	0.129807	0.122457	0.0764058	0.106838	0.0729368	0.123986	0.0891217	0.0782794	0.227162	0.174002	0.0577894	0.0324393	0.112862
1465			4,6-Dichloro-3-methyl-cis-1,2-dihydroxycyclohexa-3,5-diene	16.8143	371.012	196.054			0.0140079	0.00525413	0.0163293	0.010823	0.00561889	0.00489244	0.00945597	0.00923129	0.0116803	0.00933039	0.00531736	0.0128455	0.00881006	0.000359839	0.00545457	0.00213541	0.00360138	0.0110354	0.00772506	0.0224231	0.00881657	0.0144925	0.0125724	0.00439841	0.0102143	0.0145363	0.00255288	0.0292336	0.0102535	0.0054813	0.00543737	0.00211814	0.0099637	0.0232129	0.0123535	0.0132607	0.0175598	0.00758438	0.00551628	0.0121505	0.0111413
1471					369.882	146.081			0.419854	0.325895	0.49003	0.191329	0.249598	0.282572	0.257571	0.204485	0.195504	0.246174	0.297426	0.320346	0.284579	0.288174	0.374317	0.271816	0.379263	0.352265	0.247665	0.649347	0.31641	0.28861	0.240778	0.310179	0.450051	0.268012	0.326143	0.34755	0.381163	0.233252	0.378347	0.21932	0.311226	0.342957	0.36298	0.369699	0.327971	0.232814	0.214188	0.389289	0.201146
1472					369.819	220.118			0.860981	0.634446	1.10149	0.46533	0.644023	0.66078	0.58306	0.465192	0.438598	0.561651	0.785388	0.657369	0.658277	0.654445	0.828206	0.59617	0.857455	0.808432	0.557504	1.34268	0.708074	0.636954	0.568373	0.690514	0.923662	0.660317	0.732592	0.704438	0.89401	0.490239	0.769848	0.494535	0.760921	0.837954	0.841063	0.816082	0.713393	0.507956	0.437856	0.798337	0.464314
1473					369.653	123.901			4.07753	2.5629	3.79343	2.89097	3.30735	2.59188	3.24535	2.95839	3.01757	3.82357	3.10877	5.80543	1.65453	3.08307	2.934	3.08263	3.18174	2.82186	2.93358	4.04462	3.24596	1.96297	2.94069	3.10182	1.77883	3.48478	3.57114	3.09744	3.12736	2.30398	3.02756	2.985	3.25138	3.52442	3.07578	3.69241	1.50292	2.96151	3.07434	3.14966	3.10512
1475					369.648	302.122			0.0730747	0.0530811	0.0721051	0.0345499	0.0421861	0.0437021	0.0301073	0.0327607	0.0245343	0.0302392	0.0315758	0.0459461	0.0362754	0.0340731	0.0662873	0.0290754	0.0716597	0.0651081	0.0518081	0.0767029	0.0472426	0.0392157	0.0416314	0.0465052	0.0792021	0.0360694	0.0325157	0.0582515	0.0584177	0.0347158	0.0615228	0.030127	0.0408136	0.0613127	0.0612684	0.0638535	0.0527477	0.0368043	0.0219291	0.0365622	0.0246303
1476					369.639	292.015			0.0923783	0.0826357	0.16124	0.117327	0.0844974	0.134846	0.147041	0.0844598	0.0821745	0.110338	0.196119	0.128209	0.122223	0.108581	0.0940239	0.14089	0.121552	0.126363	0.0969379	0.423729	0.132778	0.0684666	0.124485	0.141303	0.157828	0.156271	0.142339	0.151983	0.112374	0.0876825	0.12464	0.0941005	0.181369	0.0974381	0.182479	0.100006	0.12754	0.0693109	0.0397534	0.161008	0.102012
1477					369.607	72.0081			0.162002	0.130707	0.205092	0.166837	0.132474	0.165669	0.143381	0.124361	0.223847	0.138858	0.178244	0.182435	0.223968	0.152706	0.136807	0.141196	0.181801	0.164508	0.157681	0.847509	0.198004	0.101537	0.185763	0.212744	0.265715	0.19092	0.123453	0.266102	0.143546	0.144379	0.19859	0.11506	0.183784	0.150842	0.205977	0.155448	0.26894	0.0913294	0.0440393	0.317201	0.120265
1478					369.599	259.091			0.0781006	0.0678841	0.171901	0.109891	0.070853	0.145352	0.106814	0.0771932	0.0622856	0.0822487	0.134753	0.1435	0.116912	0.0937251	0.0761666	0.134737	0.165124	0.127858	0.115117	0.956275	0.151835	0.04264	0.140999	0.138657	0.217812	0.127306	0.0950495	0.233495	0.0762771	0.0498144	0.118209	0.0757874	0.157666	0.0841566	0.198885	0.0699724	0.118411	0.0531996	0.016569	0.153606	0.0645693
1479					369.322	200.053			1.14963	0.906032	1.16603	0.811689	1.07081	1.17619	0.721295	0.868802	0.900405	0.569608	0.619723	1.3004	1.01527	0.960997	0.970554	0.581661	1.61724	1.3815	1.50518	2.72957	1.10113	0.490891	1.04187	1.01249	1.85048	0.819957	0.423525	2.23862	0.682411	0.683336	1.2015	0.605269	0.629298	1.04248	1.24997	1.11572	1.18067	0.747708	0.218058	0.616505	0.531457
1482					368.983	158.042			0.126949	0.0956038	0.12841	0.110642	0.111338	0.138443	0.0933596	0.0959197	0.0920488	0.074103	0.0837642	0.140659	0.125543	0.112988	0.103817	0.0850959	0.183991	0.158663	0.153858	0.324126	0.126966	0.0643009	0.120695	0.136798	0.209353	0.107773	0.067489	0.235774	0.0800688	0.0894649	0.124128	0.0647287	0.0795764	0.115773	0.177082	0.119332	0.118726	0.0825387	0.0245058	0.0840689	0.0742368
1484					368.838	127.896			0.257361	0.288527	0.270288	0.191084	0.420553	0.21409	0.246842	0.150375	0.282237	0.361274	0.268635	0.219748	0.253877	0.228544	0.229697	0.264492	0.186637	0.265246	0.273258	0.331516	0.260214	0.211695	0.261954	0.248101	0.148333	0.267292	0.326089	0.238257	0.347571	0.162045	0.260205	0.204591	0.278902	0.257801	0.258856	0.23879	0.237721	0.215379	0.317622	0.290905	0.252998
1485					368.766	140.032			0.0573201	0.0543746	0.0594182	0.0480938	0.0682186	0.0638323	0.0422409	0.04618	0.0579172	0.0403087	0.039519	0.069766	0.0528527	0.0540263	0.0450536	0.0372468	0.0929873	0.0716252	0.0815744	0.140395	0.0611476	0.0380404	0.0527727	0.0661912	0.122908	0.0480519	0.0239103	0.151338	0.0417047	0.0455608	0.0669367	0.0351708	0.03318	0.0654063	0.0941283	0.0592979	0.0537478	0.0547929	0.0174878	0.0335935	0.0322522
1497					366.982	338.998			0.0970608	0.0795469	0.0690807	0.0491576	0.0841499	0.0686167	0.108506	0.0833658	0.086886	0.0762641	0.0667851	0.0690881	0.0705965	0.057328	0.0767589	0.0835705	0.0754599	0.0792682	0.0675207	0.0602247	0.0754618	0.0640608	0.07665	0.0522287	0.0741565	0.079718	0.120502	0.0991892	0.0650938	0.0648825	0.0747695	0.0698279	0.11879	0.0926411	0.0622151	0.0673579	0.0911567	0.0764912	0.0848652	0.11635	0.0664344
1502					366.069	112.051			0.2599	0.265679	0.264789	0.220219	0.209805	0.246823	0.289265	0.216496	0.255264	0.244248	0.199899	0.270259	0.258548	0.239841	0.295435	0.225508	0.253894	0.2447	0.224041	0.344785	0.25147	0.286013	0.256	0.27013	0.200361	0.267007	0.186883	0.595564	0.258213	0.225289	0.484219	0.225236	0.224865	0.321274	0.287743	0.288364	0.231201	0.246759	0.239917	0.211542	0.22338
1504					366.03	152.043			0.13153	0.119382	0.201108	0.100899	0.151848	0.0706514	0.156784	0.0983936	0.119262	0.12434	0.0843875	0.144764	0.0326074	0.128411	0.148223	0.103009	0.080091	0.0692145	0.105215	0.214849	0.119248	0.148606	0.0928063	0.0839339	0.15281	0.112518	0.0839673	0.209601	0.129995	0.0925426	0.151639	0.119233	0.0989928	0.164616	0.106953	0.120022	0.0742858	0.0905569	0.0556088	0.138025	0.0571205
1506					366	212.065			0.684106	0.657414	1.02492	0.456807	0.603561	0.35582	0.689653	0.488567	0.590473	0.466382	0.271757	0.649389	0.189157	0.596354	0.815425	0.36316	0.452985	0.349559	0.640305	1.06423	0.570501	0.595399	0.530785	0.479798	0.923596	0.480824	0.270705	1.19276	0.525083	0.452614	0.771577	0.462729	0.333093	0.913325	0.477515	0.66336	0.367728	0.420756	0.18967	0.522448	0.23607
1508					365.408	234.047			0.150001	0.147351	0.186408	0.101815	0.15446	0.0920302	0.154464	0.109655	0.147825	0.0948526	0.0450932	0.174572	0.0353884	0.135132	0.192389	0.0716053	0.0924334	0.0927919	0.158059	0.16462	0.125047	0.123776	0.120228	0.108475	0.198343	0.0819338	0.0530468	0.270128	0.118487	0.0928354	0.154846	0.0994127	0.0640046	0.210374	0.113018	0.140421	0.0967561	0.0911706	0.040558	0.0872401	0.0541493
1509					365.337	294.068			0.151142	0.131571	0.193182	0.0947457	0.148943	0.0806381	0.14247	0.101145	0.139521	0.0898641	0.0414849	0.144487	0.0443013	0.126694	0.132098	0.0536016	0.0951256	0.0578591	0.138435	0.165519	0.113641	0.110509	0.115002	0.0874934	0.188128	0.0854136	0.0419759	0.265086	0.115689	0.0775909	0.146489	0.0770034	0.0483164	0.208254	0.112084	0.155272	0.0715998	0.0688916	0.0362282	0.0736025	0.0451812
1511					365.311	258.008			0.00843783	0.0321948	0.0380742	0.0205342	0.0117304	0.0141505	0.0261718	0.0260684	0.0184454	0.0189042	0.000354627	0.0446589	0.00418931	0.0224615	0.0207511	0.00344909	0.000367473	0.00693588	0.0161108	0.0474116	0.0190701	0.021836	0.020558	0.0134386	0.0374123	0.0179025	0.00221483	0.0177374	0.0153778	0.0199388	0.0128379	0.0214641	0.0126171	0.0160896	0.0186782	0.0170507	0.00895199	0.00994982	0.00424353	0.00652601	0.00453773
1513					365.298	144.975			0.0880766	0.0587863	0.0613643	0.0623748	0.104877	0.074161	0.0612095	0.072583	0.0804114	0.0795165	0.107245	0.0959398	0.0851602	0.0897554	0.0808839	0.0492417	0.0716029	0.0722203	0.119208	0.0979054	0.0806262	0.0701041	0.066525	0.0466985	0.079598	0.0949992	0.0758589	0.0888712	0.0810203	0.0644242	0.101233	0.0847433	0.0998692	0.0896115	0.060523	0.0903947	0.053174	0.0790412	0.0462783	0.118574	0.0612337
1515					365.173	80.0108			0.364137	0.274975	0.321869	0.27813	0.394827	0.248093	0.259646	0.255272	0.30965	0.223659	0.0834858	0.237418	0.269916	0.301756	0.244017	0.129104	0.343785	0.26611	0.321566	0.070957	0.259919	0.188303	0.274007	0.250378	0.226133	0.154258	0.251882	0.30948	0.283392	0.356299	0.301372	0.260932	0.100056	0.268505	0.3308	0.317777	0.264835	0.290869	0.24038	0.199296	0.308714
1518					365.158	188.938			0.139814	0.171723	0.117995	0.0921145	0.175177	0.0849089	0.0996771	0.137186	0.148688	0.102211	0.0645024	0.15167	0.13041	0.150031	0.135775	0.0905787	0.154347	0.139034	0.175026	0.0463511	0.125361	0.11132	0.109351	0.0720681	0.138844	0.0706264	0.0809413	0.149682	0.0986757	0.144128	0.159409	0.0855488	0.0711878	0.144736	0.0889585	0.130006	0.157672	0.117757	0.089076	0.0784258	0.100989
1519					365.14	228.931			0.234776	0.218675	0.149865	0.150812	0.220113	0.149562	0.166936	0.198758	0.218866	0.143655	0.120939	0.213813	0.184903	0.230436	0.187532	0.121194	0.255247	0.188537	0.244916	0.127438	0.186349	0.157178	0.165596	0.165696	0.209864	0.104081	0.113345	0.271029	0.152622	0.193468	0.261806	0.141509	0.0982977	0.186275	0.140115	0.235226	0.18142	0.211289	0.132018	0.102866	0.189866
1521			Molybdate	-9.31724	365.115	162.959			0.685674	0.665819	0.554598	0.490837	0.647986	0.465955	0.491624	0.563397	0.600982	0.445656	0.371637	0.60351	0.591842	0.615188	0.607158	0.401368	0.681242	0.619471	0.658872	0.434122	0.559847	0.536423	0.561909	0.511116	0.614692	0.398635	0.390917	0.698439	0.512197	0.535143	0.729933	0.490385	0.341183	0.650769	0.522612	0.626961	0.59326	0.577534	0.460152	0.341197	0.545138
1526			5,6-Dichloro-1,3-cyclohexadiene	-20.5745	364.277	150.022			0.123097	0.0511029	0.00918415	0.000349943	0.0576356	0.128054	0.000360433	0.0455073	0.0722438	0.0385234	0.102721	0.202994	0.154261	0.100773	0.250936	0.000356965	0.0802653	0.111746	0.012366	0.140436	0.0841456	0.00581029	0.00775047	0.151908	0.0182993	0.0173446	0.000351236	0.0567625	0.0787741	0.00764065	0.145368	0.000352139	0.0586258	0.056356	0.0229198	0.0734793	0.00037658	0.0685883	0.0466152	0.0102302	0.00793518
1528					364.274	310.934			0.415485	0.324776	0.305766	0.265522	0.434161	0.26119	0.252084	0.32379	0.391604	0.197904	0.210955	0.374461	0.342113	0.37204	0.332008	0.202087	0.406552	0.394835	0.420021	0.197882	0.321262	0.20548	0.291377	0.273281	0.366466	0.138036	0.162623	0.422235	0.289242	0.295556	0.472068	0.217117	0.192951	0.247772	0.268881	0.369057	0.273098	0.369218	0.20639	0.18845	0.288012
1530					363.555	270.942			0.767647	0.667468	0.581393	0.582892	0.775144	0.5442	0.537104	0.630777	0.694753	0.489443	0.396783	0.668735	0.671815	0.710184	0.649395	0.460451	0.781523	0.664372	0.776747	0.42748	0.623915	0.593237	0.631099	0.586739	0.666215	0.466961	0.410395	0.759574	0.532478	0.622866	0.772069	0.534608	0.392793	0.683969	0.575736	0.728244	0.632135	0.658588	0.465019	0.379173	0.579824
1533					363.404	299.005			1.08537	0.848602	0.927069	0.997275	1.10518	0.946927	0.937877	0.89128	0.939535	1.09352	1.81508	1.01363	0.620707	1.00022	0.847173	0.923226	0.808775	1.08101	1.03348	1.23375	1.00748	1.05915	0.933561	0.942816	0.875676	1.25224	2.07713	1.01515	0.872478	0.855041	1.17103	1.18024	1.74367	1.00501	1.20605	1.10536	1.16919	1.00482	1.08824	1.89878	0.969101
1534					363.403	204.97			3.1425	2.87905	2.72123	2.30545	3.16653	2.37876	2.40713	2.5523	3.09931	2.21304	1.90735	3.17557	2.85309	2.87582	2.64947	2.06588	3.42831	2.91173	3.45145	2.00694	2.70955	2.64771	2.57294	2.46856	2.84739	1.99534	1.77359	3.19848	2.48614	2.53286	3.56082	2.2926	1.95877	3.09345	2.45765	3.17256	2.59697	2.75349	2.18214	1.73719	2.56897
1537					363.396	210.035			0.258441	0.12831	0.205494	0.152763	0.160985	0.111524	0.127762	0.0307875	0.170875	0.141368	0.0984147	0.151631	0.207365	0.116704	0.192537	0.0993732	0.178391	0.190336	0.245393	0.354117	0.166128	0.113545	0.190345	0.191872	0.158659	0.180899	0.0745912	0.195651	0.198366	0.0665226	0.256305	0.0770806	0.0726307	0.189151	0.228551	0.145911	0.170705	0.176457	0.085314	0.136662	0.202671
1539					363.364	276.007			0.248675	0.148779	0.216202	0.158373	0.160373	0.145017	0.153218	0.119964	0.224184	0.127153	0.0723908	0.209965	0.225495	0.158453	0.276207	0.0865788	0.181494	0.223439	0.246336	0.336719	0.185951	0.133034	0.268474	0.201872	0.225007	0.163604	0.0551537	0.229414	0.272443	0.198256	0.310269	0.103107	0.0595116	0.218227	0.248091	0.250836	0.161123	0.20049	0.0790252	0.103649	0.219237
1540					363.333	170.043			6.34071	4.78154	5.40649	4.21053	4.00148	3.30924	3.26152	2.92084	5.22606	3.22967	2.47367	4.6846	4.71771	3.3751	6.63433	2.24797	5.94536	5.59156	6.53923	8.34082	4.66192	3.09702	5.94195	5.11098	5.44265	4.11528	2.18151	6.26913	5.57254	3.58855	7.39443	2.82184	1.90386	6.28839	6.16583	5.48906	4.06444	4.33945	2.08597	3.32131	4.81464
1541					363.332	252.046			1.03166	0.731958	0.918866	0.717803	0.646072	0.586758	0.530581	0.481517	0.842415	0.502043	0.336354	0.806887	0.829722	0.575945	1.11511	0.33113	0.982177	0.953935	1.04954	1.29666	0.763357	0.493621	0.95776	0.876088	0.848151	0.656855	0.236682	1.1155	0.983141	0.628542	1.2083	0.437158	0.256222	1.04093	1.03977	0.98766	0.674619	0.74531	0.324229	0.403707	0.821309
1542					362.654	352.945			1.1676	1.09996	0.97754	0.859158	1.3241	0.966774	0.951656	1.01253	1.15267	0.868177	0.670832	1.16277	1.09972	1.05861	1.10102	0.689777	1.22713	1.12292	1.31898	0.68499	1.02585	1.02816	1.1186	0.929266	1.11571	0.842178	0.715945	1.23266	0.879423	1.0075	1.29449	0.803148	0.664491	1.10329	0.84919	1.17985	0.996653	1.04147	0.779341	0.661809	0.948377
1545					362.534	474.941			0.38592	0.338469	0.223985	0.258101	0.335243	0.258956	0.243586	0.28396	0.311362	0.218674	0.191785	0.357178	0.34119	0.346392	0.292256	0.246242	0.335617	0.353471	0.402414	0.204515	0.296466	0.311081	0.280183	0.246504	0.332908	0.183513	0.227579	0.369869	0.262779	0.321252	0.336596	0.264322	0.194855	0.335449	0.239517	0.340849	0.290565	0.301831	0.220267	0.212219	0.244513
1558					362.496	286.973			2.72806	2.32378	2.0948	1.93057	2.61208	2.15253	2.01591	2.14484	2.37492	1.83695	1.50811	2.4876	2.40779	2.37502	2.23689	1.74706	2.52467	2.41399	2.75854	1.67999	2.2177	2.12865	2.19306	2.03045	2.28622	1.72852	1.52533	2.60479	1.90351	2.18402	2.61681	1.77735	1.5811	2.53739	2.03373	2.5642	2.17425	2.2609	1.75418	1.49701	2.08184
1561			Cer(d18:0/16:0)	-21.2682	362.492	540.912			0.258728	0.229476	0.173811	0.182816	0.24267	0.20682	0.196266	0.2138	0.232322	0.163337	0.127192	0.254985	0.258237	0.277502	0.206717	0.179058	0.263078	0.240141	0.257312	0.135502	0.214989	0.198628	0.211277	0.188038	0.217254	0.176955	0.158957	0.235117	0.179201	0.223705	0.252252	0.158929	0.151848	0.224607	0.184221	0.259448	0.187398	0.235466	0.171411	0.137414	0.196822
1562					362.481	100.009			0.214421	0.113397	0.200491	0.161609	0.186715	0.150066	0.180455	0.174464	0.164206	0.135822	0.173201	0.165768	0.198334	0.148941	0.17327	0.16291	0.163665	0.198679	0.149855	0.122555	0.166941	0.182002	0.151669	0.161153	0.210891	0.153739	0.141761	0.198485	0.131393	0.162219	0.202711	0.135863	0.1327	0.175458	0.240156	0.172299	0.200882	0.173024	0.123276	0.125189	0.181999
1563					362.402	247.984			0.522986	0.384753	0.44222	0.35198	0.452786	0.380152	0.373547	0.377154	0.496607	0.364258	0.266593	0.376006	0.392487	0.439392	0.443058	0.328019	0.447816	0.456335	0.526712	0.262484	0.404267	0.366664	0.413315	0.395874	0.405682	0.279988	0.224544	0.506345	0.305467	0.363445	0.545914	0.369669	0.278196	0.535256	0.408305	0.535167	0.296429	0.383443	0.19068	0.202672	0.343919
1564					361.772	434.949			1.18895	1.01835	0.913693	0.745227	1.10249	0.78535	0.874621	0.976348	1.07399	0.829521	0.689906	1.09205	0.973323	1.03545	0.963145	0.750114	1.05873	1.06758	1.04615	0.720927	0.945295	0.99416	0.90788	0.89025	1.06041	0.819703	0.723825	1.13771	0.826473	0.911608	1.2401	0.835962	0.766188	1.13406	0.841079	1.13792	0.849831	0.882759	0.764818	0.677227	0.797208
1565					361.74	329.987			0.457061	0.43429	0.536515	0.309267	0.32064	0.224777	0.32014	0.353998	0.43939	0.474773	0.277025	0.459906	0.462976	0.412823	0.323134	0.441193	0.369223	0.49412	0.447133	0.304901	0.393164	0.490624	0.38131	0.269539	0.31193	0.157079	0.274356	0.285726	0.335451	0.252202	0.384319	0.347492	0.151231	0.265502	0.327564	0.323447	0.329936	0.308149	0.415632	0.238903	0.320242
1567					361.661	283.028			0.359058	0.437975	0.484512	0.381977	0.391848	0.443628	0.430315	0.39347	0.452378	0.456493	0.635097	0.264785	0.534768	0.309414	0.289311	0.593943	0.573557	0.466349	0.49942	0.484749	0.444152	0.443116	0.356583	0.487481	0.258567	0.492684	0.669308	0.334991	0.357503	0.562759	0.490649	0.40304	0.603373	0.496524	0.643952	0.453023	0.427006	0.415479	0.288244	0.724279	0.499718
1571			PE(14:0/16:1(9Z))	0.450462	361.641	662.91			0.124743	0.103406	0.0746201	0.06858	0.088501	0.132027	0.0808665	0.090704	0.133817	0.092099	0.0526054	0.105738	0.0881862	0.125282	0.0978811	0.0608572	0.112395	0.0812602	0.118284	0.065532	0.0948692	0.111691	0.103806	0.0894515	0.0954293	0.0817359	0.0838531	0.135125	0.0624645	0.0712632	0.102639	0.0681972	0.0687462	0.0805338	0.10753	0.146932	0.0780866	0.0756392	0.0981012	0.0447952	0.089587
1572					361.636	556.944			0.455813	0.390664	0.342188	0.286877	0.39622	0.342902	0.33468	0.344311	0.471957	0.277918	0.252725	0.431772	0.357915	0.38753	0.362974	0.308737	0.392123	0.373694	0.47094	0.299332	0.364064	0.37017	0.360317	0.276584	0.397241	0.270433	0.245133	0.445878	0.288081	0.316917	0.444441	0.3054	0.29686	0.44331	0.317821	0.451261	0.337077	0.316875	0.251847	0.230914	0.315361
1573			Mycimicin II	-6.24645	361.635	728.882			0.0952909	0.0802893	0.0815019	0.0769061	0.0702	0.10855	0.0613906	0.100348	0.100134	0.0888515	0.0578948	0.103428	0.0844896	0.117606	0.0740138	0.0799587	0.0738764	0.112068	0.0911624	0.069857	0.0863909	0.0790835	0.102989	0.0749746	0.0941348	0.0592771	0.0701753	0.112146	0.0691856	0.0826059	0.103185	0.0661568	0.0964029	0.0873954	0.0936301	0.0748751	0.0373264	0.0664014	0.0601701	0.0578306	0.07001
1574					361.631	172.957			2.1101	2.03857	2.50348	1.46444	1.59341	1.62949	1.88895	1.92668	1.89648	1.51819	1.75989	1.99531	2.06623	1.95363	1.9194	2.30362	1.57342	2.13979	1.62024	2.06563	1.89835	2.26939	1.92103	1.99153	1.10558	2.28489	2.20788	2.16483	2.14769	1.74466	1.64889	1.41118	1.65682	2.03639	1.95982	2.14893	2.05736	1.49341	2.06098	2.96929	2.22479
1575					361.312	622.918			0.352995	0.288535	0.246751	0.291676	0.279516	0.283089	0.275679	0.262167	0.293276	0.288295	0.206054	0.325507	0.273344	0.35695	0.26885	0.238865	0.254563	0.333011	0.372095	0.226112	0.285867	0.314777	0.314415	0.234774	0.390396	0.27223	0.195209	0.2795	0.283946	0.229958	0.369665	0.22602	0.211819	0.375508	0.226392	0.336369	0.233289	0.259795	0.251678	0.236117	0.249056
1576					360.785	744.913			0.0992845	0.0628413	0.0539284	0.0601102	0.0859454	0.0917626	0.0763642	0.0957062	0.0914143	0.0552021	0.0513884	0.0804051	0.0896119	0.113104	0.0849538	0.0572872	0.0839212	0.101182	0.0683389	0.0383995	0.0770575	0.115323	0.088805	0.0866287	0.0964905	0.104622	0.0710884	0.104671	0.0796416	0.0884834	0.0607226	0.0867359	0.064852	0.10006	0.0895799	0.121737	0.0664131	0.0905157	0.0489635	0.0667182	0.0962561
1577			3,4-Dihydroanhydrorhodovibrin	23.3646	360.774	569.935			0.116835	0.0979023	0.0737996	0.0813265	0.178726	0.113908	0.111019	0.092708	0.111625	0.0761139	0.0597595	0.111362	0.115599	0.128294	0.146116	0.0740144	0.0718533	0.0933969	0.114301	0.102531	0.103559	0.147673	0.149202	0.0629011	0.110785	0.109642	0.0423296	0.101834	0.0585231	0.0956371	0.186205	0.126289	0.0812491	0.114306	0.130332	0.0799912	0.0437756	0.091846	0.106036	0.0473391	0.106844
1578					360.773	516.951			1.084	0.963865	0.924631	0.865193	1.01323	0.817608	0.866495	0.886934	1.03493	0.788223	0.680616	0.97418	0.931846	1.04831	0.942224	0.772859	1.00298	0.986826	1.50421	0.762765	0.942596	0.901885	0.92538	0.835515	0.93033	0.853031	0.764845	1.05088	0.828535	0.881359	1.14004	0.773476	0.759768	1.03121	0.824499	1.09782	0.839172	0.840777	0.775497	0.6912	0.781709
1580					360.757	599.959			0.139997	0.108027	0.115519	0.0773075	0.115548	0.104467	0.0714712	0.0788647	0.0893274	0.0811929	0.108351	0.120434	0.109759	0.133032	0.104665	0.0762661	0.0689371	0.040771	0.0971396	0.0706661	0.0955872	0.133622	0.0731129	0.0774751	0.0773227	0.120063	0.0469568	0.117605	0.104685	0.0504723	0.144661	0.0722097	0.0359031	0.121482	0.0551295	0.118646	0.0728932	0.091521	0.0636162	0.0630242	0.0819956
1582					360.753	143.99			0.40235	0.404118	0.436184	0.292785	0.251133	0.228178	0.404967	0.353086	0.301759	0.405438	0.793933	0.3973	0.389607	0.317494	0.204821	0.388416	0.349323	0.248743	0.378974	0.377276	0.366294	0.287789	0.281867	0.587247	0.399284	0.44931	0.487037	0.254703	0.297885	0.369803	0.218941	0.450013	0.526451	0.285197	0.267682	0.448537	0.374019	0.150228	0.415475	0.369249	0.378312
1583					360.748	638.949			0.481322	0.263591	0.475769	0.390882	0.422314	0.343259	0.384971	0.388335	0.416848	0.393664	0.342681	0.389427	0.445559	0.386031	0.353103	0.413254	0.394766	0.401488	0.451231	0.378883	0.395869	0.433714	0.416057	0.35729	0.388859	0.38727	0.345221	0.427289	0.391437	0.388258	0.471409	0.364988	0.347339	0.452812	0.297224	0.532006	0.379712	0.364379	0.359067	0.279891	0.361343
1584			Spinosyn P	15.7079	360.743	704.921			0.321741	0.235761	0.276436	0.274266	0.267359	0.225708	0.279317	0.217519	0.257585	0.224408	0.177717	0.290326	0.298243	0.338851	0.281874	0.234163	0.290206	0.299592	0.281935	0.237194	0.26551	0.285656	0.344959	0.248701	0.242751	0.233221	0.159382	0.307879	0.298955	0.21588	0.313499	0.259134	0.229567	0.284993	0.251878	0.309335	0.277089	0.268223	0.27283	0.171157	0.292527
1585					360.738	368.976			2.94291	2.52578	2.41698	2.29834	3.53887	2.88523	2.21584	2.23944	2.66374	1.75322	1.73381	2.77182	2.48396	2.70039	2.49617	1.8993	2.45737	2.72422	4.36023	1.7515	2.54296	3.04681	3.45662	2.30572	2.43151	1.98712	1.80175	2.80006	2.11712	2.31411	2.95566	1.94387	1.80536	2.52665	2.16824	2.94544	2.415	2.43598	2.00804	1.7073	2.927
1588					360.498	610.936			0.19413	0.112999	0.118869	0.114576	0.100512	0.123792	0.141508	0.12508	0.156684	0.0973816	0.0749902	0.104762	0.138663	0.149444	0.154973	0.0883605	0.0627218	0.13152	0.0674689	0.142709	0.120057	0.148788	0.175334	0.0895259	0.0863998	0.115883	0.0880716	0.178177	0.107793	0.116243	0.139655	0.150857	0.0780119	0.117618	0.134084	0.15091	0.151326	0.0807573	0.129458	0.0922596	0.0715852
1589					359.91	651.938			0.202235	0.174839	0.247807	0.248902	0.181847	0.130898	0.16271	0.114745	0.136377	0.145172	0.137519	0.177344	0.217575	0.245756	0.246133	0.146577	0.1629	0.223252	0.176646	0.137449	0.180834	0.149316	0.201112	0.126943	0.176128	0.200909	0.0870387	0.188406	0.176561	0.145699	0.242718	0.141	0.111245	0.197966	0.166104	0.166578	0.146665	0.124141	0.133629	0.143165	0.134734
1590			Cohibin C	14.7807	359.906	577.949			0.199368	0.126131	0.0728218	0.159946	0.163988	0.148059	0.148183	0.0931382	0.197784	0.120591	0.0942783	0.105613	0.123184	0.132568	0.118252	0.101039	0.150453	0.11114	0.115938	0.0688266	0.127565	0.146867	0.201554	0.127206	0.129802	0.127763	0.0557387	0.152761	0.157113	0.0941449	0.166052	0.128082	0.0651125	0.155541	0.11908	0.157862	0.0834949	0.114047	0.135178	0.0942604	0.0894549
1591			3-Vinylbacteriochlorophyllide d	16.1247	359.9	557.953			0.246158	0.161221	0.263329	0.242013	0.215263	0.27927	0.200113	0.226221	0.257273	0.204418	0.172363	0.223428	0.230932	0.305036	0.194055	0.246385	0.171267	0.254743	0.271319	0.199627	0.228222	0.26945	0.249356	0.228476	0.254398	0.212744	0.217699	0.281245	0.269143	0.212194	0.204508	0.261562	0.180374	0.285075	0.205481	0.234191	0.232384	0.22173	0.248047	0.201573	0.204451
[truncated: 3,207 more rows]
[truncated: 49 more columns]

## Sheet: Postive
id	MS2 name	MS2 score	MS1 name	MS1 ppm	rt	mz	SuperClass	type	D1235	D1534	D1834	D2234	D2436	D2734	D2834	D3136	D3636	D3834	D4134	D4336	D4536	D534	D634	D835	D2936	D4836	D22A	D9A	Mean AD	N1036	N1136	N1335	N1435	N1636	N1734	N1934	N2035	N2135	N2336	N234	N2635	N3035	N3235	N3334	N334	N3436	N3535	N3735	N3934
[truncated: 3,680 more rows]
[truncated: 49 more columns]
