# Supplementary material for: Serum Metabolic Profiling of Late-Pregnant Women With Antenatal Depressive Symptoms
Source: Front Psychiatry. 2021 Jul 8;12:679451. doi: 10.3389/fpsyt.2021.679451 (PMC8295540; doi:10.3389/fpsyt.2021.679451)
Supplement: Supplementary file 4 [file Table_4.XLSX]

## Sheet: Sheet1
上机编号	Group	Group	EPDS得分	Choline	Betaine	L-Serine	Hydroxypyruvic acid	2-Ketobutyric acid	D-2,3-Dihydroxypropanoic acid	Citric acid	L-Glutamic acid	20-Hydroxyeicosatetraenoic acid	Leukotriene B4	5-HETE	Glycerophosphocholine	PC(16:0/16:0)	LysoPC(P-18:1(9Z))	Succinic acid
D1235	AD	1	13	93.6589	51.733	0.272158	0.648052	1.62467	6.36806	0.0244617	2.90534	0.468639	0.261309	0.160223	4.80761	6.18035	0.0230374	10.6611
D1534	AD	1	11	66.5609	63.8568	0.243926	0.51153	1.15858	4.56271	0.0216589	1.12569	0.177034	0.0654865	0.0271368	3.54116	4.57765	0.024737	7.62539
D1834	AD	1	13	94.6455	46.2232	0.191057	0.786615	1.56103	5.28863	0.0294356	2.24958	0.12689	0.0335314	0.000417066	2.14579	5.66535	0.0279216	11.104
D2234	AD	1	16	73.3119	32.6639	0.257925	0.630217	1.25902	3.18815	0.0288425	1.47304	0.0415716	0.0394109	0.0110718	1.59398	4.71087	0.0164887	6.93654
D2436	AD	1	13	73.364	41.7371	0.25889	0.527684	2.0267	5.09718	0.0317702	2.43617	0.298117	0.0940312	0.000379526	2.16408	4.69678	0.0295891	9.30423
D2734	AD	1	13	74.4359	62.2079	0.277342	0.942396	2.47823	3.46419	0.0221417	1.59366	0.109905	0.0508467	0.114342	1.20871	3.93349	0.0125587	7.45858
D2834	AD	1	10	34.7437	26.2636	0.163635	0.804136	1.25489	2.68782	0.0204476	1.54315	0.0479896	0.0616603	0.000360433	1.64962	3.48104	0.0139398	6.65934
D3136	AD	1	10	30.3409	39.1594	0.231731	1.28007	1.35464	3.48108	0.0154168	1.05931	0.431563	0.119269	0.313593	1.60503	3.81675	0.00589704	5.93175
D3636	AD	1	14	10.2989	29.86	0.219385	0.803723	1.03196	4.6596	0.0162414	1.42298	0.0533342	0.0835989	0.000379267	2.11401	4.8378	0.0153206	8.58927
D3834	AD	1	13	82.5505	40.6249	0.253345	0.787544	1.27068	4.09189	0.000186718	1.40332	0.0442379	0.0389083	0.016893	1.21928	4.44453	0.0161909	8.25299
D4134	AD	1	13	78.1624	38.6631	0.243118	0.911299	1.17757	3.86664	0.0381879	1.38429	0.294141	0.0794115	0.0318452	1.90668	5.63343	0.0130105	7.75266
D4336	AD	1	14	23.7094	35.8404	0.330617	0.720939	1.65455	5.53573	0.0268344	4.37631	0.303121	0.0171834	0.000366226	6.21206	4.02272	0.0198828	9.0834
D4536	AD	1	13	10.4447	39.7156	0.284007	0.856063	1.41176	4.18682	0.0232774	2.13973	0.51118	0.0952401	0.0663834	3.41696	4.49627	0.0407846	8.52605
D534	AD	1	12	6.6107	61.6278	0.28574	0.855972	1.34708	3.7923	0.0192561	1.84034	0.133901	0.0454224	0.000359839	1.71341	2.87734	0.0184241	6.63857
D634	AD	1	10	90.6167	54.38	0.218758	0.795629	1.1646	5.26161	0.0292325	1.60642	0.556177	0.078367	0.0298905	4.20691	6.17564	0.0279556	10.4387
D835	AD	1	11	41.7903	37.0112	0.178193	0.751639	0.971781	2.59822	0.0260929	0.612241	0.227692	0.0609341	0.0586622	1.51686	3.80351	0.0128563	6.5464
D2936	AD	1	13	81.5212	60.5539	0.273464	0.483145	1.04138	5.73732	0.0286963	1.27998	0.0148461	0.0676805	0.0107403	1.67266	5.14721	0.0183604	8.12952
D4836	AD	1	12	65.6587	43.012	0.221697	0.610733	1.38123	3.90654	0.0289895	1.86193	0.0149422	0.0807953	0.00773839	1.33652	4.12223	0.011845	8.5973
D22A	AD	1	14	60.7867	33.7249	0.290427	0.664744	3.86687	4.37801	0.0182801	4.64082	0.0253495	0.0574389	0.000398539	2.3894	3.16746	0.0150808	9.4454
D9A	AD	1	10	149.935	63.8871	0.56731	0.851383	1.92645	7.85252	0.0560257	3.70071	0.955409	0.0573356	0.000380883	5.00999	3.6442	0.0306974	10.8481
N1036	NAD	0	2	81.5866	36.5784	0.140308	0.852305	1.31723	6.31662	0.0188416	1.91237	0.214211	0.125758	0.155798	2.11528	2.84862	0.0288965	9.42489
N1136	NAD	0	4	2.43298	25.2995	0.304308	1.00597	3.22033	4.01643	0.0196712	4.28965	0.0689127	0.0712982	0.00037745	1.57166	2.93296	0.0200766	9.21862
N1335	NAD	0	8	69.388	29.7021	0.253029	0.854882	1.42513	5.12304	0.0264613	2.43641	0.0402959	0.032184	0.00037033	3.38484	2.90757	0.0183794	7.92771
N1435	NAD	0	8	100.81	40.897	0.420229	0.610267	2.75249	5.262	0.0362042	3.5846	0.135524	0.0461491	0.0195164	2.62104	3.44754	0.0212722	8.76084
N1636	NAD	0	5	99.5651	53.5116	0.256621	0.802647	1.40862	5.3809	0.0298361	1.57786	0.0580684	0.0826612	0.0056245	1.4057	2.56836	0.0210471	8.22111
N1734	NAD	0	8	89.3228	35.587	0.0871892	0.713845	0.826067	3.5614	0.0263013	0.564266	0.253278	0.0447169	0.000351236	1.46073	2.96656	0.0150781	7.27299
N1934	NAD	0	5	96.6553	41.0763	0.433652	0.61843	1.71994	5.58344	0.0382056	3.11637	0.0983849	0.0647207	0.0705463	1.80689	2.69864	0.018913	10.417
N2035	NAD	0	3	90.6104	30.5062	0.208967	0.866591	1.86271	4.55819	0.0257494	3.59986	0.206236	0.0517661	0.00521188	2.74974	2.65396	0.0147226	10.5769
N2135	NAD	0	7	12.1821	43.441	0.211648	0.643585	1.22931	3.45549	0.0216163	1.65198	0.114265	0.0407526	0.000347281	2.9382	2.05648	0.0163987	7.25941
N2336	NAD	0	7	52.4562	73.4452	0.345546	0.830537	3.15993	5.80793	0.02325	4.65913	0.474138	0.0741062	0.0313779	4.54239	2.56137	0.0183723	9.79311
N234	NAD	0	7	18.5961	27.8326	0.233896	0.93548	1.07746	2.46043	0.0211198	1.41074	0.116733	0.045714	0.0297632	1.06042	1.60591	0.0217707	6.57965
N2635	NAD	0	7	83.8324	41.4474	0.229162	0.463698	1.63648	4.92984	0.0353805	1.62926	0.127592	0.0813136	0.0361809	1.60405	2.54312	0.0173634	8.39307
N3035	NAD	0	3	83.6274	32.7134	0.165867	0.910868	2.07748	7.34068	0.0198071	3.52506	0.0887797	0.0539302	0.00636018	2.00425	3.53059	0.0200698	11.4684
N3235	NAD	0	7	96.2512	44.5938	0.233007	0.59377	1.34483	4.40233	0.0349617	1.4868	0.0261046	0.0129628	0.000380732	1.85728	3.18149	0.0193014	9.3768
N3334	NAD	0	4	84.7247	26.2592	0.251612	0.888053	1.50449	7.77303	0.0247717	1.67656	0.10095	0.101697	0.0536986	2.01731	4.52078	0.0156797	10.3577
N334	NAD	0	5	89.3069	38.4529	0.277422	0.879694	2.00477	5.77603	0.0346121	4.41028	2.04505	0.0372413	0.0458402	2.87656	2.42498	0.0173371	9.82303
N3436	NAD	0	3	38.0578	32.155	0.230377	0.753086	1.24351	3.89674	0.0219334	1.4021	0.000353512	0.263149	0.0191844	2.18433	2.56102	0.0168228	7.10707
N3535	NAD	0	4	52.2002	39.196	0.126183	0.689949	0.952379	3.46271	0.0274589	0.5598	0.0137215	0.0744984	0.000356224	1.73435	2.26136	0.0164992	6.67118
N3735	NAD	0	3	71.3536	29.6608	0.205821	0.693636	1.02134	4.01382	0.0240702	0.87189	0.0460249	0.0802868	0.0312972	1.25264	3.33725	0.0113767	8.0088
N3934	NAD	0	8	20.6263	29.4016	0.166737	0.873242	1.15834	3.62134	0.0243503	1.0375	0.0584133	0.0542853	0.00951052	1.57011	3.00817	0.0160717	7.28373
N4034	NAD	0	4	86.0637	28.9412	0.1274	0.844715	1.13396	3.30825	0.028132	0.926037	0.152574	0.091846	0.000366154	2.04505	3.87627	0.0169092	7.43997
N434	NAD	0	8	109.086	52.1321	0.319634	1.00714	1.94157	8.515	0.0265367	4.24213	0.137685	0.0164504	0.000411583	3.06192	2.89786	0.0157436	12.7474
N4435	NAD	0	5	86.9009	35.8915	0.295331	0.892445	1.73816	7.18245	0.0271768	2.87752	0.248064	0.0348004	0.000386622	3.47187	4.70999	0.0222832	10.21
N4736	NAD	0	7	72.77	34.0811	0.202635	0.860402	1.78749	4.88512	0.037077	2.93437	0.010365	0.0211207	0.00036601	3.11812	5.05544	0.0120593	8.58822
N734	NAD	0	5	73.7758	44.1288	0.216262	0.709388	1.64104	4.97788	0.0253718	2.42134	0.365863	0.0906005	0.0308136	2.31059	1.84207	0.0185747	9.43141
N0033	NAD	0	4	194.764	50.8184	0.987365	1.41152	4.17862	13.0788	0.0731995	11.3222	9.53699	3.37436	3.83402	17.4995	2.44056	0.123182	14.9388
N0073	NAD	0	6	160.131	40.2216	1.17379	1.46534	4.75394	14.179	0.0578792	15.1088	7.99262	8.27786	7.83248	27.6315	2.9403	0.1206	14.8055
N0113	NAD	0	7	99.4777	40.9086	0.803777	1.49665	6.39569	14.5457	0.0552751	14.9348	8.29783	18.3227	9.65409	13.0147	2.43492	0.116712	15.4443
N0173	NAD	0	4	128.175	31.1111	1.12059	1.49524	3.81958	10.759	0.0541253	12.1663	2.78649	3.27389	3.3891	4.3649	2.73635	0.0495915	12.037
N0233	NAD	0	1	181.324	32.4609	0.870649	1.23636	4.63935	13.9247	0.0681678	13.5919	4.85069	8.12121	5.63921	20.8193	2.77084	0.094358	13.8098
N0253	NAD	0	0	104.332	27.0432	0.686752	0.908435	3.09968	13.7299	0.0480836	8.97899	1.84106	4.21899	4.7183	8.76296	3.35268	0.0338912	10.6729
N0263	NAD	0	8	108.971	39.8613	0.428885	1.07564	2.90876	20.9279	0.0356948	6.68512	1.05445	2.12189	2.97079	6.94638	2.86979	0.0372587	10.3297
N0293	NAD	0	5	213.004	56.5029	1.09673	2.19642	4.55822	22.6562	0.0845713	12.6596	4.58939	9.16063	6.50076	12.8253	4.94485	0.0972442	22.1044
N0353	NAD	0	5	124.937	36.0351	1.31601	1.60998	4.22886	16.6328	0.067744	13.7172	1.02492	0.973655	1.12411	11.511	2.16696	0.0492107	10.971
N0383	NAD	0	2	185.901	37.9969	0.667876	1.38908	3.12113	15.1596	0.0604276	9.5935	3.00669	4.00515	2.77116	14.291	3.06287	0.089277	12.6278
N0393	NAD	0	4	174.308	47.4949	0.855188	1.27729	5.30547	16.4718	0.0682335	11.8398	3.95705	6.00633	4.72075	14.6154	2.99979	0.0703667	12.766
N0653	NAD	0	0	205.55	35.8024	0.844162	1.57922	4.33126	12.1418	0.098474	15.5114	8.24857	3.21731	2.58392	9.35317	2.5046	0.0722095	15.6577
N0793	NAD	0	2	147.213	32.4849	1.04613	1.01196	2.7469	21.5138	0.0440549	5.59262	0.734575	1.3813	1.99261	3.24714	2.48523	0.0482124	8.81694
N0963	NAD	0	4	165.893	40.4265	0.549846	1.20023	3.45214	16.4805	0.0551033	8.94517	1.30363	3.75814	1.99568	10.676	3.96311	0.0188671	12.6653
N28A	NAD	0	8	93.5024	32.4079	0.276828	0.703576	2.15908	4.67633	0.02884	3.37853	0.0601571	0.0194086	0.000409975	1.81934	2.81514	0.0111604	8.71109
相关系数
			EPDS	Choline	Betaine	L-Serine	Hydroxypyruvic acid	2-Ketobutyric acid	D-2,3-Dihydroxypropanoic acid	Citric acid	L-Glutamic acid	20-Hydroxyeicosatetraenoic acid	Leukotriene B4	5-HETE	Glycerophosphocholine	PC(16:0/16:0)	LysoPC(P-18:1(9Z))	Succinic acid
Spearman 的 rho	EPDS	相关系数	1	-.438**	.320*	-0.198218	-.471**	-.361**	-.409**	-.331**	-.373**	-.302*	-.447**	-.376**	-.285*	.548**	-.329*	-.380**
		Sig.（双侧）		0.00046173	0.0128097	0.128963	0.000146381	0.00457644	0.00117801	0.00967748	0.00334236	0.0189557	0.00033718	0.00304822	0.0273574	5.80854e-06	0.0101819	0.00272788
		N	60	60	60	60	60	60	60	60	60	60	60	60	60	60	60	60
	Choline	相关系数	-.438**	1	0.218005	.600**	.442**	.627**	.787**	.815**	.640**	.612**	.433**	.580**	.593**	-0.117811	.592**	.777**
		Sig.（双侧）	0.00046173		0.0942624	4.06176e-07	0.000412742	8.26351e-08	9.03169e-14	2.16145e-15	3.75429e-08	2.04769e-07	0.000545031	1.20107e-06	5.96162e-07	0.369993	6.14508e-07	2.75676e-13
		N	60	60	60	60	60	60	60	60	60	60	60	60	60	60	60	60
	Betaine	相关系数	.320*	0.218005	1	0.202334	-0.181273	0.106141	0.197722	0.180995	0.0647958	0.203056	-0.00338983	0.118644	0.169436	0.11681	0.222673	0.182773
		Sig.（双侧）	0.0128097	0.0942624		0.121049	0.165714	0.41958	0.129945	0.166375	0.622815	0.119698	0.979492	0.366592	0.19559	0.374098	0.0872516	0.16218
		N	60	60	60	60	60	60	60	60	60	60	60	60	60	60	60	60
	L-Serine	相关系数	-0.198218	.600**	0.202334	1	.532**	.806**	.728**	.609**	.813**	.629**	.443**	.602**	.661**	-0.184162	.654**	.635**
		Sig.（双侧）	0.128963	4.06176e-07	0.121049		1.22416e-05	7.46691e-15	4.27635e-11	2.45224e-07	3.17422e-15	7.3805e-08	0.000391559	3.72257e-07	9.19698e-09	0.158957	1.41506e-08	4.91445e-08
		N	60	60	60	60	60	60	60	60	60	60	60	60	60	60	60	60
	Hydroxypyruvic acid	相关系数	-.471**	.442**	-0.181273	.532**	1	.590**	.521**	.368**	.591**	.629**	.488**	.564**	.493**	-0.217727	.439**	.503**
		Sig.（双侧）	0.000146381	0.000412742	0.165714	1.22416e-05		7.14458e-07	1.9428e-05	0.00383618	6.74805e-07	7.15558e-08	7.50874e-05	2.67492e-06	6.19518e-05	0.0946932	0.000444815	4.23723e-05
		N	60	60	60	60	60	60	60	60	60	60	60	60	60	60	60	60
	2-Ketobutyric acid	相关系数	-.361**	.627**	0.106141	.806**	.590**	1	.748**	.570**	.945**	.605**	.427**	.550**	.680**	-0.248347	.574**	.791**
		Sig.（双侧）	0.00457644	8.26351e-08	0.41958	7.46691e-15	7.14458e-07		6.23144e-12	1.96363e-06	8.30616e-30	3.11259e-07	0.000665314	5.19268e-06	2.38016e-09	0.0557081	1.60601e-06	5.68877e-14
		N	60	60	60	60	60	60	60	60	60	60	60	60	60	60	60	60
	D-2,3-Dihydroxypropanoic acid	相关系数	-.409**	.787**	0.197722	.728**	.521**	.748**	1	.656**	.820**	.653**	.524**	.613**	.779**	-0.109697	.717**	.871**
		Sig.（双侧）	0.00117801	9.03169e-14	0.129945	4.27635e-11	1.9428e-05	6.23144e-12		1.27779e-08	1.11096e-15	1.5958e-08	1.69702e-05	1.93788e-07	2.21502e-13	0.404079	1.21342e-10	1.38352e-19
		N	60	60	60	60	60	60	60	60	60	60	60	60	60	60	60	60
	Citric acid	相关系数	-.331**	.815**	0.180995	.609**	.368**	.570**	.656**	1	.604**	.576**	.432**	.502**	.598**	-0.116199	.577**	.622**
		Sig.（双侧）	0.00967748	2.16145e-15	0.166375	2.45224e-07	0.00383618	1.96363e-06	1.27779e-08		3.29425e-07	1.46563e-06	0.000566344	4.38364e-05	4.47106e-07	0.376621	1.4079e-06	1.13562e-07
		N	60	60	60	60	60	60	60	60	60	60	60	60	60	60	60	60
	L-Glutamic acid	相关系数	-.373**	.640**	0.0647958	.813**	.591**	.945**	.820**	.604**	1	.660**	.416**	.522**	.789**	-.280*	.654**	.848**
		Sig.（双侧）	0.00334236	3.75429e-08	0.622815	3.17422e-15	6.74805e-07	8.30616e-30	1.11096e-15	3.29425e-07		9.97137e-09	0.000962002	1.85146e-05	6.93637e-14	0.0303398	1.43115e-08	1.24158e-17
		N	60	60	60	60	60	60	60	60	60	60	60	60	60	60	60	60
	20-Hydroxyeicosatetraenoic acid	相关系数	-.302*	.612**	0.203056	.629**	.629**	.605**	.653**	.576**	.660**	1	.602**	.693**	.739**	-0.174493	.696**	.640**
		Sig.（双侧）	0.0189557	2.04769e-07	0.119698	7.3805e-08	7.15558e-08	3.11259e-07	1.5958e-08	1.46563e-06	9.97137e-09		3.72257e-07	8.75917e-10	1.50437e-11	0.182388	6.58169e-10	3.67468e-08
		N	60	60	60	60	60	60	60	60	60	60	60	60	60	60	60	60
	Leukotriene B4	相关系数	-.447**	.433**	-0.00338983	.443**	.488**	.427**	.524**	.432**	.416**	.602**	1	.749**	.498**	-0.139928	.560**	.444**
		Sig.（双侧）	0.00033718	0.000545031	0.979492	0.000391559	7.50874e-05	0.000665314	1.69702e-05	0.000566344	0.000962002	3.72257e-07		5.66879e-12	5.13067e-05	0.286274	3.21398e-06	0.000374194
		N	60	60	60	60	60	60	60	60	60	60	60	60	60	60	60	60
	5-HETE	相关系数	-.376**	.580**	0.118644	.602**	.564**	.550**	.613**	.502**	.522**	.693**	.749**	1	.488**	-0.145429	.543**	.545**
		Sig.（双侧）	0.00304822	1.20107e-06	0.366592	3.72257e-07	2.67492e-06	5.19268e-06	1.93788e-07	4.38364e-05	1.85146e-05	8.75917e-10	5.66879e-12		7.67321e-05	0.267559	7.21254e-06	6.72636e-06
		N	60	60	60	60	60	60	60	60	60	60	60	60	60	60	60	60
	Glycerophosphocholine	相关系数	-.285*	.593**	0.169436	.661**	.493**	.680**	.779**	.598**	.789**	.739**	.498**	.488**	1	-0.0885802	.715**	.751**
		Sig.（双侧）	0.0273574	5.96162e-07	0.19559	9.19698e-09	6.19518e-05	2.38016e-09	2.21502e-13	4.47106e-07	6.93637e-14	1.50437e-11	5.13067e-05	7.67321e-05		0.500928	1.3881e-10	4.68539e-12
		N	60	60	60	60	60	60	60	60	60	60	60	60	60	60	60	60
	PC(16:0/16:0)	相关系数	.548**	-0.117811	0.11681	-0.184162	-0.217727	-0.248347	-0.109697	-0.116199	-.280*	-0.174493	-0.139928	-0.145429	-0.0885802	1	-0.180106	-0.0687413
		Sig.（双侧）	5.80854e-06	0.369993	0.374098	0.158957	0.0946932	0.0557081	0.404079	0.376621	0.0303398	0.182388	0.286274	0.267559	0.500928		0.168501	0.60175
		N	60	60	60	60	60	60	60	60	60	60	60	60	60	60	60	60
	LysoPC(P-18:1(9Z))	相关系数	-.329*	.592**	0.222673	.654**	.439**	.574**	.717**	.577**	.654**	.696**	.560**	.543**	.715**	-0.180106	1	.659**
		Sig.（双侧）	0.0101819	6.14508e-07	0.0872516	1.41506e-08	0.000444815	1.60601e-06	1.21342e-10	1.4079e-06	1.43115e-08	6.58169e-10	3.21398e-06	7.21254e-06	1.3881e-10	0.168501		1.06838e-08
		N	60	60	60	60	60	60	60	60	60	60	60	60	60	60	60	60
	L-Proline	相关系数	-.314*	.715**	0.10753	.520**	.476**	.552**	.680**	.670**	.578**	.413**	.349**	.365**	.531**	-0.0316755	.454**	.704**
		Sig.（双侧）	0.014412	1.34876e-10	0.413485	2.07769e-05	0.000121688	4.72092e-06	2.341e-09	4.71694e-09	1.34453e-06	0.00103082	0.00633194	0.0041698	1.28324e-05	0.810132	0.000272556	3.63577e-10
		N	60	60	60	60	60	60	60	60	60	60	60	60	60	60	60	60
	1-Pyrroline-2-carboxylic acid	相关系数	-.288*	.460**	-0.0993609	.449**	.454**	.488**	.535**	.341**	.515**	.338**	.399**	.329*	.492**	-0.0783551	.440**	.486**
		Sig.（双侧）	0.0258468	0.000214372	0.450052	0.000320635	0.000272556	7.60703e-05	1.08599e-05	0.00769476	2.57842e-05	0.00833037	0.0016023	0.0101636	6.58815e-05	0.551787	0.000440685	8.38283e-05
		N	60	60	60	60	60	60	60	60	60	60	60	60	60	60	60	60
	4-Guanidinobutanoic acid	相关系数	-.338**	.511**	-0.0442901	.439**	.459**	.362**	.379**	.568**	.377**	.417**	.442**	.452**	.330*	-0.147263	.441**	.371**
		Sig.（双侧）	0.00834345	3.05139e-05	0.736858	0.000456564	0.000228419	0.00446933	0.0028117	2.16613e-06	0.00302327	0.000927557	0.000403539	0.000293427	0.0101098	0.261508	0.000426107	0.00347346
		N	60	60	60	60	60	60	60	60	60	60	60	60	60	60	60	60
	Succinic acid	相关系数	-.380**	.777**	0.182773	.635**	.503**	.791**	.871**	.622**	.848**	.640**	.444**	.545**	.751**	-0.0687413	.659**	1
		Sig.（双侧）	0.00272788	2.75676e-13	0.16218	4.91445e-08	4.23723e-05	5.68877e-14	1.38352e-19	1.13562e-07	1.24158e-17	3.67468e-08	0.000374194	6.72636e-06	4.68539e-12	0.60175	1.06838e-08
		N	60	60	60	60	60	60	60	60	60	60	60	60	60	60	60	60
**. 在置信度（双测）为 0.01 时，相关性是显著的。
*. 在置信度（双测）为 0.05 时，相关性是显著的。
